# Supplementary material for: m6A readers ECT2/ECT3/ECT4 enhance mRNA stability through direct recruitment of the poly(A) binding proteins in Arabidopsis
Source: Genome Biol. 2023 Apr 30;24:103. doi: 10.1186/s13059-023-02947-4 (PMC10150487; doi:10.1186/s13059-023-02947-4)
Supplement: Supplementary file 2 — Additional file 2: Table S1. Statistical analysis of mRNA lifetime of ECT2 targets in WT and ect2/3/4. [file 13059_2023_2947_MOESM2_ESM.xlsx]

## Sheet: NOTE
Table S1. Statistical analysis of mRNA lifetime of ECT2 targets in WT and ect2/3/4.
mRNA lifetime and gene expression level of ECT2 targets in WT and ect2/3/4 are summarized in sheet 1A,1B, respectively.

## Sheet: 1A
	WT-0h		WT-4h		WT-6h
Gene	rep1	rep2	rep1	rep2	rep1	rep2	lifetime_WT
AT3G26950	13.9959	12.2341	12.5219	10.9278	12.9956	10.7483	44.8352
AT1G69980	10.4787	12.2487	12.7013	9.73765	9.95038	10.5023	96.2887
AT5G42810	6.98285	6.29629	4.13794	4.04712	4.11198	3.93906	9.78617
AT3G04810	8.75889	10.6679	8.21322	5.38548	6.06654	5.20851	11.1206
AT3G20500	64.9715	62.4178	54.496	41.9004	46.6267	42.0912	15.3855
AT1G15970	6.66817	6.77539	4.31244	3.43143	4.32526	4.1225	9.28794
AT1G09920	22.6548	20.2158	15.2052	13.9538	14.6582	12.7812	11.7148
AT5G60860	25.7662	26.0775	21.5749	20.2407	24.0183	20.3602	25.1085
AT5G55530	17.7002	19.7366	15.961	11.7069	13.5324	13.0379	15.0673
AT1G55260	43.9492	40.0356	44.8041	39.2188	41.3209	33.9124	109.729
AT4G21570	227.629	221.907	194.6	197.965	213.023	198.206	41.0484
AT1G71350	9.40249	9.38772	8.15582	7.20692	8.07654	7.05334	23.1325
AT3G52920	28.4047	30.4363	28.442	25.7032	23.4107	23.7968	34.7786
AT1G73430	7.83928	10.5463	8.76838	7.03573	7.06752	8.15321	28.856
AT1G04550	13.0447	13.6357	12.7396	9.97846	10.7341	8.12578	20.4067
AT1G80610	3.98357	4.79825	1.89576	3.54954	4.19949	2.60272	12.3414
AT5G26850	11.7648	13.8702	10.931	8.34198	9.52601	7.57093	14.4068
AT2G26140	43.138	49.0682	49.764	41.472	42.4792	42.5436	123.745
AT5G21222	5.143	6.52484	3.38593	2.33506	3.71286	2.00243	6.73125
AT5G52820	35.12	36.2867	36.2192	33.1062	33.8372	31.8069	93.3757
AT2G20840	19.1028	16.439	18.2048	18.1497	15.4633	14.2232	82.1363
AT2G01590	22.924	20.7955	20.5656	16.8996	23.7213	15.2881	34.7255
AT5G58520	5.30685	4.82624	4.50061	3.1345	3.55719	3.52742	15.3363
AT4G26530	32.7468	35.9339	25.8686	24.8622	29.8957	23.4124	16.9544
AT3G12150	9.00604	9.7871	5.55085	4.44687	5.73415	4.44367	7.6924
AT5G63780	8.5018	9.46989	8.00756	7.67553	7.68605	6.44948	27.001
AT5G28850	10.5219	11.7037	12.3354	9.30599	9.69317	9.77309	69.5586
AT5G52545	2.68605	3.00632	2.36617	1.2739	1.46826	1.98896	10.2621
AT5G23720	3.77586	4.76197	3.57621	2.68889	3.5283	3.43718	17.9692
AT5G15440	9.52748	12.3151	7.31138	5.83737	7.04834	4.19362	8.41802
AT5G16715	12.4311	14.7575	14.8707	12.1265	11.2981	11.599	65.7948
AT3G06760	26.0824	24.9173	16.3595	16.3741	19.3023	16.97	11.9297
AT1G80690	5.23964	5.27546	5.20029	5.5694	3.94979	3.25391	35.0537
AT1G76160	149.456	161.114	148.102	126.764	143.739	132.775	40.0885
AT4G16100	6.1513	4.91768	4.37406	4.09876	4.69432	3.95813	18.5406
AT3G45900	4.66529	5.50845	4.28412	4.45612	4.24559	3.09502	21.6529
AT1G70150	3.98045	3.48449	4.26212	3.21783	3.14715	3.64095	130.382
AT5G45110	15.9999	19.4732	6.40769	7.31022	9.75913	6.65711	5.46545
AT4G37590	13.4143	15.053	9.21398	6.84215	8.9936	6.47487	8.16908
AT5G20580	4.49959	5.95698	3.73138	3.3756	3.63666	3.11625	11.8054
AT1G13640	15.2219	16.4771	11.837	10.0085	10.4305	7.92318	10.8608
AT5G06960	8.61217	9.05646	7.35764	6.31948	6.45033	4.65298	14.1402
AT3G21760	5.40162	7.13524	4.24086	3.6546	4.47765	3.31203	10.2612
AT1G02080	5.28529	7.60119	4.82482	3.55534	4.65664	3.85699	11.321
AT3G51550	78.3584	85.9692	62.4005	55.3666	64.5906	50.8786	14.0748
AT5G51690	3.89454	5.47013	3.33335	2.58828	3.40245	2.50237	10.4468
AT5G40280	5.65384	6.03513	6.71246	3.81098	4.80367	3.06967	21.7107
AT4G33210	6.80344	7.16189	4.97666	4.39996	5.55684	4.20483	12.5569
AT2G17510	12.1725	12.2112	12.1064	10.0998	10.5996	7.7434	28.236
AT3G57390	3.66467	3.97568	2.74656	2.65799	2.96869	2.46149	13.9409
AT1G70900	13.1934	11.2726	11.8351	10.7989	11.8922	9.89958	51.614
AT1G09020	14.3547	16.2749	13.9085	8.84322	9.20457	8.60033	12.1398
AT5G19450	16.9597	16.5387	12.9048	11.5837	12.9814	12.1048	15.8077
AT5G60750	14.6252	15.0818	15.0209	10.6601	12.1647	9.89794	23.2583
AT4G11410	5.77513	6.58642	5.2996	4.96249	4.39936	4.80232	20.8912
AT3G11130	45.88	55.3829	52.8682	40.8985	44.0052	40.5734	40.6225
AT5G51150	9.23527	9.48593	7.22644	5.31844	5.7337	4.60544	10.0483
AT3G57050	33.0827	34.6648	32.3034	32.3259	29.4346	31.7169	69.3205
AT1G63700	9.33466	9.80032	5.44897	4.9217	5.55483	4.45784	7.66054
AT2G32910	10.9378	11.956	9.11239	6.03074	7.59095	6.70572	11.0008
AT3G21640	9.28466	6.85901	8.32525	8.09181	6.33917	6.22845	53.2821
AT3G49000	3.77659	6.09331	4.81818	2.88649	3.53892	2.73666	14.5575
AT3G23400	108.11	99.6475	93.9997	102.329	109.158	97.6295	133.996
AT5G65650	19.327	16.9373	19.8673	16.262	14.4134	19.3127	153.536
AT1G76540	16.619	15.5473	15.4739	17.2902	14.5092	13.4211	105.646
AT2G01060	18.8373	20.434	14.4889	14.4179	14.9292	12.4205	14.6089
AT5G05600	68.5798	75.7395	36.4828	19.8138	25.776	30.757	5.10791
AT3G12560	5.90829	5.89787	4.85058	3.99317	4.20847	2.71261	12.4042
AT3G60860	8.68578	10.8706	8.91887	6.27084	6.47675	6.40937	15.0721
AT4G17090	43.7143	55.1973	17.0596	13.9729	26.9185	14.6862	4.60687
AT2G41880	6.54093	7.09207	5.55708	5.41993	4.6688	4.18457	15.8577
AT1G25682	27.0658	28.4939	15.7965	13.7673	14.9016	12.7164	7.29329
AT5G07870	12.4911	12.7162	8.73737	7.60892	9.3962	7.23775	11.2636
AT4G32660	9.72384	9.07928	7.81274	6.72071	7.08607	5.28624	14.9084
AT2G41870	6.12317	7.80308	3.62281	2.89613	4.12138	1.6122	5.92292
AT3G08550	14.7093	16.3265	16.8594	13.9744	13.6568	14.1923	101.578
AT1G01060	41.5979	40.0254	29.9014	24.1682	26.9594	21.7212	10.5764
AT3G14075	5.5573	7.04667	4.53584	2.87524	3.45284	3.1889	8.34963
AT4G08500	15.4668	17.816	8.26324	8.52348	11.7057	7.50789	7.61374
AT1G27430	3.51517	4.89178	2.26639	1.67132	2.62019	2.19682	7.08134
AT5G05550	6.69596	6.6052	5.79167	4.45278	4.25395	5.78375	17.826
AT4G26650	21.2046	24.2261	21.4064	16.7412	16.9671	16.4812	21.1166
AT3G04560	8.69838	10.3846	7.75057	6.70056	7.06418	5.91052	14.9472
AT1G16880	146.768	134.681	138.791	129.728	141.679	120.018	83.7331
AT2G36850	14.2973	16.7245	15.5999	12.3286	13.8373	11.706	34.1025
AT3G01180	10.6192	12.113	10.3365	6.61112	7.73656	6.46547	13.174
AT5G67030	57.6074	60.8257	52.5956	43.8597	49.2678	37.6208	19.4293
AT1G54090	14.3198	16.1341	10.1378	7.55158	10.4791	8.38817	9.27601
AT4G35100	440.882	425.745	384.965	420.65	418.674	410.761	78.2424
AT2G35960	19.4376	19.7095	17.6572	14.9577	17.4362	15.9953	27.7991
AT1G59830	23.1084	24.1327	21.5144	17.8279	18.0629	13.4933	17.7005
AT2G32090	16.7447	15.0411	13.7733	17.197	15.2795	12.9481	76.0909
AT3G20250	7.27918	8.42096	6.3319	6.59572	6.45176	5.41719	21.0084
AT3G17750	7.12591	7.32691	7.9243	5.08761	5.92955	4.42531	24.4414
AT1G27770	30.2074	30.5822	13.1496	23.06	28.6667	13.844	10.5745
AT4G09750	14.8895	14.3941	15.3952	11.7776	12.4768	11.6739	39.3525
AT4G31560	39.6807	41.9874	36.5742	40.9896	34.6734	36.9013	57.3434
AT2G22740	4.5169	6.08178	2.9367	1.29831	2.35147	2.38165	5.49914
AT3G54680	10.3866	14.7142	7.20922	8.14427	9.20343	7.87622	10.6919
AT4G33080	13.6065	13.7526	14.0047	12.6103	12.6649	12.3428	91.4403
AT5G59430	8.22753	10.841	7.74605	9.19948	8.79539	5.82892	27.1241
AT2G37550	44.4253	48.0312	51.8482	44.3087	40.2558	37.2462	102.067
AT2G25070	20.2423	19.2428	18.1782	15.6618	15.6058	16.9768	28.3313
AT5G05580	28.5771	28.1737	24.7813	25.409	26.9454	24.9983	43.9908
AT2G19560	7.4079	7.19235	6.83205	4.96404	4.91355	4.95667	16.8677
AT4G22720	15.282	13.8267	15.0104	13.1383	11.4691	14.7678	77.8299
AT3G14410	11.4759	9.97257	10.9268	10.5835	9.04177	11.4318	284.349
AT5G61210	55.5766	45.5894	41.1293	40.6811	42.1032	39.0886	22.2847
AT4G34540	2.96803	4.078	3.50697	2.50511	2.41591	2.16927	17.9729
AT1G07970	5.76538	4.92485	4.41425	3.7116	3.94707	3.37127	15.1828
AT1G08040	6.44075	6.82505	6.59824	4.90047	5.62122	4.51069	24.7969
AT1G50630	9.8341	9.77002	9.56763	7.55953	7.74767	6.35663	22.5619
AT3G52120	23.5644	22.6064	23.51	20.9066	22.6948	18.7946	72.7235
AT3G16200	9.00953	9.00845	6.93825	6.89356	7.67954	7.90392	22.1501
AT4G04840	55.6392	51.3518	46.0488	54.7017	53.765	49.7456	97.388
AT3G50530	12.0863	14.5435	12.3619	10.3423	10.5569	8.3648	20.656
AT2G45330	9.93115	8.71463	10.9374	8.27954	8.65561	8.3645	261.047
AT5G11490	14.8297	18.9075	17.4338	12.4832	14.5381	12.9189	31.0689
AT4G21790	87.1592	75.5315	75.5874	77.3659	78.4807	79.3473	97.6226
AT5G49230	13.7023	12.3236	9.78525	7.24267	8.64228	6.284	10.0644
AT5G36210	16.2516	14.6013	16.2303	12.897	12.646	14.527	56.2473
AT5G64830	9.43448	8.85416	9.64417	7.79934	6.24618	8.30818	40.0858
AT5G54670	5.40068	5.82048	4.52365	3.18064	2.50348	3.54361	10.1501
AT5G09860	10.4196	12.5755	10.971	9.8016	10.0931	9.34318	37.4288
AT5G54855	24.0098	20.0129	22.8662	21.3825	20.4011	15.6871	62.8084
AT4G35020	14.7594	13.6633	14.4352	12.8891	12.7184	12.96	74.6963
AT5G40740	7.47862	8.5198	6.69685	5.13891	5.53581	4.24154	12.7055
AT3G48560	180.774	198.419	180.687	170.493	193.858	169.963	76.677
AT5G63200	4.87231	4.79563	5.10319	4.41965	4.03944	3.92755	55.5069
AT3G59090	10.8573	11.7224	9.03226	8.26946	8.72945	8.15657	17.393
AT1G77590	24.8048	24.3047	26.8354	20.6929	20.6309	19.4544	47.5941
AT2G36490	2.44094	2.28562	2.62399	1.51245	1.24981	1.56617	16.7148
AT4G32551	18.5515	18.3349	16.6768	10.9229	12.7211	10.7067	13.4987
AT2G45000	6.62702	7.93407	6.6283	4.91307	5.77451	3.97782	16.0113
AT3G06340	5.27763	5.08527	4.74615	2.84431	4.6364	2.72226	14.8265
AT3G04740	4.21705	5.71714	2.88796	2.28634	2.83952	2.3593	7.38021
AT2G39660	27.4907	28.0405	14.0291	11.3326	16.412	11.4026	6.42763
AT1G52870	32.8342	31.4993	31.7459	29.884	32.6909	26.8943	85.0606
AT2G37970	64.5615	63.637	42.9143	40.7166	51.8983	29.2242	10.9253
AT2G05590	6.86804	6.38916	4.83631	4.37444	3.53483	5.03124	12.2077
AT1G16790	14.9497	14.1956	12.6504	15.0945	12.776	12.658	57.1232
AT1G19050	25.7374	18.0876	12.4089	11.129	12.7074	15.1538	8.66198
AT3G05090	10.0258	11.9334	9.72642	7.71477	7.81374	7.53755	17.0573
AT3G20550	14.1412	11.7607	13.1185	11.5799	11.142	12.7623	79.1406
AT4G18570	6.3666	7.60694	4.40409	5.05323	5.2202	4.57567	12.7555
AT4G16845	8.47071	7.88631	7.39354	4.76167	4.64703	5.32427	12.762
AT5G60190	4.70754	6.74564	4.23562	3.39133	4.81612	5.06133	15.8335
AT5G22050	7.57854	6.90137	5.60912	4.42853	4.10055	3.06643	9.57772
AT2G16280	37.0627	41.7805	26.1299	24.9655	27.4449	23.7229	11.0803
AT1G73350	6.7823	6.16856	5.37794	3.93057	4.28169	4.5464	13.6585
AT2G46420	7.1608	6.77557	5.9892	5.58267	5.71627	5.35155	23.5595
AT1G13090	6.31397	4.65042	4.86292	4.10975	4.29432	3.5664	18.943
AT5G24710	15.697	18.9426	15.3605	12.0301	14.0851	14.5725	22.1494
AT1G14830	41.0877	40.9095	43.594	35.5312	35.2362	36.6245	64.7121
AT5G09870	21.2274	25.2552	16.1902	14.004	17.2753	13.3902	11.2879
AT4G14160	29.5335	34.027	35.651	29.5903	30.7936	28.3553	366.082
AT4G37460	8.89832	9.80315	7.03762	4.09384	5.40212	4.25402	8.33768
AT4G32910	8.62078	10.0819	8.85359	6.33635	6.41131	5.75766	16.1763
AT5G23910	4.60304	3.52765	3.71254	2.66895	2.50993	2.48893	14.121
AT2G16370	11.271	11.0655	12.352	10.9812	8.98429	10.1758	136.497
AT5G41560	13.8171	12.5097	13.3783	12.7336	10.9245	10.6074	56.2459
AT3G23580	14.8622	12.8161	11.6034	12.4737	12.274	13.2017	41.0959
AT5G14850	3.6575	3.96415	3.43481	2.92515	3.33576	2.77275	24.3523
AT3G04490	3.55844	4.7378	4.10648	2.60244	3.13583	2.36841	16.4648
AT4G15780	50.0168	42.7084	46.606	43.9579	38.9542	43.1104	76.1853
AT2G43190	3.09276	3.43062	2.2459	1.93766	2.03774	2.14698	10.808
AT4G21180	12.6373	11.7788	10.9705	12.1625	12.4524	9.43071	62.9886
AT5G39360	14.8478	14.8077	13.1899	11.6058	12.6997	8.86347	20.4385
AT1G77990	2.9007	3.13062	2.89119	1.83688	2.08817	2.17159	16.832
AT3G43600	10.0791	11.2675	9.21023	8.5655	8.74878	8.09101	23.4496
AT1G47740	23.006	22.1798	21.7684	19.5683	19.7528	17.6138	37.0887
AT1G51630	30.4137	28.5477	32.9914	27.6568	29.9283	26.4276	4159.64
AT5G14420	11.2258	13.72	8.52028	7.24014	7.42119	6.79197	9.58972
AT3G19220	16.7025	12.0866	14.5647	12.7574	14.9261	15.1462	344.397
AT1G47128	134.342	136.922	113.278	121.17	126.654	105.55	32.0622
AT1G29890	10.4375	9.60345	10.436	7.56164	7.69197	7.709	28.258
AT2G46340	13.6561	18.151	11.0896	7.22898	8.2882	7.07982	7.71672
AT5G05100	30.3813	34.1046	19.9508	15.9796	19.3438	16.3632	8.1722
AT5G03540	17.9542	19.5449	18.9332	14.8793	15.1746	11.9764	25.0979
AT1G07570	15.0544	14.7503	11.759	8.05458	9.21166	6.92084	9.78573
AT1G26230	3.01719	2.07587	3.52717	1.97101	2.2847	1.55316	71.3608
AT4G39350	17.3767	19.2202	15.8806	13.7735	15.6644	11.6355	19.7165
AT4G37110	3.64573	4.63003	5.2524	4.35629	3.09093	2.90375	121.886
AT1G71190	13.3514	14.2048	13.7238	12.1131	10.1542	12.4855	40.9344
AT3G63270	7.75227	6.83612	6.31527	5.67195	5.68678	5.62783	21.8695
AT2G34630	22.937	21.849	24.7059	23.1682	19.6043	20.2287	698.559
AT3G02660	11.3841	9.94378	9.25354	8.90761	8.14894	8.63171	24.9538
AT4G26850	46.2736	47.049	38.4417	42.6507	45.5265	37.7444	36.9604
AT5G23010	58.3761	55.1777	57.0531	50.056	45.2092	49.7605	45.0515
AT1G23860	17.6281	17.6621	17.1527	19.3916	16.8854	15.3926	325.697
AT1G67890	4.64041	5.17516	3.62967	1.92569	2.87627	2.80448	8.56717
AT5G16270	10.2623	11.7535	7.92881	6.05979	6.42407	7.02083	10.2263
AT4G28590	7.48219	5.63641	7.23027	6.04054	5.3526	5.57757	72.639
AT4G36530	17.4361	17.7751	17.4745	15.4887	15.8744	11.9472	35.8733
AT5G20520	24.3031	24.1874	21.8081	22.4001	21.0599	22.1438	47.2198
AT4G15560	108.857	120.347	96.4852	92.9533	108.607	84.3451	26.2011
AT1G23870	22.5686	31.1902	15.268	11.6643	17.4846	8.931	6.86764
AT3G07790	27.1464	33.0593	17.6701	17.0283	20.4811	16.1362	9.06442
AT2G37060	14.2415	12.6169	12.5146	11.4659	13.2772	12.4381	56.2067
AT1G53190	7.93282	7.05118	5.72425	4.02053	5.08215	2.70786	9.23418
AT5G20380	9.65972	10.8715	9.14493	10.022	9.71551	8.78675	57.9156
AT2G30390	28.8501	29.8217	25.2722	21.956	23.0333	19.9449	18.8468
AT1G32520	7.67978	8.46925	5.16711	3.15642	3.61505	2.4385	6.07479
AT1G05140	21.2499	25.1696	14.651	14.5867	15.3384	15.3454	10.8364
AT1G76340	10.3177	11.3224	7.91421	7.24876	7.60774	6.40169	12.3922
AT1G15030	15.7515	16.8032	14.8774	13.6356	14.7986	9.1658	23.7533
AT2G29210	10.4203	10.9177	9.51721	6.57249	7.84452	5.59957	13.553
AT3G11397	24.2428	25.1595	27.28	23.4142	24.2006	22.7351	960.477
AT1G04985	14.2304	13.6519	13.0892	11.9555	11.8004	11.5134	35.3006
AT1G06210	15.8785	15.0795	18.9166	13.192	13.024	13.4842	119.47
AT5G57030	23.5399	24.1075	16.7148	16.4872	18.5372	13.8442	12.93
AT1G64385	14.1024	14.0079	12.6997	11.192	10.2328	11.1437	23.1769
AT4G27310	27.0447	29.9294	24.3301	14.1331	16.7948	12.4691	9.55728
AT1G65560	5.4497	6.07026	3.86634	3.59543	5.44091	3.68011	13.5603
AT5G17620	11.1454	8.77945	11.9271	7.93544	7.72521	7.54922	44.3644
AT5G22030	8.61722	9.58011	6.80982	6.705	7.54396	6.62718	17.2339
AT5G53580	33.6449	30.9878	36.3898	29.6122	31.0891	26.153	133.353
AT2G42160	5.42719	6.24047	4.66512	2.78801	3.87736	2.66573	9.59468
AT3G26744	18.5549	22.338	19.0257	14.7692	15.7678	12.1048	17.9296
AT2G44770	20.2397	20.7646	17.924	16.0141	15.8907	14.6868	20.7928
AT1G18470	10.4154	11.8522	8.60794	7.84665	8.4037	7.4204	15.0868
AT1G10910	7.17149	8.52331	7.91113	6.08384	6.73378	5.61511	29.1467
AT5G18140	6.98224	7.39977	4.59722	4.01912	4.53888	3.77374	9.11383
AT3G20680	15.4629	18.5579	12.6079	9.55492	12.0993	9.32575	10.8573
AT3G47490	9.04755	7.73385	7.32001	8.10178	8.18606	6.17658	42.4965
AT3G06190	15.4092	15.6963	9.72964	8.32329	9.05849	8.9743	8.81503
AT1G01510	13.0298	13.6551	12.264	9.34378	11.5955	9.61447	21.9703
AT3G13340	14.681	18.0359	13.7636	10.4509	11.4127	10.9377	14.4152
AT4G24760	10.3126	10.2151	9.28316	6.94057	7.16916	6.79267	16.2513
AT2G28305	9.98951	8.78142	6.43707	6.43344	7.14793	6.9364	14.063
AT5G64380	7.65551	6.75491	5.77057	5.56225	5.09246	3.8903	14.4055
AT3G56200	9.54887	9.71375	6.76438	7.78346	7.68172	6.26241	16.1249
AT4G14310	6.79173	6.5799	5.82274	5.346	5.20764	4.64181	20.8426
AT5G63530	15.1356	14.1392	11.7656	8.73524	10.4698	9.29208	12.9399
AT2G29630	38.1311	37.9307	34.6384	33.7471	34.6107	35.6168	50.1293
AT3G01690	39.8072	36.6613	33.7192	30.7951	31.3071	29.6249	24.8908
AT5G26030	60.5773	60.7127	32.3034	41.5049	47.9869	35.6143	10.7412
AT2G21530	48.693	52.9973	47.6096	48.487	51.9516	45.0658	90.9713
AT2G32970	4.28813	4.70148	2.52173	2.92352	3.2166	2.64989	10.1798
AT3G15430	9.86022	11.0893	8.73166	5.5122	6.62309	4.69523	10.047
AT3G12110	16.9281	17.4891	13.0171	13.117	15.7611	12.5297	19.7047
AT5G14500	6.17516	8.84195	6.25727	6.02026	6.1536	5.47985	21.5272
AT1G14290	15.6417	16.3093	12.7743	11.6162	11.9169	11.3889	16.6547
AT2G46020	8.95652	10.7807	6.21055	4.34732	5.77991	5.36521	7.94727
AT3G04480	9.72523	9.35485	8.26847	7.79028	7.78775	6.13264	20.9104
AT3G07410	16.6935	15.0327	16.1454	16.1941	13.4662	14.3024	114.814
AT3G18980	16.3991	16.6978	12.1932	10.4129	12.4858	11.9808	13.7306
AT1G69010	11.4347	12.9885	11.6866	8.62762	9.06874	7.9898	18.8917
AT5G49810	22.5435	25.3476	24.1648	22.5364	22.3556	20.7206	83.5092
AT5G09890	22.844	23.9839	19.62	16.9528	16.8914	15.8059	16.4395
AT4G24960	176.351	185.461	171.174	119.2	128.359	145.498	19.7222
AT3G58490	16.8894	21.0345	11.6719	8.2553	9.51016	6.63797	6.59697
AT2G25260	6.42345	5.6613	5.3777	6.68727	5.19952	6.41468	284.543
AT2G45200	14.5081	14.8047	17.9368	12.6697	12.7724	12.2563	128.728
AT4G25290	8.71177	9.80738	8.12795	7.32054	8.50367	7.51182	28.7638
AT3G16260	5.86096	7.34782	6.97974	5.88666	5.981	4.58359	45.6677
AT1G63640	5.02787	5.34585	5.49158	4.15554	3.91204	4.34049	35.5366
AT3G01590	12.2961	16.1864	12.0756	10.3456	11.3732	8.73581	16.9719
AT1G26220	22.2801	22.6867	16.1181	14.1563	17.8561	18.26	14.7672
AT1G06650	18.4363	18.9208	16.1496	11.3379	14.899	11.0185	14.5314
AT1G17350	6.43604	4.85407	5.12733	4.97388	4.88359	4.70755	36.3644
AT3G03940	24.3535	25.0813	25.0283	23.046	22.8891	20.7671	72.2155
AT4G08170	10.2133	10.8379	5.31214	4.36192	4.62726	5.91754	6.45998
AT4G14905	6.84784	7.24629	5.2192	5.09969	5.49325	5.58587	16.9403
AT3G10030	7.05834	8.29207	6.26864	4.25534	4.16887	5.00247	11.0979
AT1G67080	14.7507	12.7119	14.1712	12.4178	13.1196	13.0679	124.944
AT1G73840	23.0405	21.7401	23.0309	20.1039	19.538	18.2737	53.2574
AT5G54170	28.357	30.0785	9.26387	7.84317	13.5369	7.45755	4.18656
AT4G26070	3.30778	3.10118	2.63755	3.01437	3.30215	2.65236	45.7833
AT1G17210	16.2118	17.8159	12.5318	10.5889	13.8406	9.8544	12.7445
AT1G05810	15.4011	12.9114	14.2877	14.1777	13.0017	12.6008	129.675
AT3G25560	3.89702	4.82668	5.16794	2.746	2.89553	2.73618	20.5565
AT5G04830	27.0822	26.0327	25.4632	20.5034	20.2671	22.1884	27.222
AT5G55510	14.0817	15.1108	14.883	13.1441	12.0732	11.0974	41.0772
AT5G48150	20.864	23.9404	17.2351	12.3332	11.9797	13.6112	10.1397
AT1G19880	19.998	22.0238	21.8573	18.4933	17.8419	15.9152	42.8766
AT1G51740	4.65919	5.47319	3.55266	1.84483	2.67305	2.17439	7.1344
AT4G33660	4.02256	5.17921	1.30229	2.19073	3.16184	2.55902	6.22336
AT1G64440	9.17009	10.2784	6.52325	6.9593	6.57627	7.64208	13.9082
AT3G07370	14.5713	14.5652	10.7086	11.8556	13.2689	11.6701	22.2636
AT5G58220	23.3518	21.6062	23.2469	22.9039	20.0933	21.6927	354.087
AT1G19740	50.2708	46.3872	49.7832	40.7427	42.2059	37.5155	41.2434
AT4G29100	14.893	15.0668	12.8589	12.8033	11.9469	12.0304	26.3737
AT3G56840	6.07832	7.04063	5.99042	6.46432	6.43414	6.35415	115.984
AT5G16520	3.89743	4.72965	2.88384	2.28359	2.73132	1.61057	8.24519
AT1G11720	8.43817	7.95247	8.19772	6.73133	7.42383	7.33472	48.9815
AT5G43130	12.2398	13.1932	10.539	7.91581	9.13094	7.63216	13.3637
AT1G01240	4.71908	5.54744	3.69474	3.82568	5.37191	2.43187	16.1905
AT1G09060	12.1757	13.3855	8.23673	6.10087	8.89119	6.07747	8.55672
AT5G06950	4.29768	5.15369	4.70514	3.51288	3.46089	3.70492	24.6617
AT4G37330	6.71056	9.28314	5.20302	4.22	5.99294	3.87573	9.40154
AT1G15730	25.2517	24.3103	26.9413	21.4487	24.4228	21.7269	111.907
AT1G56280	219.188	216.271	202.523	206.507	195.655	187.153	53.8622
AT4G32710	3.25748	3.22195	1.93298	2.28634	2.83952	1.94683	12.6809
AT2G24640	6.12471	7.19838	5.09813	4.25251	3.47835	3.98433	10.8043
AT4G30790	3.66218	4.7142	2.74265	2.72154	2.58938	2.81907	11.1291
AT5G43720	17.6501	15.4054	16.7669	15.3812	15.0258	14.0708	70.8703
AT5G61020	56.0793	50.9461	60.0182	48.9414	40.6435	43.3118	55.5772
AT2G44490	113.685	107.632	88.329	77.3822	78.255	78.0518	15.349
AT2G46370	26.5159	31.8035	19.9119	12.6728	16.8805	13.1754	7.81244
AT3G15160	7.62043	8.76654	11.1228	7.47602	7.67793	5.82278	3136.69
AT3G26570	120.15	128.109	106.043	98.6368	114.913	96.165	26.5608
AT4G18820	3.686	4.03462	2.95947	2.1423	2.20632	2.48255	10.7127
AT3G60340	26.9358	24.2257	21.8034	21.5112	20.6156	22.5319	28.5639
AT1G68890	3.34187	4.48098	2.822	3.38795	3.7482	3.45643	27.9934
AT4G14890	90.2429	88.0497	80.7419	82.1053	89.1282	84.4218	73.674
AT3G19650	6.13041	5.31369	4.50845	3.54736	3.65337	3.23241	11.5983
AT4G27060	9.10071	9.48033	7.47659	6.65853	5.7607	5.61573	13.3212
AT1G76940	9.5102	9.84266	8.32498	5.33245	6.74963	8.20319	15.3693
AT5G53970	13.2208	15.529	8.49537	7.0156	6.89922	7.86279	7.53675
AT1G49050	8.31768	8.19857	8.14456	6.79264	7.25933	7.62955	47.1579
AT4G32180	9.57022	10.8486	11.6152	8.43744	8.54568	7.73891	47.3611
AT5G64170	17.1159	17.3337	16.1038	10.9838	12.7666	8.57297	14.293
AT3G43440	8.12749	8.23945	8.35198	7.90303	9.99264	6.25172	673.738
AT3G54860	9.91063	10.4554	11.2675	9.27415	9.705	10.2021	1210.4
AT2G01620	9.39342	10.9191	6.56066	7.71566	7.5494	8.422	15.5968
AT3G05180	5.15886	4.80772	4.20869	4.00364	4.31625	5.20036	35.6508
AT1G06850	4.88164	6.14114	3.86103	2.91881	3.07479	2.64787	8.6671
AT3G11540	6.88852	8.1229	7.20922	4.24616	4.70678	5.0164	14.2887
AT3G29240	52.6046	69.0413	35.602	27.7042	32.2639	17.1289	6.37957
AT1G26100	5.1819	4.81826	5.01279	4.22775	4.48227	4.27113	47.6835
AT4G33430	25.3168	28.4767	23.0485	20.3394	21.9535	20.0032	21.0167
AT1G67840	12.3611	13.4093	11.3223	9.30614	10.1724	8.90463	18.9102
AT5G59210	13.6901	13.0544	14.843	12.8006	11.0608	13.2552	263.167
AT1G12680	8.35913	7.95943	4.63307	3.79231	4.0919	3.62744	6.89593
AT1G68370	19.3706	17.8486	18.4895	14.1615	14.5733	14.2568	26.5585
AT1G55680	37.6165	40.9564	36.1164	29.6122	31.5388	30.8097	24.0468
AT3G16270	17.3335	19.8459	16.2522	12.393	13.1615	13.1177	16.2572
AT3G11910	19.0481	18.0958	21.3142	16.7649	16.4487	17.704	257.192
AT5G22770	12.8375	14.4186	15.2625	11.1605	12.4897	11.8938	75.9826
AT3G26720	9.10368	9.07831	8.48319	6.72867	6.29385	7.04368	20.7834
AT1G32160	23.8389	24.3944	19.9686	18.8121	18.8976	15.2922	17.8756
AT1G19120	35.5987	31.857	35.626	26.2946	29.0916	23.6796	32.0912
AT1G55530	10.2538	11.8734	8.62287	9.95876	10.4092	8.22741	27.6735
AT5G23750	12.2828	10.3315	10.9279	11.8966	8.86422	12.399	251.461
AT1G17100	27.4416	31.2172	21.5909	23.8569	25.381	20.2807	18.9503
AT1G21710	11.6798	14.4389	12.4176	11.1155	10.3441	9.24422	27.0221
AT5G58330	143.551	138.184	138.129	137.519	145.673	141.432	864.196
AT5G47830	6.51071	6.00578	5.64787	5.18233	7.3329	5.97175	76.9259
AT5G51460	9.77065	10.9401	6.48242	5.83562	5.86825	4.52109	8.16741
AT5G64780	5.07014	3.7679	3.05854	2.40152	2.7603	2.7061	9.97629
AT1G69420	17.5039	16.5109	14.7258	12.174	12.9718	10.8614	16.9557
AT3G26020	13.8428	11.7932	11.5136	9.71693	10.4918	9.26745	22.0908
AT2G37585	7.7862	8.47782	7.96607	8.71179	6.65834	6.86618	81.7654
AT4G29960	20.8057	16.8376	19.7544	12.9294	13.6829	12.0748	20.2929
AT5G24260	7.42299	9.21039	7.14857	5.69413	6.69253	4.31442	14.9843
AT4G31490	24.7251	25.4905	32.1948	23.2874	20.9256	21.8426	1098.42
AT5G05610	32.4451	31.9384	32.7984	27.5895	25.9767	28.2184	44.7142
AT5G64940	87.7719	84.5353	85.6359	74.4184	79.4877	66.2725	43.171
AT3G06140	3.21109	2.90699	1.19522	1.40396	2.43687	1.71386	7.17686
AT4G29905	40.7841	47.6937	32.5542	44.0244	43.4712	28.527	28.3847
AT1G14360	9.70551	10.7582	11.2275	8.52084	9.83691	8.54257	74.6279
AT1G35780	12.7898	13.712	13.2496	13.0049	11.8637	12.6875	132.584
AT3G19290	6.1927	7.39374	5.79119	3.8126	4.43459	4.09908	12.1775
AT1G04430	53.0827	57.3303	56.5303	47.4861	50.0953	46.5348	53.8466
AT1G32380	9.69511	9.88418	10.9344	8.73259	8.09552	7.98597	63.1258
AT1G71480	17.1634	16.0403	14.4865	14.172	15.2821	16.8829	47.5058
AT3G14180	9.86264	11.8271	8.01312	7.56958	8.17719	7.3367	14.4384
AT4G20930	3.74076	3.36154	2.11438	3.55231	3.16146	4.02189	36.6555
AT1G18660	16.2199	15.258	15.0682	14.2335	14.6688	14.3796	63.9037
AT3G62410	116.519	119.963	89.9315	80.3697	82.2526	63.2477	12.2681
AT4G13020	9.83123	10.9902	9.8876	8.47748	8.67707	7.34097	26.6329
AT3G45640	50.8456	49.762	31.0399	37.0335	42.6108	24.9093	12.1856
AT5G13390	16.383	19.0649	11.3253	9.40412	14.0575	7.70184	9.28227
AT4G15540	2.73888	3.64351	2.89525	1.98386	2.73762	2.76773	21.7908
AT5G01520	3.24812	3.16715	3.97898	2.68607	3.43041	1.87867	90.9302
AT5G17230	98.8987	100.435	82.8218	70.2345	85.3757	64.0838	17.5383
AT4G31115	8.66237	7.79439	6.80509	7.41806	8.81699	6.08902	37.7631
AT3G53410	7.42669	7.8717	5.83999	5.81012	5.54219	4.69579	14.8095
AT3G62220	8.19437	6.24967	6.68334	4.71657	5.90299	3.69418	15.7103
AT4G22360	12.5685	13.6218	8.85326	8.65563	9.35042	7.8123	11.6883
AT4G38040	10.8544	9.29741	9.18493	5.81642	6.5841	5.8761	12.9943
AT2G04030	100.389	83.7202	106.05	86.316	84.9088	83.556	521.996
AT3G17440	32.4615	31.0948	31.8572	31.918	29.7075	27.1272	112.55
AT2G04039	72.3515	69.8858	66.8369	65.5964	64.8498	64.0011	58.2621
AT5G48590	15.549	16.7814	12.0884	9.36459	11.8385	8.0638	10.9052
AT5G16310	6.65599	5.82347	6.11404	5.64764	5.42629	4.38356	36.4129
AT1G72750	90.2851	93.8043	91.4529	88.6827	89.8429	94.7188	399.945
AT4G00660	17.2673	17.9418	17.5164	14.463	15.5895	13.7709	36.8127
AT4G10110	13.5031	12.0635	10.8439	9.38774	11.1705	10.1458	22.5195
AT4G23530	6.41065	7.82729	5.21127	5.08819	6.52772	4.56924	16.3273
AT1G49980	2.5132	2.62665	1.60131	1.90285	2.27367	1.38838	13.1347
AT5G22060	62.388	60.0445	62.9749	51.8202	54.4663	50.7225	48.3053
AT4G14600	10.7381	9.46218	12.1775	6.99607	8.47847	6.75604	33.2982
AT3G06750	23.1002	35.6831	11.8456	11.3439	17.0603	10.744	5.59728
AT2G34660	7.09869	8.51823	4.97447	4.28788	6.17447	4.22473	10.0821
AT5G66200	17.9631	24.6149	12.908	10.9991	13.9219	10.8558	8.52797
AT1G80760	4.657	6.08719	2.9707	1.5059	1.77284	2.66237	5.45941
AT3G62970	7.53531	8.28797	7.91653	6.14592	5.0597	5.8954	22.033
AT2G04340	12.9792	9.0034	11.3425	8.6953	7.87436	7.91477	25.5388
AT1G56660	30.6965	28.0809	9.53637	11.2208	18.7241	11.6927	5.40526
AT5G10470	15.1605	15.5899	13.6322	10.5422	14.2418	9.94915	19.972
AT1G16520	17.1522	16.7897	15.1308	14.8979	12.4985	14.0734	28.0016
AT4G16420	11.226	11.7699	9.75503	7.10281	7.44997	8.58358	14.5212
AT1G56720	5.1959	4.4533	3.55723	3.58207	3.42925	3.5499	15.4671
AT4G19540	4.72648	3.91601	4.07225	3.77924	4.32838	4.2672	80.3077
AT4G13670	15.8393	14.6615	14.9074	13.5783	13.5998	14.6386	66.8149
AT5G51410	10.3699	10.8338	10.7116	10.604	9.88903	9.40031	138.364
AT2G35320	10.5993	10.4813	9.11416	8.22584	9.42295	10.0149	32.0737
AT5G13810	40.1796	41.9112	35.4891	37.9982	39.4066	39.3778	57.9198
AT3G58560	28.9421	28.5459	30.1612	25.8212	24.5747	25.5926	68.1739
AT5G60790	67.3212	77.8432	63.4311	52.6209	57.3466	50.3936	18.9308
AT1G28240	9.57714	10.0848	9.26977	6.37704	8.39694	5.36873	17.164
AT2G40520	1.835	1.64755	1.30776	1.30846	1.98406	1.81375	35.0472
AT1G14740	34.7065	37.5973	19.5576	12.8404	18.9147	12.1932	5.86056
AT5G44090	10.9084	10.8018	12.4152	8.96226	7.8145	7.18832	30.5569
AT3G58830	13.6783	11.0028	12.165	9.48447	10.9565	11.7315	42.7381
AT1G05000	5.02048	5.16538	2.80694	2.85474	2.81249	2.40864	7.74591
AT1G74260	25.3434	31.7697	27.7443	24.4544	26.1881	25.1759	49.7795
AT1G76150	19.9483	19.6828	19.1286	17.7122	16.8725	16.0983	40.8853
AT1G55960	24.9793	27.2154	9.80365	12.6283	16.2694	10.6878	6.22578
AT3G56940	827.125	900.307	734.413	741.308	840.256	698.587	34.1064
AT5G19050	11.9613	13.9339	11.5968	9.65504	10.745	7.99132	19.3544
AT3G56150	94.1135	100.618	107.004	88.6409	92.6635	83.9329	132.252
AT2G28060	11.6347	11.6016	11.6994	9.63728	10.2043	8.01361	32.3238
AT1G30400	17.5978	18.4505	14.2618	12.7455	13.2803	13.2701	16.2394
AT1G31730	21.359	26.194	23.3032	14.0044	14.0657	16.2317	14.7284
AT4G16510	5.28589	4.17188	4.81696	3.49126	4.78637	3.77202	40.7732
AT4G03935	1.92039	3.76473	2.35873	2.15994	2.44502	1.63658	17.7563
AT3G02600	11.2912	13.3335	13.914	10.7463	10.8188	11.6073	131.341
AT4G15790	18.9978	16.9708	17.3125	15.7586	13.4646	15.0209	33.4043
AT5G37830	12.2039	14.0706	11.0343	11.2017	11.3353	11.1713	29.6213
AT4G08920	24.6166	30.5233	18.5555	13.3046	18.0454	11.761	8.34533
AT3G62330	6.44957	7.74866	6.06966	4.405	4.94227	4.6865	14.2079
AT4G02030	8.36904	8.6127	9.68346	6.10133	6.5353	4.93778	23.9152
AT1G74160	4.43553	5.25723	3.87253	2.47993	2.7821	2.61755	9.84535
AT2G02860	13.2195	14.8765	8.90648	9.0297	9.84742	8.81181	11.0855
AT4G36850	54.6708	69.8003	23.85	19.6457	24.9169	16.4861	4.48123
AT4G14350	13.9865	13.8707	9.82528	8.3867	10.272	8.66754	11.7262
AT1G80830	17.8057	19.3426	15.7488	14.112	15.1993	11.4815	18.2224
AT1G29840	6.89021	8.1397	8.25087	5.59772	6.33654	4.09255	24.5785
AT1G25420	15.6831	11.0594	12.1387	12.3293	11.4038	10.2734	34.9522
AT3G55560	15.341	17.1945	11.6962	9.1847	9.51848	9.47742	9.97212
AT3G11320	11.8879	13.6652	10.2884	6.73286	8.93982	7.12366	11.1768
AT1G77670	21.4854	23.1586	23.208	22.1572	21.6686	20.867	492.959
AT3G10572	7.65955	7.34815	7.15347	6.03051	6.85431	5.09771	28.4357
AT1G27100	36.8237	39.0513	13.5444	18.5575	25.0128	15.1411	6.22851
AT2G32950	9.87977	11.554	6.12328	5.85551	6.03639	4.79945	7.71777
AT1G70000	5.60663	7.8521	5.37031	4.44643	3.73901	4.17119	11.9429
AT3G46590	10.4421	10.2348	7.75019	9.30801	7.89872	7.365	20.266
AT1G13030	5.31875	4.51849	6.07323	3.81276	3.86562	4.06123	57.553
AT5G14800	66.202	71.0623	67.2352	71.463	68.725	62.4849	406.47
AT3G21510	18.559	17.0037	17.4047	16.0669	15.5277	12.639	37.0308
AT1G29060	8.00761	9.06621	6.17963	5.412	5.07005	6.22168	12.068
AT3G03740	7.84602	7.68223	8.1635	6.69589	5.85054	5.73405	33.4234
AT5G40500	9.28336	8.46064	7.61382	6.24394	8.15544	3.76055	15.6053
AT1G55540	2.88802	3.18276	2.45781	2.3154	2.9495	1.9493	20.8623
AT4G21445	6.66244	6.55546	5.44869	5.41359	6.00304	4.35299	22.2875
AT5G35970	62.8383	69.2823	58.1333	52.181	60.8577	49.5327	26.651
AT5G25080	27.6109	22.6948	26.5523	23.779	19.9901	23.8417	87.5929
AT1G71692	4.1783	4.63832	3.53565	3.31986	4.9641	4.8359	44.1772
AT3G23080	9.20084	10.6871	10.0766	7.63148	9.37574	5.60712	26.238
AT5G55910	17.3887	21.8666	12.5805	9.76403	11.1129	8.8279	7.88139
AT1G55150	12.0549	11.1061	12.4481	7.68578	8.04017	8.12164	21.0557
AT1G08760	6.75072	6.56978	5.2857	4.0664	4.62451	3.66228	11.938
AT2G17033	13.2964	11.7183	12.2618	9.79229	11.5877	10.5163	38.3816
AT1G12110	59.7558	59.5703	67.5355	53.8345	47.8136	57.7783	123.963
AT5G09410	10.85	11.8408	8.24825	6.3363	8.13642	5.8012	10.4315
AT4G07410	18.3638	24.0283	17.6899	15.5203	13.8577	15.0925	16.0527
AT2G39190	19.3672	19.0129	21.5903	18.0118	18.7329	16.9235	451.154
AT2G31070	12.2178	13.9662	9.94212	8.23544	8.9495	7.46547	11.8296
AT3G61600	25.1567	27.8959	19.2141	16.1525	15.5461	16.0029	10.6381
AT3G22520	11.8183	11.8502	9.5529	6.39091	6.96068	7.53257	11.0796
AT5G22730	3.9739	5.58927	3.06895	3.1363	3.55024	3.12447	11.9003
AT4G14385	6.63324	7.59288	7.10949	6.33733	6.04804	5.41738	39.9668
AT3G55070	10.6597	10.3973	7.21242	6.22525	5.97159	7.50037	10.7107
AT4G23330	3.26915	3.80829	3.61751	3.71071	3.04778	3.48724	436.329
AT2G22990	134.944	137.438	131.382	133.293	146.586	133.648	819.736
AT5G03940	40.5456	38.6963	40.7326	34.9324	36.7842	34.4702	68.3625
AT4G34960	10.3676	10.635	11.2065	9.86882	9.04223	9.55956	103.27
AT5G35750	4.09809	5.29762	3.51825	3.19269	3.66967	2.17097	12.2426
AT5G27350	17.2649	21.1496	11.104	9.44785	12.4838	8.50354	7.77838
AT1G10170	7.59858	9.46238	4.36706	4.50026	6.24764	4.76089	8.45218
AT3G14205	9.08837	8.40374	6.91839	6.96353	7.2039	6.70112	20.8245
AT1G54440	4.18538	3.76283	3.83587	2.72226	2.12908	2.78145	15.5859
AT3G29290	7.23768	8.71903	6.46973	5.75273	6.24505	5.70347	17.412
AT5G44500	4.24559	4.44069	4.48691	3.69912	4.48952	4.31497	159.033
AT4G33910	14.1967	13.6654	14.7233	11.4381	13.3817	11.3681	56.3563
AT5G38895	3.08431	3.90999	2.86088	3.56197	2.70957	1.79926	21.1674
AT4G34412	19.8204	15.3513	15.8251	13.8768	14.0576	15.9201	29.0321
AT4G30610	24.7062	20.7589	21.5322	17.0505	18.2569	19.663	28.0586
AT4G30780	11.8588	11.649	5.54709	5.42569	7.0192	6.88261	7.19345
AT2G36720	5.83119	7.16862	4.18776	3.34661	4.16149	2.95202	8.44401
AT4G00020	2.39333	2.20036	1.51459	1.24686	1.4601	1.49856	9.97226
AT1G58290	157.776	170.018	99.822	89.3227	124.088	75.1595	9.07269
AT3G29810	2.77086	2.73756	2.63811	2.67461	2.85807	1.8374	56.0902
AT1G01140	34.0983	37.1612	13.5448	11.1122	16.4749	10.6798	4.69359
AT2G46550	15.2974	16.1081	12.9472	13.1039	13.7106	10.1793	21.6641
AT1G32900	17.546	17.7186	9.79004	9.51595	12.0069	8.24597	8.22885
AT1G19000	73.4786	82.3521	47.3057	48.5799	56.0539	41.179	9.9993
AT4G13550	6.07104	5.31032	5.28838	4.93674	4.99354	4.84157	39.1248
AT1G16240	49.6433	49.2298	47.5707	37.8013	39.7649	33.8173	23.271
AT5G52420	16.5271	16.5112	11.062	13.2685	16.288	9.68112	17.151
AT5G24120	8.00588	7.16666	5.02644	3.56718	5.8649	2.93901	8.58989
AT1G15880	23.2569	27.6747	14.265	15.764	13.5553	17.0216	9.21148
AT3G51130	20.6182	19.138	17.4552	15.6333	15.529	14.974	22.2095
AT1G55520	14.1886	15.3132	11.2348	10.4071	10.7926	9.04417	13.9268
AT1G14340	6.21226	9.06117	6.46989	5.24752	5.27185	6.04687	17.2113
AT1G17070	6.07023	6.88449	5.64891	3.49327	4.06731	3.76439	11.6945
AT2G22570	6.16046	7.6519	6.0867	8.13602	6.45639	5.84686	167.164
AT3G19010	51.2552	48.3465	41.0492	31.0165	32.4524	30.3984	12.6874
AT1G54210	11.1895	8.11238	9.18493	10.3852	7.40374	7.03175	44.4767
AT2G39840	15.4446	16.7108	12.9549	13.6773	15.4696	12.3269	28.014
AT1G15780	7.58175	7.91647	7.37993	4.94846	6.11677	4.76205	17.2133
AT5G08420	30.3962	27.3944	31.9522	28.7395	25.5748	25.8457	277.003
AT1G76520	14.7949	15.4557	15.7472	12.8585	14.5899	11.8442	54.8647
AT2G33840	25.239	20.1708	25.6726	20.6772	19.5476	22.7786	303.136
AT3G55020	16.9479	16.9012	17.5227	15.2908	15.0971	13.7525	58.1326
AT3G48590	21.6538	20.6486	21.9253	19.3449	20.1844	17.929	84.9068
AT3G59380	28.1988	27.3782	28.8448	23.3637	22.2191	25.8232	50.1098
AT1G61190	7.84248	8.40878	5.72791	4.54983	5.30231	4.20091	9.80533
AT2G15530	6.64198	7.02647	6.56477	5.58031	6.53425	5.6638	41.228
AT5G15950	17.9391	22.5177	9.55179	5.46745	7.7288	5.92772	4.66495
AT3G53920	6.2552	6.27504	3.32757	2.38206	4.12837	2.11606	6.39851
AT3G24550	32.8046	39.2254	17.1368	19.6168	25.4107	16.1158	7.6922
AT4G32010	4.5585	6.04685	4.58147	3.61536	4.81217	3.67697	19.7049
AT5G50180	13.1279	14.3835	12.8785	10.0676	10.6296	11.3426	24.1446
AT3G17670	6.1866	5.55624	5.39786	5.27796	6.47566	5.24611	82.9367
AT4G31450	6.3822	6.76242	5.23731	4.43556	4.16556	4.31511	13.3592
AT5G62840	5.50721	6.57479	5.18594	5.69865	5.37566	4.39781	32.5557
AT2G27130	7.14828	7.26912	7.62153	5.82495	5.69366	5.32427	32.1295
AT3G12360	16.5917	17.5238	11.7002	7.38083	9.29947	8.91546	8.00484
AT1G07360	25.5994	30.996	24.8129	20.2683	20.7172	20.1215	17.9778
AT4G06676	3.18754	3.50546	2.62137	2.66482	2.77749	2.2858	18.9577
AT2G03390	20.9896	22.2255	20.5304	15.93	18.2524	15.014	23.2296
AT5G02270	20.8842	21.2763	15.242	17.3909	14.829	17.7505	18.6904
AT3G20630	15.5247	15.8422	15.9948	14.7406	14.1308	12.8568	66.339
AT5G11710	46.6481	43.2282	45.4816	37.376	37.9993	41.2427	48.408
AT2G34750	32.0484	33.927	32.3077	25.13	24.9232	22.3965	22.2128
AT5G20900	72.381	63.1143	54.1834	59.4314	60.7773	53.0478	27.3686
AT5G48120	6.88821	6.98069	5.70789	4.82602	5.29983	4.8976	16.6646
AT1G80770	14.9953	13.9027	16.6143	13.7212	14.1948	11.2306	217.372
AT2G45340	8.46057	9.94213	5.89588	4.35462	4.93793	4.43755	7.73119
AT3G14650	22.2229	22.6459	20.5814	20.1423	20.5544	18.9723	44.0906
AT1G28520	9.8699	12.7722	9.11786	5.47125	5.90752	6.51948	9.52949
AT1G15020	6.96793	6.73398	7.40418	6.58491	6.17404	4.56938	56.5697
AT3G43210	2.07338	2.1392	2.13899	1.49271	1.85583	1.30355	23.5173
AT5G59950	37.4617	35.5316	41.7547	34.7361	31.2081	29.4932	105.079
AT3G12300	18.2708	16.7864	13.5121	11.3618	13.4993	13.9577	15.8079
AT2G26970	10.621	10.4075	7.81213	9.22389	8.61963	6.64193	18.8573
AT1G77140	6.98458	8.23556	7.29026	3.62165	4.7574	2.73406	9.93374
AT4G24240	14.3805	14.0169	11.3355	8.34258	10.099	10.2342	13.5711
AT5G10960	64.9508	70.6461	56.9876	46.8655	53.3655	39.9814	15.5153
AT1G34570	5.1788	4.0915	4.71937	4.72837	4.63879	3.26421	91.5099
AT5G22800	13.2741	15.6845	14.7595	13.0439	14.6088	11.4806	72.5501
AT2G22540	8.07564	9.97704	9.47724	6.57299	7.61357	5.35353	23.6577
AT5G45600	16.8196	15.6033	14.0123	10.3392	12.354	12.4038	17.1641
AT1G19330	9.1615	10.8908	4.67349	4.70134	5.48224	4.48933	6.52502
AT2G25180	8.83844	10.9312	8.16661	5.0588	5.59122	4.54733	9.44272
AT1G66760	50.2295	46.2376	35.3664	34.425	44.0605	34.441	17.3506
AT4G34370	5.95673	6.06497	4.993	2.61671	3.91652	2.71699	9.37124
AT3G58670	11.128	12.382	10.5564	9.79235	9.72256	8.04537	24.1626
AT5G05140	14.1914	16.3953	6.52363	4.53191	8.35571	7.47697	5.49214
AT4G15520	14.3973	16.4303	16.7887	14.6506	11.1095	13.731	64.3563
AT4G33530	13.9271	12.9413	12.2333	12.4995	12.0108	11.085	43.5524
AT1G52360	21.2401	22.7048	24.3124	19.5695	20.3832	20.76	176.394
AT2G45950	5.75947	5.74633	4.93362	3.83654	4.21642	4.28984	16.9183
AT5G08470	3.67573	3.78749	3.72182	3.10355	3.64772	2.66842	39.882
AT5G61060	14.9898	14.3263	13.3005	12.4277	13.3996	14.3961	48.1768
AT1G31300	14.8142	15.0455	13.3868	10.5441	12.6992	10.382	20.3563
AT3G60500	11.6312	11.1903	14.2742	9.05248	9.44701	9.05827	67.8733
AT2G30520	58.6181	71.6391	38.5767	26.9886	31.1122	19.5982	6.08187
AT2G01270	14.9622	16.3086	15.1037	14.908	15.2816	14.0675	95.9463
AT3G25760	94.6638	90.8151	54.7934	51.6437	63.6293	53.2573	9.26772
AT5G44200	22.6444	20.1585	23.2037	20.9758	21.0224	17.5085	208.111
AT2G24550	25.0368	26.966	17.2167	19.6025	22.7295	14.1837	13.9431
AT2G35100	5.43858	5.43043	3.6075	3.0148	3.68356	3.4325	10.2848
AT1G09390	11.1152	9.08191	7.8544	6.76208	7.44769	6.70838	14.2774
AT1G06220	23.4662	24.964	25.1426	22.564	22.6335	20.4679	86.2377
AT2G21300	9.53479	11.2304	6.58416	5.69402	5.87326	5.72666	8.75621
AT3G06530	6.37052	7.42932	6.39498	5.14998	6.22612	4.26631	22.1559
AT3G27690	365.385	429.489	298.125	209.052	239.012	145.497	8.57018
AT4G39990	45.4378	43.461	50.3281	44.7992	39.2252	40.6712	2311.7
AT5G59160	37.8066	41.9998	41.0166	34.9488	33.0896	29.9814	38.7933
AT3G54540	30.5405	32.2771	27.009	23.6123	23.0614	24.2707	19.7747
AT2G17972	33.1961	28.5802	27.7518	25.1998	31.2399	18.6613	26.9853
AT1G64970	9.97223	9.47113	6.67936	6.90075	7.65094	7.10187	14.7344
AT3G46450	8.5038	9.68211	6.04624	4.95571	7.11486	3.94826	9.59315
AT2G23670	161.507	144.344	144.187	158.832	158.989	143.687	492.045
AT1G15740	14.6641	17.6955	9.63717	11.2134	11.7751	9.31983	11.0378
AT2G26100	5.30148	5.54483	5.23074	4.74333	4.52896	4.89618	45.0792
AT1G70700	48.5198	54.5059	16.9579	10.9273	15.7795	10.6913	3.61527
AT1G29220	9.56829	11.0151	10.8305	9.24952	10.7948	9.47604	228.8
AT5G64390	4.09029	5.05386	4.71367	3.12907	2.87093	3.38994	19.7017
AT5G20300	8.51545	9.09757	6.25113	4.95088	5.49098	5.08598	10.0944
AT3G57340	30.4173	31.7164	22.7532	17.1996	20.4818	17.748	10.4524
AT5G02250	9.71654	9.40924	9.70876	7.21544	7.49828	7.14011	26.6177
AT2G02800	23.8873	24.8594	11.6677	10.678	12.4007	11.7365	6.40723
AT2G01690	16.5537	18.4143	15.5364	12.9322	13.0647	12.233	18.9823
AT1G06240	5.06714	4.81994	3.63931	3.61031	4.52694	3.87181	19.0911
AT3G49530	17.7281	20.2436	7.84877	15.2715	20.9757	12.1456	13.6231
AT3G20650	10.1074	9.12608	9.49969	8.51054	8.44989	7.56198	42.5699
AT3G55140	13.496	14.2293	14.0441	12.6171	13.8258	13.9106	205.816
AT3G04470	19.4467	21.9095	15.1281	11.1043	13.1394	10.6914	9.7238
AT4G11240	38.649	37.8578	39.4049	36.8743	33.1127	30.1271	61.5659
AT2G31380	24.0372	29.4121	21.1442	9.85985	10.6235	8.36144	6.47945
AT4G30920	52.9326	59.1322	60.0889	55.1254	52.9514	52.7214	699.445
AT4G24490	7.98667	8.48384	6.95076	5.2188	5.53535	4.33344	12.4205
AT2G42810	24.7212	25.247	22.8142	22.2307	21.2656	20.2027	35.0827
AT1G65320	7.20234	8.91892	6.73083	4.37276	5.59554	3.40926	10.5108
AT3G50810	1.82329	2.50967	2.38395	1.23044	2.3214	1.24307	25.6832
AT2G30280	6.89261	8.35732	8.02591	7.86276	6.84009	6.31723	139.455
AT1G78020	47.6149	48.4799	36.4863	43.6958	43.6414	42.2367	31.2532
AT4G11860	7.66947	7.54426	5.21649	4.34902	5.17528	5.15618	11.0798
AT4G19006	29.752	28.4187	30.2862	22.3556	23.9213	26.1244	39.9666
AT5G22510	22.8532	22.39	19.9872	18.3507	18.1153	16.7018	23.5126
AT4G33650	9.67082	8.88285	7.02114	7.45201	7.01625	7.58823	19.6112
AT3G12320	18.5058	20.0138	8.19784	5.15298	6.27215	5.8216	4.36703
AT5G14640	34.0541	33.9461	31.4591	31.3029	30.4115	31.2482	55.0157
AT1G10660	12.7184	13.2121	11.5902	11.3403	11.4156	10.4732	33.9094
AT1G25540	5.54396	5.78289	4.51084	3.58542	3.86538	3.44973	12.7538
AT5G23580	11.2044	8.43771	10.0711	8.70533	8.51054	9.09448	67.7547
AT1G76710	4.64301	4.06692	4.04715	2.74164	2.83749	2.63788	14.32
AT2G28320	6.0732	6.50906	5.92357	4.48003	4.47388	3.906	17.3496
AT1G66880	3.38251	3.36668	1.9779	2.98966	2.74042	2.63359	17.4523
AT4G32285	35.4234	42.805	29.439	20.7545	22.3854	22.7437	9.87064
AT2G27490	7.23626	9.19354	5.52496	5.6285	4.92529	4.66401	10.7194
AT1G18340	7.70986	7.44962	8.34009	6.88737	6.75688	5.79837	66.015
AT5G15080	9.97492	11.763	10.2678	8.05844	6.94828	7.66479	18.3702
AT2G39130	16.1636	17.0911	15.1866	12.628	11.4358	10.6378	17.7053
AT4G10120	7.9928	7.9814	3.77725	3.95853	4.54191	3.96032	6.98355
AT5G18750	2.97091	4.04675	2.43869	1.87737	2.65644	2.28188	11.1056
AT3G07580	3.93472	6.70343	4.94573	5.44036	4.52941	4.34376	55.202
AT2G47250	20.6804	21.5264	21.8469	18.4826	19.8759	19.6204	89.1341
AT4G22130	10.1784	12.2176	11.3794	9.24778	10.1485	9.82927	50.4892
AT4G38930	13.2635	12.821	12.3626	12.9809	13.2321	13.5754	755.445
AT3G29644	5.75852	5.97354	4.99168	3.57279	3.45483	4.52711	13.9991
AT1G27900	5.4082	6.70455	6.16615	5.11068	4.6571	4.71135	32.9514
AT3G08850	9.06218	11.2831	7.87592	6.00546	8.63275	6.68841	14.0013
AT5G67280	4.86665	5.95333	4.59917	3.46379	3.77015	3.19651	13.6143
AT1G68190	5.03689	7.46135	3.54379	3.25749	4.33815	2.61337	8.00351
AT5G27970	4.22868	5.46938	4.72517	4.05336	4.71733	3.63448	40.1509
AT2G45150	3.17455	3.18236	3.51052	2.62977	2.96641	2.8898	89.5206
AT3G03120	7.78903	7.66519	5.95319	5.58985	6.76909	5.31889	17.56
AT3G63420	16.3953	13.2147	11.3893	11.2986	9.91702	10.7121	15.7722
AT1G65590	12.5822	13.2926	10.5317	12.0953	11.572	10.5144	33.3805
AT4G14100	17.9542	17.0511	13.4838	12.2533	10.885	14.1474	15.0626
AT3G15040	7.45688	7.46816	6.53399	5.4055	6.52688	4.55081	18.9606
AT4G00480	4.86123	4.66359	3.95106	2.67655	3.46264	2.27481	11.4191
AT5G67370	30.9836	32.0774	22.3561	19.9204	21.8179	20.3029	11.9597
AT4G39640	19.4689	18.4324	13.7331	15.7113	16.1893	14.4262	20.2633
AT3G47500	16.6729	18.8093	14.6524	7.87697	8.69914	6.40506	7.81565
AT4G36810	57.6043	58.4245	61.6483	49.4354	52.0303	51.3784	66.489
AT1G47380	13.015	14.1264	7.90695	6.88118	8.01195	6.41386	7.77758
AT5G66070	8.07033	8.69219	4.69237	6.21192	8.87312	4.33474	13.5851
AT2G35630	6.61122	8.35607	6.93028	4.8265	5.23786	4.51827	15.1874
AT2G30110	60.9385	69.5837	68.5309	59.2607	60.4451	66.163	193.048
AT3G61310	6.48768	6.64704	4.58969	4.06693	3.86628	4.2574	10.8511
AT1G62430	11.7227	10.7255	10.3531	10.6233	11.7394	9.50307	76.4663
AT5G36250	17.767	19.7161	8.82636	10.218	12.9405	7.04013	7.2957
AT5G25220	14.1383	13.5304	9.61589	11.4184	11.0674	8.65164	16.0012
AT1G29350	9.03938	9.00541	9.58926	7.04518	7.08591	6.33001	28.6747
AT2G41560	22.9052	24.9173	19.1724	14.9048	16.5449	14.5219	12.7706
AT1G59750	15.6363	18.9331	12.8144	9.37506	10.7158	11.8125	10.9766
AT4G19180	4.40126	6.63203	3.32208	2.81766	3.59312	1.97517	7.67739
AT2G28350	3.49973	4.36001	2.30335	1.60322	2.19201	1.68318	6.8345
AT3G20300	4.4693	4.87673	3.38883	2.11816	3.07709	2.05074	8.61036
AT3G12400	19.9032	22.6824	12.5712	13.5821	17.6458	13.9905	11.6672
AT4G17615	35.329	35.2283	13.1317	23.0508	25.8485	14.6455	7.70689
AT3G61620	11.6453	10.5679	13.3369	10.2453	10.4454	9.5964	912.069
AT1G07990	8.79523	10.3581	8.92709	5.81206	6.90968	5.23166	14.1374
AT4G11270	6.83317	6.93072	6.22698	4.55475	4.81218	4.52844	15.9158
AT1G73720	13.9779	14.7542	15.9308	13.5956	13.9536	12.7231	360.159
AT4G30210	73.2701	77.6877	43.4996	40.0904	46.397	35.194	7.9899
AT2G38000	6.76232	8.90935	5.29967	4.72324	5.22782	4.06478	10.0578
AT3G16220	13.2229	12.7302	11.6667	12.0267	13.1898	9.28046	42.7436
AT1G47490	26.7916	26.3016	28.7475	24.868	22.9267	20.7697	66.6299
AT4G35470	8.16533	9.98753	6.88288	5.97382	6.21681	4.56802	11.5592
AT3G02050	8.87625	9.39125	8.9208	8.10231	9.09	7.32382	56.3838
AT5G60710	12.7772	16.4409	11.043	7.90265	8.37405	8.67942	10.0988
AT5G52560	12.5507	13.7565	12.4794	10.3926	9.96098	10.6908	26.5531
AT2G42670	4.04066	4.24717	4.13047	3.18129	3.74522	2.47932	25.3033
AT3G59490	5.73247	5.98288	6.60167	4.23696	5.68162	3.45728	32.8734
AT1G72090	13.5294	14.4399	14.0634	11.6813	9.76786	10.5804	27.123
AT2G37080	14.913	12.536	15.8101	13.0823	12.9137	12.2518	1202.17
AT5G28770	29.6784	32.5057	23.793	21.5021	24.6265	20.1255	14.9195
AT3G15351	3.10213	3.62463	3.44305	2.93218	3.44729	2.44257	56.2406
AT5G26990	7.15704	6.30327	5.34599	5.21038	4.67265	5.31495	18.1017
AT1G30000	11.3813	11.9159	10.3959	9.30848	8.52331	8.88155	22.1069
AT3G14830	6.23131	6.11764	5.12127	3.23902	3.92233	3.38641	10.8146
AT5G20120	6.28742	6.58433	5.77338	5.52512	5.3408	5.70725	34.4501
AT1G30480	8.90442	10.274	8.51655	7.52266	6.85941	7.96674	22.8347
AT1G24267	17.8336	19.0007	17.4872	15.4133	14.4876	13.0478	26.0663
AT1G01370	5.35398	4.41342	3.90321	3.5395	3.29824	4.66412	19.6063
AT5G64160	19.9912	15.6915	17.0939	15.1117	12.1644	13.316	24.4624
AT5G51280	13.7187	15.5907	14.6449	12.7527	13.8089	11.8985	51.6541
AT3G50910	20.2632	21.6207	17.6734	12.8453	14.3742	14.6374	14.2508
AT5G19200	1.73602	3.28817	2.31217	1.84242	1.61634	1.5705	16.2094
AT1G02890	14.2007	17.7008	15.4926	11.038	11.4406	11.9136	20.3941
AT1G02410	13.452	11.3476	11.3287	13.7996	12.2251	9.39518	102.175
AT2G17410	13.6769	15.5625	11.9191	9.41774	9.51366	10.9025	14.4263
AT2G25800	12.9688	14.5151	7.78595	5.72338	8.09698	5.70217	6.84024
AT3G61580	90.5154	111.224	63.3388	60.8072	74.7631	50.1845	9.93902
AT3G06500	17.8137	19.6055	7.02814	9.60606	10.2808	7.15971	6.06223
AT2G37450	4.86996	4.26317	3.7445	2.83458	4.27826	2.38639	14.8678
AT5G11730	7.64165	8.24735	5.0427	4.77164	5.8644	3.74457	9.79111
AT2G35760	17.2096	13.9868	13.9635	13.9771	14.1308	13.7469	43.1952
AT3G07720	37.3229	33.6297	34.9554	32.9701	31.9363	32.4708	73.9881
AT4G25610	3.74935	3.4919	3.1424	2.90269	2.4363	2.75366	19.8711
AT1G19700	4.88167	4.59001	3.62971	2.76443	2.87326	3.01495	11.2703
AT3G62980	21.7949	25.3052	14.0341	12.9925	14.9804	11.942	8.61761
AT3G06250	4.76501	6.96039	4.96772	3.95669	3.83579	3.92042	14.5859
AT3G51500	15.611	15.8515	10.7157	17.3075	15.6734	11.7892	38.7576
AT1G19170	8.68886	9.63226	7.2846	8.19171	8.95625	7.67022	34.2687
AT1G51500	29.2532	32.3655	17.4028	18.6568	20.7237	16.6246	9.19986
AT1G19715	12.9421	15.4898	8.8455	6.54162	9.49314	5.99302	7.85061
AT3G13360	11.003	11.8799	8.26592	8.26368	7.20633	7.93621	13.3224
AT3G56880	38.6284	41.5456	16.612	28.9429	53.607	21.3628	13.1142
AT5G54200	4.09071	4.93784	2.70369	2.20949	2.15885	1.87971	6.98807
AT5G52430	6.16141	7.61927	4.80342	3.86958	4.63061	2.32696	8.70816
AT4G34040	9.33248	9.37833	6.7186	4.85862	6.50422	4.54263	9.62272
AT1G36370	10.2986	10.5072	6.49499	5.37058	7.58252	6.0238	9.47059
AT1G55270	9.15053	10.0674	6.02244	5.40125	7.31569	3.6536	8.94868
AT3G06550	21.8444	24.6198	24.2139	18.514	20.9263	18.8785	42.7907
AT3G49780	16.9724	15.1282	12.295	11.2266	10.217	10.4996	13.2689
AT1G56170	6.69408	8.25677	5.90657	6.18463	5.84965	4.85962	18.4022
AT4G35550	12.2857	10.319	11.2422	7.38501	9.2554	10.3252	27.6548
AT3G10650	9.30103	10.3097	7.73077	6.10021	7.83318	6.41084	14.2267
AT3G23760	18.8783	14.504	14.725	17.5893	14.3358	16.0974	84.9518
AT3G54690	25.9859	28.4122	23.9418	19.7097	22.4929	22.159	22.7458
AT3G60640	6.19001	4.36287	5.12284	5.06533	4.21717	5.03477	65.1024
AT3G57990	22.9963	22.6548	19.9615	16.849	20.0744	15.12	20.5829
AT3G08720	14.9982	15.0979	6.17335	6.50473	9.63288	6.61014	6.27119
AT1G54170	12.8199	13.2274	11.5489	9.71391	9.55277	8.70189	18.1838
AT1G08510	36.3314	41.3178	33.7969	35.2651	35.0333	33.1997	39.3354
AT5G51660	4.75781	5.88739	5.63017	4.01348	4.15147	3.60414	25.8116
AT4G34215	27.0555	23.5655	24.5191	20.9454	21.1274	23.7647	42.6656
AT5G06970	12.8804	16.2366	14.4786	10.7918	12.8779	10.8581	28.7866
AT1G16170	27.4292	22.8007	22.4077	16.3374	19.0847	14.9425	15.4071
AT5G40440	2.93228	3.94515	2.47662	2.68269	2.84827	1.82239	14.668
AT5G05830	7.77606	7.21732	7.20144	4.82455	5.33173	4.79144	16.584
AT1G07705	7.10184	7.15996	8.30745	6.2464	5.26342	5.36561	45.5257
AT4G26550	6.26921	5.44154	5.16895	4.69803	4.779	3.836	21.2776
AT1G14700	8.35995	7.98411	5.63687	5.77027	5.22549	5.04569	11.9527
AT1G71790	14.9066	14.1187	13.1812	11.8463	12.5775	15.9297	49.9383
AT1G50710	10.1878	10.7469	8.93728	7.60024	7.873	8.17538	19.3717
AT4G26620	10.7157	9.95369	9.76507	8.18414	7.13254	8.57929	24.6964
AT3G56050	23.3929	25.215	14.537	15.5096	18.2464	14.1649	10.6493
AT3G09100	13.8394	15.493	12.4379	9.04626	11.4691	7.92054	13.6205
AT2G04305	10.3657	10.265	8.6674	7.78501	9.22594	5.09761	17.0372
AT4G12230	28.2661	27.5024	28.7291	28.1281	26.0479	22.5817	111.134
AT1G64355	15.404	15.5343	16.0976	15.5723	15.4568	10.5796	87.3105
AT5G15640	16.3549	18.9265	18.0786	15.9843	15.1195	15.3816	60.5107
AT3G15060	19.3698	20.399	14.5451	11.8271	13.5624	9.96883	10.518
AT3G20910	3.12579	3.32	1.9329	1.29955	1.17686	1.82346	6.66673
AT4G10730	13.5941	12.5157	11.7699	11.036	10.1468	9.51262	24.6562
AT5G14220	6.84065	8.3828	7.16658	6.1678	6.14111	6.10059	28.796
AT1G64980	19.6492	21.8805	13.2538	17.5769	18.8428	12.8141	16.7062
AT5G63280	8.8265	7.06572	7.56406	5.67052	5.34056	5.42318	18.0684
AT5G02290	22.6819	22.4061	11.0511	13.3134	17.186	10.9557	8.60465
AT5G48970	13.2541	14.9642	14.7076	10.0296	8.87145	9.72013	19.5197
AT5G18200	9.42246	9.25985	9.6337	6.42073	8.2911	8.22839	34.2442
AT2G33360	2.27156	3.45041	2.31647	1.39912	1.83719	1.6255	10.4354
AT1G22750	31.8916	26.0371	30.6319	27.2697	28.7994	28.7912	1830.44
AT4G09730	28.4701	23.514	27.525	23.7033	22.9986	22.5354	77.6955
AT1G71810	6.26953	6.01464	6.4372	5.21053	5.91485	5.44934	76.1207
AT1G11480	25.9854	27.8514	24.6795	17.4556	18.9833	17.0376	15.5951
AT2G34357	11.9549	11.7039	12.3231	10.4566	11.2293	9.62488	65.5828
AT1G35340	12.2771	12.8487	9.55336	8.7133	7.42375	6.71922	11.397
AT3G55530	8.8495	9.82713	10.6605	9.1728	8.30678	7.92045	237.869
AT1G07350	7.50721	9.35236	6.25761	4.64802	4.33421	5.90451	10.4149
AT4G09350	5.01591	5.86957	2.96357	2.42403	2.45343	2.95309	6.83831
AT3G18520	11.4584	12.527	12.297	8.83987	9.0613	7.48649	21.3967
AT4G26430	5.10025	6.61448	7.01473	5.13095	4.81247	5.43044	149.865
AT3G17510	15.7155	17.354	7.29046	7.33868	7.42441	6.48336	5.74285
AT3G51370	37.6242	42.3188	29.7407	27.2002	29.2531	23.3467	12.9372
AT5G42270	148.924	156.13	147.224	131.043	145.577	127.206	48.0636
AT5G35430	11.8827	12.4208	9.27194	7.97303	7.33627	7.79605	12.1404
AT2G36810	3.2175	3.68299	3.343	2.90057	3.24057	2.6596	39.1298
AT1G27090	68.1527	70.7313	71.1756	62.1073	62.7751	55.1545	53.2625
AT2G43760	26.4934	28.0724	21.533	18.5849	20.968	17.7152	14.8999
AT3G05680	4.7196	5.46018	4.74835	3.26614	3.14558	3.10325	14.172
AT1G48240	14.9989	12.8618	11.912	13.0058	11.5326	12.3728	37.4345
AT3G01810	6.37584	7.33996	4.39348	3.61506	5.1357	3.35541	9.32699
AT3G03590	8.90827	6.83688	7.33866	6.17602	8.26418	5.96002	36.2843
AT1G13180	4.19337	4.12346	3.47107	2.57637	3.1927	1.91785	12.436
AT1G10700	20.7073	18.1604	18.4936	17.9628	17.4288	17.229	56.9516
AT4G08540	7.58079	8.04218	7.45655	6.58881	6.71846	5.55575	29.9314
AT2G41620	9.24218	10.6816	10.3455	8.70689	8.1832	7.94038	43.0544
AT5G04090	6.25235	6.55681	5.86527	5.35177	5.7081	5.92733	40.6508
AT5G16540	11.0726	10.1379	6.47901	6.93477	7.7818	8.17359	12.3456
AT1G66530	12.7127	15.4831	13.8019	11.6565	11.4791	10.2985	29.1635
AT3G04290	37.7181	37.2161	30.6981	29.3183	31.7974	30.4387	23.1363
AT3G20060	62.6759	62.7131	61.8386	48.3549	49.4556	41.537	23.3273
AT5G04110	4.35362	4.08115	3.40063	2.6708	3.03059	3.54342	16.1639
AT3G10770	36.021	40.2684	27.9423	23.9283	26.7502	20.8951	11.4349
AT2G17020	5.42494	8.01756	3.47393	3.45155	3.43482	4.94307	8.17637
AT5G52280	4.02309	3.50666	2.7444	2.022	2.39659	2.40323	10.5616
AT3G12140	8.66447	10.6607	6.61744	6.75982	6.57268	5.64306	11.8757
AT2G13800	3.44754	3.3654	1.79132	1.83845	2.05453	1.85732	8.00377
AT1G03380	5.86962	5.95461	5.14909	4.8214	5.21574	4.29783	25.3586
AT1G79920	72.1599	78.4001	70.4014	60.2865	64.2378	62.2826	31.0654
AT2G28390	12.7008	15.6087	13.336	11.2725	10.0341	9.09502	19.9288
AT1G29340	26.0864	29.4754	13.8429	13.522	17.5919	13.0194	7.23554
AT1G73670	8.39566	9.08988	6.39393	5.97266	6.84877	5.40704	13.7152
AT1G44446	45.4124	56.0928	26.4611	17.9129	24.9565	12.7672	5.37875
AT5G38380	8.98029	9.21347	8.48672	7.25974	6.08734	6.84528	21.5046
AT4G34090	10.5266	10.7484	9.33556	6.68006	7.73527	7.7443	16.1299
AT4G31200	3.14157	4.39424	2.68804	1.92317	2.47195	1.84889	9.28089
AT5G08720	10.5134	9.92243	6.24042	4.59412	5.65812	3.89866	7.0099
AT1G21700	10.7857	10.7142	8.80651	6.76104	7.855	6.49723	13.5069
AT1G56140	7.95673	8.81326	3.10001	2.85879	5.13275	3.81735	5.50456
AT1G06230	15.0271	16.0179	12.084	9.2915	11.2797	9.86887	12.7164
AT4G14930	10.2831	11.3037	8.81772	8.59004	8.9919	8.21161	21.8294
AT1G72770	9.14115	10.4653	5.84495	5.65052	6.59596	5.24655	9.19528
AT3G06868	6.00154	7.16293	4.3064	5.6845	6.25487	3.58155	17.0165
AT2G04780	49.6187	47.5625	43.8119	43.2936	46.6197	48.7213	65.4648
AT1G37130	224.23	331.9	107.405	81.0641	115.879	64.6365	4.36635
AT1G12640	19.3148	19.7531	20.0588	15.9795	18.398	18.4293	66.6154
AT3G19480	12.4747	16.0221	13.449	11.0655	12.536	8.01687	21.7166
AT3G05850	4.93765	5.63165	3.64969	2.73205	3.24526	2.65255	8.95427
AT5G01015	16.9224	15.4852	13.1673	17.1739	13.1129	14.9688	49.566
AT4G15880	11.1845	10.6649	11.2084	9.1345	8.70747	7.55037	29.7942
AT2G17695	5.62793	5.61026	4.52697	4.51408	5.4137	4.72474	27.9526
AT5G05700	8.0317	10.0253	7.48243	5.986	6.64492	5.61826	14.5154
AT4G25230	13.5925	13.6068	13.9401	11.3484	12.4069	11.0193	46.4053
AT2G43330	8.01157	10.1032	6.47655	6.01698	8.05985	3.7992	12.2336
AT3G49310	13.8218	13.7842	13.2005	11.363	12.8971	9.28573	30.4664
AT4G08580	5.23989	5.94352	5.1121	4.66454	5.09065	4.51102	33.8844
AT2G33510	13.2917	11.5106	6.35088	9.57183	8.75229	7.88625	11.2782
AT3G48760	20.3854	22.3606	16.3855	14.4041	15.8176	12.1346	13.0872
AT5G25060	9.58947	7.90389	9.108	5.85237	5.75467	5.91242	18.7595
AT3G44735	21.9771	19.4103	10.8085	12.5211	12.7691	12.1938	8.78819
AT4G39960	26.2963	29.6436	28.2222	28.1938	27.6971	22.2852	120.122
AT2G24790	103.511	129.298	66.7807	54.9098	77.3369	53.3342	7.73873
AT1G77610	30.5426	30.473	33.5588	26.6944	25.9118	26.2841	68.5768
AT1G64500	10.499	11.9523	5.06021	4.16453	6.17627	3.29264	5.46068
AT3G44670	3.17997	4.59143	2.86859	2.03579	2.1634	1.36413	8.10627
AT3G52610	9.76372	12.3397	7.2341	5.65555	7.45865	6.04642	9.21921
AT3G07740	5.23996	5.87015	3.78928	3.19205	3.00948	3.18063	9.36162
AT4G29730	4.06348	4.17426	3.11314	3.20936	3.62242	2.81939	18.6674
AT2G19880	11.3581	13.5092	10.2977	10.1189	11.4035	9.50337	25.5708
AT3G44200	5.94731	6.87719	5.01645	4.44154	4.35393	3.88575	13.3461
AT5G15170	2.54944	3.73738	3.47185	1.92667	2.41584	1.68442	18.2955
AT4G10770	4.99606	4.71995	3.97507	5.15005	5.25794	2.75058	41.7557
AT5G48570	3.70159	3.06129	2.70438	3.01303	4.37317	3.33583	99.208
AT1G30200	9.03525	9.8362	8.55589	5.38603	6.67208	4.2093	11.9436
AT4G12400	4.58611	3.97709	3.99037	2.48001	3.88474	2.64089	17.3386
AT3G48610	17.0877	18.3356	21.3667	16.4503	15.4797	16.5726	6247.96
AT1G31650	4.00417	5.91573	2.57859	2.90035	3.03301	3.24406	8.90152
AT2G26260	5.24342	5.26837	5.11755	5.17688	4.17933	4.13535	45.144
AT4G35460	20.7603	18.9715	18.6314	21.6043	19.1954	18.8403	485.385
AT3G53390	5.56453	6.28036	5.61323	5.15754	4.87973	4.31613	30.3233
AT4G21710	12.2581	14.6662	11.7894	9.61673	9.50421	8.96457	16.6442
AT3G04630	25.4629	23.5273	23.8362	22.0623	22.9906	23.0352	74.9039
AT5G25150	5.29891	6.03825	4.19152	4.17496	4.41092	4.46383	17.1269
AT3G17850	9.94163	11.6178	8.09944	5.60977	6.33229	5.48774	9.37399
AT2G15580	15.0705	12.4789	9.20685	11.7067	12.3765	10.9467	20.6928
AT1G14650	16.2409	19.3852	15.695	12.7995	16.8336	14.9544	26.7237
AT4G36730	47.0825	47.011	33.2999	29.8132	32.2116	22.5894	10.5298
AT5G44060	10.9047	14.0706	7.99955	7.61655	9.45208	6.26976	10.2809
AT2G40070	6.45588	8.02931	6.30338	5.57685	5.05033	5.0315	18.1882
AT3G54760	17.8317	19.9391	19.3033	15.548	16.2758	16.3812	45.0884
AT4G24972	6.88712	8.17063	3.49739	2.38004	3.63328	3.02275	5.38714
AT2G01980	2.50641	2.78133	1.7727	1.86289	1.68701	2.0531	13.2129
AT4G10330	4.71466	4.09729	3.03276	5.38075	5.00269	3.98638	242.399
AT5G16070	49.9572	47.4006	50.4505	50.1633	43.5024	46.3833	393.363
AT2G17700	7.33352	8.06642	5.4731	4.90632	4.70229	5.45233	11.9019
AT3G55000	19.9787	22.6165	23.3562	17.1293	15.6458	15.8878	31.8396
AT1G19350	44.3529	50.6319	32.6617	32.3539	36.8955	26.8221	12.3981
AT2G04740	5.08292	6.37902	4.39894	3.76277	4.3811	3.34188	13.2714
AT3G22590	7.92207	7.90099	4.68181	5.57995	5.19095	5.58596	11.6096
AT3G12590	4.17388	4.60482	2.67611	2.27517	3.14294	2.29852	8.97327
AT5G20200	12.3867	12.1375	14.4783	10.7382	10.3458	9.11542	63.3328
AT1G03400	9.84579	10.8278	8.00946	7.01982	7.59472	5.89941	13.2613
AT2G40810	3.91964	3.80161	2.86538	1.94995	2.42174	2.36395	10.1129
AT4G15950	11.9612	9.56239	10.8211	7.95981	8.32509	8.15475	25.4522
AT5G61270	7.00839	7.97111	5.16858	4.43905	4.44311	5.1927	10.8364
AT4G27700	67.0805	61.6385	57.2028	47.6669	50.3987	38.071	17.5865
AT5G52890	3.31178	2.89562	1.6045	1.4098	1.62043	2.19118	7.63722
AT5G04870	38.0527	36.9857	33.6129	25.5497	27.7426	22.9162	16.0117
AT3G13460	136.219	66.3266	140.89	88.0079	45.8824	94.0146	64.3105
AT1G73540	13.892	14.2527	4.10266	8.15246	17.4776	5.04252	8.16281
AT3G15354	5.37513	5.88234	3.0841	3.01274	3.80096	2.3933	7.90878
AT2G47900	17.3639	20.1146	14.4475	11.9842	15.8772	11.6139	14.3936
AT3G29170	17.2416	15.8486	12.2935	11.4772	10.8161	12.8204	14.4124
AT5G11910	9.34848	7.38575	8.56926	7.46847	8.11603	6.1798	54.2356
AT4G39910	25.8336	25.3819	19.4097	16.3037	17.8343	11.8504	11.0478
AT3G07890	9.68144	10.8842	8.3263	5.71338	5.63467	6.40456	10.8298
AT1G53460	8.63921	8.06518	9.52354	6.72867	6.31103	7.16188	46.8468
AT4G29360	7.48045	7.20794	8.73876	7.58704	5.86714	5.89938	189.677
AT4G20480	16.1141	17.9658	15.3592	11.6607	14.1307	9.95923	17.2634
AT5G43280	12.2489	11.7039	11.4748	10.6467	9.98588	9.53952	37.0751
AT4G33920	22.6298	22.6564	10.0413	13.5716	17.5301	7.82252	7.7075
AT2G11520	14.8655	16.1815	13.6065	10.9085	11.2239	11.1062	17.5467
AT1G25470	6.219	7.44742	5.86272	5.54757	4.67215	5.10009	19.8008
AT3G61430	313.727	311.108	270.359	306.264	294.664	290.861	64.7154
AT5G16830	49.498	47.4856	29.6825	36.8642	41.0824	24.9296	12.6361
AT1G10180	9.38041	8.51192	8.40212	5.5999	6.98073	5.41291	16.3278
AT1G64400	3.8177	4.68458	3.82962	4.13415	4.81846	4.1379	260.198
AT5G64300	35.8076	37.4071	31.9511	30.58	30.8856	27.8569	26.2681
AT3G62240	9.12137	10.8306	5.88212	4.51292	6.27622	4.03817	7.32697
AT3G16100	25.8244	22.4476	27.044	21.6841	23.6478	23.3981	1031.89
AT3G45740	8.58083	8.79819	8.10921	8.63248	6.86023	8.72105	72.6229
AT5G24850	11.8877	12.7814	10.33	9.56848	9.26864	8.46434	18.3911
AT4G27350	19.2465	20.9128	8.74628	11.8199	13.4547	9.60632	7.6996
AT3G14770	29.3479	30.8361	14.3563	11.8865	15.5759	14.388	6.17781
AT3G63120	15.031	16.0384	13.2782	10.2665	10.6895	9.87077	14.478
AT5G24310	3.59455	3.44841	2.78051	1.45969	2.30105	1.96622	9.50733
AT5G27710	6.71938	5.93051	5.26602	6.0259	6.19158	5.3853	46.3357
AT4G38760	5.89525	6.91712	5.30117	3.9063	4.25545	3.74251	12.4119
AT1G09810	4.20495	4.06706	4.1146	3.87856	3.39126	3.37789	47.6307
AT2G03980	10.7659	11.8658	9.36636	7.61607	8.52945	8.05844	16.1847
AT4G39820	17.2321	19.4681	15.8412	13.8817	14.2974	14.8636	21.9681
AT1G32490	8.07575	8.7318	8.08659	7.17674	7.50075	6.53031	36.9098
AT1G50380	10.9639	10.4928	10.3034	9.30643	9.75525	10.6073	64.0532
AT4G23680	49.1574	42.5239	36.6898	43.4466	49.6749	44.2932	67.7023
AT3G07940	7.88913	10.3662	9.26767	5.85171	6.39412	6.74233	19.6147
AT4G38570	8.29416	8.05897	8.81808	7.22083	7.72237	7.92021	163.212
AT5G66920	36.7587	35.5424	31.3839	30.1692	30.0001	33.7624	32.6901
AT1G42990	56.7408	53.2244	31.7555	51.3	58.8093	44.4868	24.8166
AT3G08530	33.1436	39.7334	35.7541	24.4332	28.8423	23.7977	19.5994
AT3G63530	7.80076	8.48143	6.20039	4.87679	5.63467	4.64368	11.5628
AT5G11800	8.49199	8.81834	9.23644	7.36202	6.38174	6.8012	35.7814
AT2G39260	9.52319	10.233	9.28491	7.72621	8.11625	6.24439	22.0842
AT1G50660	20.5948	22.5993	17.8465	14.7484	15.0083	14.0395	14.6506
AT2G43280	8.35826	6.95718	6.66467	6.5184	4.6792	6.58529	22.5522
AT5G13630	255.725	295.868	228.295	195.618	254.753	186.287	19.3987
AT1G69800	6.95386	9.15931	4.65852	5.73703	5.63567	3.92942	10.1789
AT4G05520	8.90093	8.12082	9.8991	6.90776	6.4258	8.16548	69.314
AT4G37760	19.5982	20.6816	16.2493	13.298	17.7627	10.3697	14.5682
AT5G66900	6.39876	7.14645	2.71973	3.36619	4.16705	2.65194	6.36131
AT5G03415	5.84489	6.18608	4.39855	2.97526	4.06363	3.74492	10.2864
AT1G70570	17.8144	17.1489	18.3539	14.1736	13.6601	14.1991	35.7729
AT1G68010	286.274	277.093	248.234	232.426	263.438	227.292	31.8986
AT1G19520	16.6647	19.2933	20.4133	15.9678	15.8703	16.0391	117.759
AT3G48430	5.95792	6.46367	4.45074	4.09099	4.46293	4.03685	12.751
AT3G07220	15.8017	17.5086	13.3903	10.6341	13.5915	9.98133	14.3547
AT1G17550	10.9489	12.8863	7.56835	8.39349	8.66456	6.87442	11.6589
AT4G03150	19.1627	19.8692	11.6418	14.3959	13.1501	10.4967	10.8265
AT2G31320	2.84523	2.92735	2.6304	2.29344	2.77727	2.12838	29.9044
AT3G17900	9.79597	12.1198	11.2048	7.25284	8.65193	7.20955	20.6575
AT1G58470	2.52981	2.96628	1.39055	1.61012	2.06957	1.83653	9.6054
AT2G38610	21.3465	22.3787	22.2604	21.0069	21.5498	20.9349	269.207
AT2G21190	36.0442	36.2544	34.9689	36.8316	31.3704	32.0224	84.6103
AT4G35310	48.1784	54.0461	46.2049	36.2968	39.5	34.9677	18.7989
AT2G38770	9.39668	9.31559	10.3952	6.87936	8.1339	6.07422	30.3582
AT4G02850	15.8677	14.112	11.6673	14.8866	16.7517	13.9715	76.1837
AT5G03340	11.7672	12.6168	8.3353	5.75556	6.54416	7.75282	8.84643
AT1G69700	27.5539	23.4552	28.0802	24.3956	25.0016	17.7491	89.4876
AT1G26470	31.2464	26.5006	29.795	24.8352	25.1426	27.8121	70.6453
AT3G21250	6.33335	6.96699	5.09174	4.38721	4.84674	3.42072	12.2009
AT5G15600	9.69332	10.4284	8.32863	9.5825	8.43449	7.238	28.271
AT3G48200	6.70371	7.56119	5.25658	4.61553	5.86385	4.25546	13.4005
AT1G49740	5.64572	6.38213	4.84994	3.67449	3.41182	4.83995	13.4344
AT3G44020	20.6081	17.9573	18.6159	15.5976	14.2304	12.7002	22.2761
AT2G32560	10.9376	11.8766	7.47547	5.75218	6.96894	4.86885	8.14278
AT2G15860	12.8984	12.613	14.6044	9.55896	9.82364	11.4293	45.4447
AT5G06830	7.74613	6.94866	7.97569	6.11565	5.30259	5.08294	29.2698
AT2G45440	30.7401	31.854	31.6126	29.9471	29.1812	26.0126	79.5674
AT5G10150	3.65192	4.33416	2.26437	2.24005	2.99874	2.26303	9.40298
AT5G35570	9.71911	9.27464	7.52133	6.85097	7.80037	7.19006	18.3232
AT2G31810	50.818	50.717	49.1245	45.8811	45.0531	41.5085	46.2875
AT5G26600	15.8902	17.6246	11.3058	9.30406	10.7449	10.8078	10.2493
AT3G62880	9.38251	8.71756	8.81945	8.1224	8.48052	8.97806	88.7065
AT1G75230	5.87763	6.48341	3.35013	3.73003	4.66713	2.18619	8.41696
AT1G22510	14.71	10.7146	9.49523	9.07291	10.9285	7.56418	15.1947
AT2G45730	18.5072	17.4834	19.5167	18.6069	13.963	18.1642	441.361
AT1G67060	12.3137	11.7511	8.92406	9.61486	11.5085	7.93975	19.8573
AT5G55000	10.2459	10.3896	8.70806	5.76797	6.46708	5.34156	11.0096
AT5G26742	114.35	116.909	108.796	104.748	103.585	100.503	49.0729
AT5G43470	12.7614	13.8178	11.8733	9.99609	11.9583	7.74308	20.27
AT1G56420	4.31541	5.12567	2.12234	2.74659	2.64775	4.29642	9.22749
AT2G44200	15.1311	13.6443	10.1585	8.36189	11.5019	9.31529	12.1862
AT5G64220	8.63958	9.24264	5.35508	4.21739	5.3728	3.34594	7.24766
AT2G42490	27.6749	31.6581	26.3052	23.7735	24.8117	19.9281	22.3606
AT4G21450	41.3717	36.1066	38.9358	36.365	32.9798	36.9527	82.6281
AT1G75560	27.7309	30.4493	24.5402	23.3024	21.4338	21.0764	19.7615
AT2G35260	43.617	55.323	29.785	24.5394	25.435	20.1766	7.16992
AT1G71860	28.1483	29.1519	30.6898	24.5875	25.4241	23.1679	54.8552
AT1G70660	7.13645	6.22392	5.54263	4.61533	3.79962	4.13283	12.8702
AT3G10720	71.6949	70.6571	60.8134	49.6208	60.4603	54.3607	20.1426
AT1G76550	17.3056	16.8099	18.4505	16.1773	15.4115	12.9856	74.4845
AT5G61840	16.7734	17.5707	19.775	15.6636	15.6826	16.5615	748.234
AT5G09680	13.1597	15.8604	11.1356	8.29615	10.4274	7.51425	11.0857
AT4G36650	7.94707	10.3085	5.44004	4.72937	5.94357	6.53305	9.53715
AT2G33630	23.1866	21.2509	20.4882	21.1542	20.3695	20.5056	66.2942
AT1G06630	6.47686	6.61185	5.9275	6.15783	7.35963	4.12323	47.8983
AT4G38550	34.4351	36.8669	17.653	19.6685	22.7908	17.1862	7.74368
AT1G75100	6.99349	7.61232	3.30909	2.95726	3.3397	2.74157	5.59299
AT2G23840	4.23321	4.8633	5.04831	3.10952	3.97905	2.59509	24.5843
AT3G51420	17.8093	17.3476	11.9618	14.679	13.6135	12.4176	16.7459
AT2G18700	21.0582	29.9699	9.91161	6.53832	12.291	6.73063	4.46947
AT5G05680	5.46322	6.3642	5.52383	4.74459	5.82027	4.45332	34.0074
AT4G08350	19.84	20.8425	21.5717	17.5406	19.0332	16.8555	65.0684
AT3G07330	13.837	16.0217	11.5702	10.6205	11.7254	8.80877	14.6414
AT3G17930	51.8599	49.3382	47.0237	48.9159	49.6456	47.6167	100.242
AT1G54350	12.7045	13.2302	11.6599	12.1781	12.0181	11.5538	54.0611
AT1G29418	21.418	19.6408	21.1445	20.2342	19.0617	12.8962	50.2207
AT1G67880	6.15042	6.95266	3.67703	4.30699	4.22157	2.96905	8.93404
AT2G01260	9.14476	9.13388	8.06978	5.05323	5.2202	5.67231	11.8261
AT4G31140	11.4719	11.8784	9.32877	9.16359	9.82109	10.0645	23.5068
AT3G11330	18.6956	18.6065	18.254	16.6147	16.9455	15.7881	51.7596
AT3G19100	23.5084	23.3108	17.6424	13.9077	14.578	14.2716	11.1496
AT5G24690	94.9085	89.5282	98.5648	89.7616	84.345	88.1349	335.932
AT1G73480	13.8749	17.5158	7.5754	8.13264	11.9678	7.22858	7.84162
AT3G51840	90.8782	92.1105	89.0895	84.7089	90.2361	86.7204	108.292
AT4G33030	26.61	26.8046	24.8893	24.6668	25.4982	25.6926	77.4226
AT3G06660	4.55554	5.21502	4.81424	3.86223	4.08052	2.95141	23.6662
AT3G02060	9.13384	8.21053	8.25801	6.3257	7.46949	6.73521	26.1018
AT5G06265	2.96113	2.60885	2.23034	2.03229	2.15895	1.69779	15.6082
AT1G73950	3.59332	5.36973	3.24306	3.84337	3.80427	3.79251	23.1758
AT3G27000	3.87287	4.40196	4.79523	3.43033	3.79679	2.80543	51.1142
AT5G01220	9.33477	11.2759	9.4958	9.82774	9.29947	8.18602	45.9481
AT3G55610	39.8638	46.023	31.7315	24.3222	28.8831	24.6712	10.7874
AT5G67270	8.79955	8.1403	9.54632	6.09739	5.76713	6.09151	25.2095
AT5G28830	7.86712	7.4992	7.6715	7.19431	6.57378	6.94074	67.3838
AT3G11090	4.64268	5.54916	3.12109	3.3471	3.29854	2.88417	10.1534
AT2G38440	6.7015	7.62064	5.36994	4.24063	5.12599	4.58611	12.1599
AT4G08330	10.9456	11.37	11.1816	9.28808	8.49283	9.38338	34.1567
AT5G49220	8.34096	10.3826	8.35483	7.44505	7.34773	6.80083	22.4367
AT3G59500	20.6564	20.9489	20.1929	12.3527	17.6596	11.5681	16.6323
AT3G21610	16.1007	13.4792	13.5733	10.2957	10.807	9.92859	17.725
AT3G01820	58.0819	51.1789	52.9757	52.6739	49.3704	54.5448	119.31
AT5G61960	17.9482	22.0626	16.8301	13.4779	14.8759	14.8958	16.8491
AT4G34830	18.3737	19.109	17.9821	16.1567	17.575	14.9116	42.37
AT3G23780	5.59868	5.0119	5.02446	3.21361	4.90349	3.06869	18.031
AT2G43235	8.48109	11.2149	8.73135	6.04826	8.16215	5.03203	14.4337
AT2G33250	14.1374	16.3775	12.0932	10.8681	9.76392	8.01687	12.4133
AT5G64010	4.34062	3.03489	3.08399	2.94993	3.36082	2.78793	24.8412
AT5G02020	6.64083	7.18241	2.85239	3.5562	5.30136	3.75851	7.61632
AT4G37000	14.3633	16.248	15.6473	14.3422	14.3034	10.5766	50.4003
AT5G47820	5.98646	7.24128	4.96519	4.1746	4.49184	4.24011	12.3731
AT2G17030	4.42065	7.63366	4.95503	3.31638	3.77998	3.00381	10.5281
AT1G07810	9.08439	10.4174	7.34694	7.33454	6.89058	6.20003	14.5545
AT4G38430	24.7738	28.3088	14.8886	14.879	16.5596	14.6395	8.57694
AT5G23405	6.66734	6.23898	7.96833	6.00844	4.92906	5.49879	128.045
AT1G53800	11.3001	11.6391	10.2101	7.66001	9.1116	6.98566	16.4659
AT5G37770	37.5606	40.5504	17.0982	23.0416	36.876	16.1156	8.65402
AT3G60030	18.3082	20.9723	14.9148	11.9032	13.713	9.76739	11.039
AT5G59750	10.3646	12.2178	7.77831	6.83446	8.41097	6.24069	11.0546
AT3G58040	9.6446	9.62049	7.49062	5.88301	6.57925	6.40883	12.7419
AT4G00430	120.848	118.203	102.151	106.003	110.713	103.355	37.7371
AT1G76110	6.11133	6.48252	4.12028	6.94072	7.3912	3.05149	31.4153
AT3G51100	17.4446	13.9926	16.4269	12.9114	12.3168	15.0069	49.2045
AT4G34160	13.29	13.2192	11.0817	10.275	10.5397	8.90454	18.9237
AT5G11160	8.40638	8.49664	8.7094	6.73106	6.50584	8.89247	52.4049
AT5G13550	9.48173	10.5652	10.2506	7.46515	7.82959	6.65675	23.5154
AT2G34710	9.35182	10.241	8.17476	8.29615	8.4323	6.7988	23.4296
AT1G51950	18.9754	20.1041	11.877	10.4529	12.4357	8.54128	8.20972
AT3G56680	40.0512	41.7225	42.2719	34.3606	34.7212	33.2348	42.4781
AT1G32440	38.5191	39.7526	38.0862	38.6671	37.2572	33.8525	95.7339
AT5G14620	4.66119	4.61687	2.73065	2.70132	3.29716	2.96635	10.034
AT3G10250	10.3677	11.0066	7.29435	6.16272	5.67018	5.77769	9.10188
AT2G35430	2.35768	3.67547	2.79308	2.89707	2.00218	2.54169	32.3199
AT1G04120	9.84234	11.0199	10.9255	7.20967	7.7348	7.20163	22.0478
AT1G24300	4.1519	5.29242	3.20752	1.7839	2.52418	2.04625	7.13291
AT4G18070	70.7934	69.6904	52.8657	37.5402	44.3512	40.2985	10.2762
AT2G44150	6.64802	8.03669	6.82866	4.47341	6.79679	3.01288	15.0722
AT2G43420	8.96229	10.2296	9.50855	7.95384	7.47109	7.86449	32.789
AT4G35950	27.4915	29.0579	24.831	21.7917	23.4389	22.0153	23.6242
AT5G51700	10.2791	9.20886	9.36717	8.8464	8.85448	9.56434	76.0152
AT3G29330	3.32969	5.35265	4.9205	3.1428	4.11101	3.88062	61.9031
AT2G44090	10.8173	11.6554	8.83212	8.82276	8.95824	8.133	18.8778
AT3G44260	46.8952	55.4017	19.6389	25.5576	41.9689	19.3477	6.90799
AT3G52800	127.644	142.075	52.8685	71.1184	105.093	59.7616	7.23712
AT3G11670	8.86465	11.8623	6.66972	4.7922	6.15021	3.77211	7.38344
AT1G69270	7.31997	7.35206	3.7894	5.73416	5.95762	3.99672	11.5808
AT5G02150	7.60121	7.48794	6.97337	6.53254	7.05114	5.73296	36.1395
AT3G15820	19.5824	21.2881	14.7774	12.4498	14.8289	11.4003	11.3979
AT1G21930	31.3946	26.8797	30.968	25.034	27.5473	27.4965	102.83
AT3G07570	11.9195	12.6028	10.7697	8.85678	7.36706	7.62208	14.5223
AT1G31760	6.24846	4.76722	5.20095	5.7911	4.49516	5.72194	152.907
AT1G47500	20.5601	18.0978	22.8121	16.4693	15.5904	15.7427	64.4897
AT5G03970	6.58968	7.71256	5.64478	4.94359	6.0206	3.61658	14.1881
AT5G09310	15.7492	12.7375	12.4213	14.4331	13.1532	17.9035	5619.2
AT5G45710	4.7784	5.44558	2.601	2.98661	3.56862	2.26294	8.17593
AT3G24800	11.0983	13.3511	10.9164	7.40542	8.30545	10.2438	16.9265
AT3G17090	27.7246	30.4106	29.7626	28.6198	27.2369	25.0179	119.67
AT5G13100	42.83	46.2299	26.8022	27.29	31.1884	20.4018	9.27422
AT3G07360	22.9103	24.9937	9.27903	12.3167	16.8597	10.5951	6.85044
AT5G53050	33.4182	29.2822	17.5882	19.0004	21.6024	16.8135	9.24611
AT1G35290	3.19247	4.59401	2.90925	4.64547	5.32871	2.503	303.554
AT3G56090	96.2445	95.5118	94.7551	81.9675	101.862	80.7871	70.1248
AT5G62610	12.4589	12.9032	9.28937	8.85107	8.01542	7.40019	11.9934
AT5G22120	11.656	11.9328	12.8739	7.67139	8.92512	8.34213	23.114
AT3G16940	5.41172	6.15638	4.31518	3.40531	4.13316	2.93855	10.9219
AT4G39900	19.3634	23.0406	13.9898	14.5293	17.1674	10.9039	11.9106
AT5G04720	15.4686	18.2275	9.76769	10.1648	14.5067	7.11684	9.74702
AT4G36480	10.3282	13.4856	11.001	8.0154	8.76694	8.06259	17.5292
AT1G17970	3.55703	4.53885	2.86383	3.3948	3.11474	2.70761	16.7658
AT4G01026	12.1762	9.49775	9.12567	8.46341	10.0636	6.02235	19.6268
AT1G21640	12.3214	13.947	11.6833	9.24716	10.4793	7.51539	16.6891
AT2G30170	16.9212	16.4198	16.5278	16.3522	17.713	15.821	794.009
AT1G04520	13.3553	12.7691	13.072	12.0979	11.8511	11.4581	70.6495
AT1G50570	17.9945	18.7375	15.9199	11.1041	13.8322	9.45454	13.0983
AT5G12120	21.544	22.5295	15.844	10.1361	12.6914	11.0304	8.49704
AT2G26570	9.19786	7.18128	5.72129	4.88373	5.06547	4.58962	10.1648
AT5G55100	3.67948	3.91567	2.4186	1.74245	2.54355	1.97052	8.43334
AT5G01450	5.15258	5.01371	5.3998	4.90325	5.08698	4.76119	1021.43
AT1G50732	12.0425	13.0598	8.29029	10.1585	10.0427	7.355	14.4829
AT1G10290	21.2884	24.8244	24.3613	18.9109	18.4392	19.3181	40.6389
AT4G39710	39.7712	33.3544	37.7498	33.8925	35.2618	34.9606	168.424
AT2G32480	40.5875	42.5363	37.4811	32.7966	33.3532	27.5224	21.3026
AT5G42650	179.162	208.185	152.003	105.943	114.365	98.0469	9.91207
AT5G04940	6.74839	6.96858	4.80447	4.8796	4.19933	5.38896	13.6314
AT1G03457	8.91629	8.52139	4.24731	4.67428	5.57802	4.01611	7.48727
AT5G51230	9.54624	9.15813	8.79444	7.35459	7.08795	5.93041	20.5922
AT3G42790	57.4724	47.06	52.153	45.3546	40.7179	38.5395	31.4841
AT5G23490	2.38129	2.91119	2.63093	1.79898	2.22155	1.78991	22.0592
AT4G15920	21.8184	18.7751	17.0852	17.3723	15.5395	15.9029	23.939
AT2G36000	18.6127	21.0708	14.4057	13.0974	17.1086	11.8515	13.8732
AT3G54920	20.1081	21.6751	18.7308	13.767	14.6322	12.2426	14.6646
AT1G60170	34.0457	33.1783	35.4777	30.9997	32.2636	30.6643	144.941
AT1G08680	7.62357	9.03982	7.83185	6.52277	6.79438	6.18752	25.35
AT3G08940	889.687	995.867	793.31	764.574	787.545	656.486	21.695
AT1G18260	14.4182	16.1977	15.8093	12.9832	13.8303	11.221	40.997
AT1G53380	8.78673	10.2773	5.75889	4.8988	5.93196	5.7692	8.82091
AT5G04410	25.6954	29.5749	22.6788	18.2274	19.7495	18.0079	14.4146
AT3G47610	10.8679	10.8044	9.54434	9.6359	7.9562	9.27666	29.0948
AT1G06770	3.55164	3.3802	3.67324	2.47923	2.93852	2.35734	26.7794
AT5G19855	41.8832	37.174	41.1778	38.4531	40.6264	36.6895	1050.13
AT5G07950	4.97892	5.86206	5.31061	3.22	4.04262	3.6227	16.9939
AT3G51770	10.3263	12.6435	7.90052	5.80925	7.30904	7.40823	9.84203
AT2G39810	8.65727	9.87938	8.32208	5.83624	5.53811	5.61402	13.1537
AT3G19240	44.3773	50.1536	15.5163	14.4291	23.8698	15.3763	4.60935
AT1G15470	9.6777	11.6802	11.0544	9.40265	7.10448	9.3243	36.6946
AT3G57810	6.75553	6.15319	6.9171	5.89075	4.4455	4.61218	32.7818
AT5G63460	16.3967	15.3385	13.5161	11.7042	14.1854	11.9132	22.2136
AT3G23410	3.59105	4.28098	2.79123	2.39073	3.52588	1.8287	11.8511
AT5G22480	12.8831	12.6674	14.0817	9.55504	9.02915	9.83962	28.5762
AT1G80410	41.4427	44.5967	46.0774	38.905	41.1641	39.8691	152.887
AT3G43590	13.4311	14.2997	13.0575	10.1996	9.68723	9.42465	18.8641
AT3G03780	138.579	154.283	140.129	128.277	130.809	108.196	35.926
AT4G36360	36.9408	43.5204	38.9141	30.8586	36.6431	33.2953	33.9023
AT1G06590	3.31445	4.00642	3.72517	3.0867	3.0541	3.37823	50.5298
AT5G20490	10.8563	12.2713	9.3207	8.01247	9.19877	7.79914	16.2042
AT2G03070	6.92568	8.51012	7.30497	5.75601	6.59339	6.00763	26.4608
AT3G23690	15.9017	16.5186	12.3009	11.4977	12.2247	10.7983	14.8877
AT1G52730	23.6289	23.3434	25.684	17.1497	16.9622	16.6482	25.3661
AT1G66340	10.1735	12.0291	10.4067	8.52045	8.8183	10.037	29.7885
AT5G51720	55.93	56.6624	49.3242	50.9716	63.8444	47.8962	66.2726
AT2G26580	16.7298	17.5524	14.846	15.6418	15.8531	17.1943	56.434
AT1G55360	44.233	49.6241	45.4725	34.0916	34.9836	33.7726	21.4661
AT4G39040	46.8203	44.4096	40.5253	44.831	43.4884	41.2992	69.3427
AT5G48680	14.1629	14.2759	14.3934	12.5785	12.6141	10.3196	40.7359
AT3G07700	17.1112	16.0668	14.2018	10.4393	10.7312	10.6414	13.5442
AT2G05755	3.33931	3.44997	3.82334	2.49186	4.46306	2.62932	184.899
AT3G59770	7.83085	10.049	8.93459	6.49619	7.39434	5.91814	23.2587
AT5G47520	8.32924	9.91775	8.3047	7.85829	7.5755	5.63408	23.7638
AT2G31660	20.0772	22.0476	21.1596	19.1164	18.7881	19.1215	69.4609
AT5G16030	19.0845	18.9204	12.9502	12.2541	15.8988	10.5348	12.2558
AT4G01120	10.8477	11.489	7.07793	5.83689	7.0647	4.93289	8.31424
AT5G01730	4.40434	5.08001	2.51234	2.23958	2.30381	2.4383	6.93721
AT1G62250	10.2045	10.574	8.52661	9.24326	10.0376	8.66545	35.3092
AT2G46830	17.9365	20.216	11.3141	6.50403	8.13666	4.57244	5.35396
AT5G47420	8.21144	9.22508	8.36911	5.52018	4.93573	4.8003	12.9883
AT1G56423	12.1142	10.8236	9.09694	11.4324	10.2313	10.7345	46.8207
AT1G11310	23.9606	25.1102	17.373	15.5296	19.28	14.1235	12.193
AT5G42050	99.1467	88.4763	60.8347	75.3489	88.2007	66.82	17.8699
AT5G13770	22.911	25.835	10.1419	11.8626	13.8809	9.29122	6.19598
AT2G23420	11.3645	10.6635	6.72453	7.12824	6.67407	6.14355	9.69897
AT3G03300	1.98258	3.03049	2.27644	1.82925	2.01263	1.64077	19.4837
AT1G11020	8.16681	9.50373	6.07715	6.56305	7.81135	5.30431	14.9884
AT4G35500	3.83176	3.7097	2.9152	1.54597	2.10002	2.06713	8.6913
AT1G24560	10.9456	11.2147	9.12032	6.3834	7.42775	6.37684	11.8914
AT2G23460	9.60426	11.9186	6.85139	6.3151	6.87339	5.51127	9.30367
AT1G34220	10.9638	12.2521	7.45287	6.82228	7.74008	6.46636	9.83107
AT4G24840	11.5895	13.2639	12.7153	8.94167	8.78218	10.7272	26.7497
AT5G47640	18.1443	20.7067	13.7071	20.6769	21.253	14.1905	43.6355
AT1G78770	4.24911	4.19366	4.59644	3.75627	3.29421	3.0758	40.2962
AT5G05230	7.47389	6.3506	5.56544	4.86118	6.20314	3.85072	16.1811
AT1G79590	22.394	18.6084	19.1935	18.3592	17.8935	19.4722	53.404
AT5G36290	65.188	58.4488	57.6228	53.639	52.5689	48.2921	33.1676
AT2G01890	8.82452	11.9829	8.77979	6.3963	7.7898	6.40623	14.0231
AT4G14965	22.6413	16.9828	23.0876	17.5878	17.2045	20.1989	652.312
AT3G06960	10.9954	10.3455	10.1484	7.56681	6.8937	7.18395	17.2579
AT3G28180	20.7701	22.4325	15.3187	14.1817	14.5152	10.3846	10.683
AT2G47800	3.79185	4.41337	3.09975	2.59654	2.8576	3.27898	14.3209
AT1G30540	3.63437	3.80649	3.55504	3.27768	2.7339	4.13914	57.8939
AT5G15330	4.59683	5.84688	4.5185	4.20881	5.20292	2.63219	21.5556
AT4G22140	13.6952	14.4301	13.1113	12.1411	11.2202	9.09875	24.6537
AT1G02860	9.94225	9.10052	10.4317	7.19679	7.90626	7.6282	37.5728
AT5G03420	13.1038	12.4056	14.2981	9.94645	11.7136	8.87694	41.3089
AT4G08240	12.5263	10.9128	11.0448	10.7722	11.2621	12.3869	121.645
AT2G33990	9.23305	9.5287	7.39408	7.41883	7.10075	5.78878	16.4409
AT2G05310	93.5429	73.5157	80.3681	85.1054	84.4989	80.6266	462.638
AT2G27260	22.0827	23.9829	12.9728	18.8623	19.847	14.3373	14.0755
AT1G11390	10.5721	11.6662	9.8089	8.64396	9.72068	8.73266	25.7254
AT1G14130	8.93829	9.92425	7.07033	5.86866	7.12154	4.26879	11.2169
AT3G25070	14.5683	12.9882	13.3107	10.8523	12.1059	11.2128	32.9565
AT1G55000	15.4076	20.6594	12.9023	10.6185	12.5426	10.8829	11.1858
AT2G20830	16.0062	16.0289	15.2579	13.3935	15.1716	14.4024	48.5091
AT3G08680	15.6431	19.8367	15.6652	11.5303	11.7649	9.53067	13.1965
AT3G55630	5.25887	5.14664	2.63739	3.01301	5.49843	2.21376	9.87291
AT5G12430	6.24925	6.70223	5.26109	4.60757	4.46032	5.016	16.6625
AT3G50070	20.7395	20.3196	21.1783	19.152	18.0905	15.5045	52.7468
AT5G14060	55.3963	59.3643	55.7426	51.4588	54.8947	48.3823	57.792
AT1G49430	13.6579	13.3859	12.5584	11.9364	11.5877	11.7373	40.4815
AT3G09350	9.81911	8.98346	9.74264	9.07182	9.76958	8.71905	755.192
AT4G30160	8.79944	11.1697	9.38648	6.76361	7.51289	7.43167	19.7292
AT4G15420	7.63897	8.85271	6.71068	5.69125	7.65931	5.74965	18.9144
AT2G17480	19.0007	19.6788	11.5954	9.92652	12.6653	10.2521	8.5545
AT5G19010	18.9507	20.0654	14.473	10.0972	13.2744	8.51238	9.40197
AT5G49830	18.4666	21.3019	20.3368	18.1241	18.3008	16.2626	63.0161
AT3G60800	11.4446	9.86903	8.67155	7.48468	8.08343	6.83333	15.5356
AT4G01810	9.277	11.815	10.2145	7.10591	7.02432	7.04735	17.137
AT1G42540	5.3512	5.17313	3.93869	3.11468	3.3751	3.03907	10.9543
AT1G03290	2.80124	2.88229	2.15594	2.1214	1.85311	1.66901	13.2615
AT2G35110	5.06493	6.60654	4.6291	3.17984	3.67759	2.5932	9.80342
AT4G16650	14.4563	13.758	13.515	12.4036	12.7504	11.9288	45.9465
AT1G12350	9.69438	10.7311	9.24965	8.35947	8.20109	9.04075	30.6133
AT2G37050	8.28743	9.79856	7.84481	5.94368	6.60476	6.10956	15.8027
AT1G05890	14.8562	17.1432	14.1645	10.1549	11.1469	7.91024	12.9042
AT3G08020	4.13344	4.44397	3.29049	2.73466	2.19822	2.4523	10.5084
AT3G45040	11.5868	11.4873	6.38239	5.80275	7.37198	6.15751	8.04519
AT1G09980	8.73236	9.21508	7.0534	5.95549	6.16036	5.08299	12.6264
AT4G22340	4.11479	5.29542	4.23752	3.98089	3.25238	3.8906	25.0631
AT1G27460	7.78087	10.5916	7.92901	5.30409	6.28127	4.46543	11.6681
AT5G66250	10.9675	10.3604	8.50112	7.22886	7.28468	5.65574	12.5479
AT5G53530	16.733	16.5804	20.1364	14.6463	13.8005	14.497	121.895
AT4G13530	21.4536	20.6875	17.7364	16.1632	18.4368	18.1594	25.6682
AT1G63470	11.6651	12.4503	9.77577	8.63575	8.69914	9.9497	18.13
AT1G74790	26.1092	26.2007	25.3077	23.8811	23.3937	23.5915	60.1111
AT1G30890	18.9013	17.3705	18.0521	16.7391	14.8928	14.5374	44.1937
AT3G13550	9.34056	11.2715	10.8139	8.73824	8.53254	8.8279	47.8345
AT1G29530	8.6485	8.89732	6.1702	7.21229	7.19783	7.65805	20.9526
AT5G08120	10.5787	11.1842	11.2535	9.60606	8.49683	9.76105	50.1668
AT1G05070	13.3133	11.8842	11.224	9.66907	8.17245	8.74494	17.6627
AT3G46610	6.59141	7.8975	6.03244	4.64704	5.96452	4.10326	14.6051
AT5G22000	51.0905	49.9911	46.0488	49.9663	49.0613	49.4909	117.101
AT1G26270	29.5697	33.0464	20.6869	15.3913	20.6081	19.2196	9.37894
AT1G23900	10.5457	11.9076	12.6208	10.695	10.1225	10.1218	255.216
AT5G12350	6.07084	7.73691	5.09424	3.68438	4.67115	3.95483	10.4364
AT3G46220	6.83746	5.83865	5.77441	4.179	4.13649	5.17098	17.8676
AT3G13510	17.0218	20.8954	14.5304	13.5696	14.0788	12.5286	14.9315
AT5G13650	175.76	169.603	171.485	165.961	175.796	161.924	209.924
AT3G03720	10.7041	10.3248	8.93053	7.54507	8.06261	9.10887	21.1017
AT2G35920	5.77484	7.94879	5.96656	4.42173	4.04952	4.16425	12.8898
AT1G20760	13.3763	14.1874	10.7372	7.7505	9.28745	7.27639	10.8267
AT1G24100	63.4686	69.182	44.0415	40.8014	46.7299	45.298	11.583
AT4G30820	2.36757	2.97018	1.89199	2.02585	2.51723	2.85578	26.2404
AT4G23290	11.3777	15.3895	10.1518	8.64546	10.9957	8.03544	13.7726
AT1G63500	23.7173	25.9364	21.5885	14.8813	16.0887	15.2117	12.9824
AT3G10405	6.32591	7.54961	6.70251	6.18563	7.79974	4.90436	60.3235
AT4G26700	8.21294	9.32755	7.04654	5.50386	6.96721	3.76668	12.0816
AT5G41100	6.52253	7.13866	2.90218	3.44592	4.05318	3.20118	6.73189
AT1G01550	81.4814	92.2798	50.0194	39.9857	50.2762	39.4186	7.28159
AT5G41190	24.6595	26.8769	25.2184	19.4476	20.7808	17.8122	23.8176
AT5G02770	50.471	56.5866	56.7217	49.317	45.0904	40.8805	51.347
AT4G03190	14.2686	18.7852	11.5088	6.28279	8.49888	7.101	7.14291
AT1G16320	27.1036	32.5742	19.1131	14.4582	17.8799	13.5857	7.98404
AT5G65380	26.8196	32.3503	22.5829	20.1201	21.8647	16.2613	12.9209
AT5G24530	6.01471	7.51039	3.21907	2.34627	3.24305	2.68223	5.5625
AT3G52910	6.28827	6.20376	4.87695	4.09563	3.23881	3.90455	11.3714
AT3G57880	16.6566	17.6683	8.62079	9.20833	11.5794	6.90128	7.49203
AT5G30490	14.2327	11.2646	10.8856	8.87592	9.10965	8.967	16.5242
AT5G53280	16.916	15.9259	15.4632	13.3863	13.3531	14.2101	32.4636
AT3G14080	18.4432	14.412	13.9957	12.318	11.9406	11.5681	17.9702
AT4G30980	3.48974	4.83985	3.73323	3.43443	4.22095	3.22183	35.5109
AT4G00990	4.84841	5.858	4.64754	3.22434	3.53605	3.55627	13.7434
AT1G29750	2.1503	2.66387	2.43785	1.68631	1.76509	2.10186	26.5985
AT3G19950	9.18432	9.59232	9.23977	7.04776	7.56672	6.49615	23.8856
AT5G23060	154.665	167.15	126.11	109.532	124.785	88.8113	13.677
AT5G66750	6.03653	5.74224	6.19734	5.23825	4.08734	5.25872	43.5262
AT4G06599	16.5907	17.4582	17.0545	14.4794	13.2469	13.8028	34.7602
AT1G69370	9.06397	8.6418	8.46383	6.80271	7.60226	6.36073	26.0971
AT2G27460	5.69962	6.90123	6.50509	5.33231	4.50479	5.38702	35.7348
AT1G24120	9.59314	8.87313	9.22971	5.48732	7.47626	4.89437	16.1937
AT5G11700	11.2446	14.3274	10.7606	10.2227	11.4737	8.38127	21.83
AT1G01320	25.9745	26.3214	18.2868	17.6991	21.1668	15.53	13.116
AT5G05760	6.42755	6.35743	5.13085	2.90014	4.31885	3.97163	10.6138
AT4G10400	2.59472	2.56244	2.08635	1.38194	2.01129	2.04432	14.3649
AT5G19240	103.6	95.79	41.5697	50.6113	66.909	42.7854	6.83827
AT2G29570	32.921	30.3811	28.6418	25.3793	25.8474	26.2632	27.7543
AT4G00400	27.6847	29.2015	24.3276	25.7604	27.2577	24.2252	41.2787
AT2G20410	3.86032	3.78217	2.76938	3.66518	2.93431	3.05882	23.9439
AT4G28290	6.42294	5.83002	4.23227	3.13139	3.06724	3.80914	8.94526
AT5G13160	17.8625	18.6911	12.3498	10.0803	11.0674	9.55285	9.19486
AT5G01020	51.9277	57.7292	44.745	42.1728	45.2217	40.9864	20.3672
AT5G14520	51.0568	53.9854	53.1529	48.5808	45.98	45.5858	64.756
AT1G60550	27.048	27.4747	16.8099	17.8785	19.9761	14.3586	10.5191
AT1G32070	27.8834	25.1286	28.2148	24.9807	28.7726	22.4767	419.077
AT1G26690	15.8834	11.6323	14.6682	12.5651	10.2991	11.9528	52.6762
AT3G22750	7.64476	8.84553	8.21629	7.9256	8.4419	7.24436	146.311
AT1G05900	6.03212	5.35823	5.25268	3.87223	4.91978	5.43005	28.009
AT1G50840	9.97414	9.55009	9.81151	8.05067	8.30946	7.14819	32.6969
AT4G04850	16.743	17.053	14.8572	11.6807	12.7656	10.6234	16.422
AT4G32680	17.4626	14.9537	14.4716	11.4451	11.2569	10.3374	16.1748
AT4G00335	8.26842	7.67133	7.1879	6.40281	5.28857	6.18418	21.1273
AT4G21990	45.8772	49.1245	47.1915	44.8046	46.5454	39.108	79.0477
AT3G21260	3.41176	3.7766	2.90979	2.37621	2.86915	2.57206	16.2257
AT4G32770	11.2064	11.5804	8.34055	10.4867	11.818	9.22882	32.8092
AT2G40380	26.6275	34.9687	21.7881	17.6602	21.2756	16.3075	10.3229
AT4G28860	16.4573	16.8843	15.4194	12.7002	12.0436	10.4097	18.4367
AT5G15930	17.9037	17.4414	15.7267	14.9808	17.0256	13.9286	34.9211
AT5G40660	18.4753	14.4314	16.5274	14.4697	15.1882	14.5628	62.9966
AT2G38410	7.37326	7.86798	4.77157	3.24809	4.56861	3.56069	7.53915
AT1G03600	303.568	309.396	283.776	288.554	335.281	276.161	113.885
AT2G02090	10.3482	11.71	8.44247	6.97617	7.64754	5.66518	11.515
AT4G15130	14.5224	14.0965	13.0777	9.98361	9.77772	8.74125	15.8075
AT3G21350	9.42389	11.8133	10.7635	7.80118	5.44567	8.45591	19.185
AT5G01990	5.76853	5.34051	4.88917	5.16552	5.24485	3.79529	33.7399
AT5G55230	16.8083	19.4832	17.5455	13.7169	15.256	13.6222	26.5344
AT1G13980	8.45612	11.1733	7.62772	4.70076	6.62006	4.6929	9.60952
AT1G59760	13.6555	14.4598	13.9898	10.1922	11.7197	9.42702	23.4885
AT1G32730	5.35136	6.755	3.55053	4.37162	4.45375	4.53916	12.8562
AT2G36990	33.3783	31.1272	22.7421	19.4213	20.7817	18.7636	10.6468
AT4G02740	4.76394	5.81669	4.26956	2.6481	4.01219	2.93251	11.3371
AT1G50370	32.0812	29.5265	29.7333	24.4731	23.2953	27.0868	30.524
AT4G04780	11.5354	13.7258	13.3641	11.5662	11.1027	9.81533	57.5747
AT5G05930	4.45005	5.09708	4.03069	3.24425	3.34864	2.85463	14.3049
AT1G73090	10.4463	8.55246	9.81862	10.2576	7.43136	7.79004	86.3771
AT5G67330	12.8705	12.5998	12.0486	12.3342	11.5808	11.5816	74.7975
AT2G25740	5.34366	5.59245	4.21859	3.84398	4.48522	3.32332	15.1112
AT1G78800	8.50965	9.4595	5.49806	4.65897	6.32866	5.47163	9.40242
AT5G19190	26.7015	27.7341	21.4783	20.3237	16.9013	14.2921	12.5928
AT3G25150	23.1488	24.4566	22.6677	18.1926	18.4199	17.6985	23.7471
AT1G68920	4.83481	5.74921	4.98632	4.11914	2.67899	3.70743	16.4186
AT1G10430	20.9448	22.1174	17.4922	14.2444	13.9243	13.7854	13.3538
AT3G07100	14.0838	17.7889	15.0884	11.361	11.2344	10.598	18.2335
AT2G05790	34.1635	36.2456	29.928	26.6393	27.1398	26.458	19.9617
AT3G07780	28.2943	27.5475	21.6956	16.5758	19.9707	14.0343	11.2915
AT5G03220	10.2925	9.7148	8.62303	6.44171	5.63909	5.6401	12.015
AT3G29200	18.7329	17.627	15.1089	14.111	11.9801	13.318	17.3745
AT3G04870	46.2348	42.1436	45.6245	36.2847	40.199	36.4024	46.6861
AT5G24520	8.55649	10.9808	6.25845	5.09683	6.24209	3.28564	7.83247
AT3G08730	23.0488	27.6194	19.9269	12.8132	15.79	10.5175	9.15688
AT3G03490	12.0501	11.7914	13.946	10.9883	9.31573	8.81787	58.1283
AT3G66658	9.80323	9.03418	9.04184	9.56764	8.55995	9.39408	181.021
AT2G47500	5.67303	6.91183	6.03138	4.207	3.96486	4.05248	15.7809
AT1G49730	8.02455	11.2975	6.33923	4.6168	5.76784	4.4599	8.06895
AT5G19730	5.75947	6.28868	4.76511	3.96985	4.70463	2.92129	12.7697
AT1G21460	17.8541	17.1283	14.9431	12.2793	15.29	11.489	18.6499
AT4G35335	9.97671	9.51822	9.94555	7.41468	7.55398	7.63482	28.3316
AT3G12130	23.4687	25.3407	22.6843	18.5436	20.071	15.0128	20.5692
AT1G12470	10.0002	10.5306	10.6803	8.29365	8.25672	8.43424	36.8831
AT3G45090	6.12025	7.68306	5.05897	3.70798	3.89091	4.45956	10.1397
AT1G19080	2.52451	3.56908	2.54272	1.46081	1.86761	1.56261	9.96093
AT2G25100	8.82604	8.5198	9.8415	7.23254	5.26544	7.45002	35.9039
AT4G30490	11.5596	14.2184	10.5011	6.93689	8.10713	5.87163	10.0143
AT1G21000	22.8072	26.1132	13.9162	14.5576	15.0997	12.569	8.68488
AT2G37790	12.0337	10.2266	13.1193	10.9452	9.65442	9.9805	1397.37
AT1G03687	9.94869	8.62482	9.73151	7.37852	9.08739	8.05058	58.9547
AT5G62710	7.87155	5.48949	6.11446	5.52279	5.23954	4.85831	24.6296
AT2G19600	4.82614	5.18111	4.31946	4.19874	4.20612	4.3169	29.8363
AT1G10470	32.6045	33.7297	24.2291	25.8686	26.1824	27.8471	19.161
AT2G39800	12.1349	14.3071	9.82487	11.365	13.7968	8.84392	24.623
AT1G35670	20.6649	23.4864	16.5479	14.1125	14.1801	11.7887	11.1349
AT5G46620	13.1105	15.2356	17.1206	9.26562	10.0532	11.9216	33.1427
AT3G11820	75.189	70.8674	43.6381	60.2883	62.4172	47.0139	15.0157
AT2G44160	104.699	105.343	107.657	101.412	101.475	98.1073	206.76
AT5G23550	11.9731	10.9672	11.3425	8.92452	9.34969	9.81163	32.7997
AT2G26770	15.9414	17.3324	15.3707	12.5934	12.7296	11.8714	21.3236
AT1G19430	6.35534	7.04685	6.44204	5.98655	5.69106	6.16833	50.9712
AT2G22120	9.39186	10.1528	8.22468	7.82208	7.83487	7.30368	21.7689
AT5G14790	13.3306	15.0092	16.7181	13.0289	11.9494	14.3388	4900.3
AT5G19630	9.7092	9.93543	9.37218	9.20948	9.18242	8.64613	66.5019
AT5G40610	18.3359	19.3325	21.1893	18.7327	16.7566	16.147	249.565
AT1G13580	6.37282	6.11373	6.18547	4.87748	5.43289	5.22318	35.2839
AT1G01930	5.27221	6.66864	3.305	2.77986	4.01212	3.81765	8.37244
AT2G06990	9.972	10.5357	11.7304	7.81907	8.68407	8.64452	49.9529
AT5G37070	21.5472	16.6414	15.5242	20.8273	18.3142	19.4146	139.425
AT3G16170	7.53911	8.07641	8.55924	6.9073	6.80709	6.4856	68.4032
AT5G47910	14.099	14.465	5.3891	6.99059	9.42708	7.39497	6.728
AT5G19820	36.4187	38.6459	39.9439	35.9486	36.7114	34.3661	314.758
AT1G68020	8.08755	9.10562	5.8384	4.80842	5.92946	4.18594	9.60514
AT3G02470	728.311	804.258	537.725	568.712	650.7	541.392	16.2176
AT3G16310	27.5936	30.1572	30.2261	27.9348	28.4801	23.7525	133.604
AT5G51840	12.9765	8.99087	14.0151	8.45438	9.23246	9.67158	103.203
AT3G53260	90.8129	101.75	75.296	68.3721	75.6858	57.8648	14.9008
AT2G28130	4.14014	5.28482	4.14703	3.36352	3.00588	3.30861	16.1923
AT5G59380	13.0871	13.3008	12.6936	12.0671	11.4591	11.429	50.4707
AT1G72480	13.7401	16.0995	16.217	12.843	12.7771	13.7057	75.4468
AT4G09520	6.26883	7.20929	9.11903	5.69101	5.79222	5.64765	530.841
AT4G09150	17.5873	20.0648	12.8758	9.57063	12.4344	10.4219	9.41148
AT5G62460	19.0797	20.6119	12.0576	13.3587	13.2635	11.1652	10.3985
AT1G22930	21.28	22.87	14.009	11.2457	15.4607	10.9258	8.87173
AT2G24040	6.5189	6.51445	6.06435	4.6551	5.64732	4.2592	21.1456
AT4G37130	8.24835	9.47524	9.12962	8.24203	8.9152	7.26265	98.8964
AT1G28340	13.6287	12.1112	13.6224	10.651	10.3512	11.0228	43.8188
AT1G34780	7.1045	7.37292	6.71855	3.81444	4.97212	4.67101	13.5829
AT1G45688	71.0409	74.5043	62.6658	65.6193	69.3201	66.1865	46.0099
AT3G48750	36.5711	37.1162	35.0424	37.3188	35.3392	37.2712	285.975
AT1G57540	6.16829	5.63573	5.56755	4.71105	5.64249	6.21791	59.1717
AT1G73870	4.57599	7.26338	1.85756	2.69038	3.41092	3.31594	5.99863
AT5G08560	18.2074	20.2264	15.3842	11.0311	12.1575	11.9614	11.6683
AT4G22320	11.0331	9.80459	9.10177	8.41222	7.9581	9.56086	27.6421
AT5G17790	6.57033	6.35732	5.80758	4.41334	5.51606	4.67971	20.3461
AT5G26830	32.9231	34.427	39.263	28.7956	26.6283	26.8477	55.8207
AT4G19530	3.97085	5.40801	2.48778	2.31583	3.63375	1.66783	7.62346
AT3G28050	15.0264	16.6917	15.2865	11.6293	11.5065	9.51856	18.2528
AT5G51340	6.72174	6.68554	6.03535	4.25123	4.3709	3.97193	13.7641
AT1G21660	16.0179	17.3996	16.5564	12.1327	11.3523	14.0897	23.9273
AT3G55430	112.327	124.194	64.6914	79.0993	99.9013	67.865	11.0094
AT4G10610	31.0833	32.0781	30.1024	27.1203	25.0769	26.5815	34.3691
AT4G08850	28.4113	28.8174	14.1195	10.6343	14.5944	10.6991	5.78696
AT1G15910	9.25114	8.22245	8.48003	7.81303	7.36223	8.03542	51.8577
AT4G21560	17.5605	21.5158	10.1835	7.85661	10.0794	6.97052	6.03394
AT5G27520	25.9245	26.3581	20.4895	16.9228	16.1764	17.0331	12.5545
AT1G44760	17.3923	20.1481	11.3039	8.82864	11.0702	9.17652	7.73171
AT4G22745	11.9955	10.6907	9.83175	11.3842	12.7205	10.5736	162.026
AT3G23300	24.7446	25.7419	28.0203	22.7891	21.9828	21.6927	88.6547
AT1G52550	6.21126	6.4171	3.91863	7.41597	4.75703	5.51499	32.5513
AT1G76570	8.88452	8.4119	6.56174	6.08384	5.84954	4.93219	12.733
AT3G02580	29.0664	26.2732	28.6681	25.9419	25.9374	25.2103	121.609
AT2G41410	70.6082	85.8394	58.2139	75.3406	75.2745	60.0333	31.3736
AT1G07510	6.24107	6.53164	4.49056	4.15857	4.99666	3.54223	12.1524
AT4G11100	15.3566	14.3617	12.454	13.8042	13.7453	14.8924	53.8814
AT3G05230	8.73344	7.06213	7.35756	7.47398	6.64472	7.3438	55.5675
AT2G33110	6.348	5.35043	3.14035	2.58055	3.93027	3.37729	7.77433
AT1G59890	5.48377	5.81298	4.39994	3.63955	2.9214	3.36352	10.9431
AT2G30880	9.82228	10.1928	9.6237	6.93358	7.06854	6.58529	17.9922
AT2G06530	80.5021	69.292	61.7967	64.7338	66.1729	61.4185	29.0138
AT2G36200	5.66388	4.54994	4.87567	3.9545	4.5453	4.14873	31.624
AT2G42890	5.50403	6.51232	2.78653	2.71584	3.70109	2.05112	6.28826
AT5G19280	5.93896	5.94658	4.49529	3.48408	3.83938	4.53761	12.6645
AT4G27040	12.8008	13.1372	11.767	8.61556	8.49955	8.50947	15.3156
AT1G45976	13.0371	13.073	8.27872	7.55393	7.60083	5.7814	8.4581
AT3G02570	32.4821	40.9187	32.6482	27.6736	28.066	23.7669	18.6837
AT3G03340	6.41396	6.75093	6.04535	5.30953	4.50773	4.54983	20.1406
AT3G49250	2.57432	2.56845	2.81513	2.35303	2.69375	1.95108	127.055
AT1G52320	5.15066	5.82866	4.3872	2.8552	3.98926	2.74714	10.7857
AT1G71230	4.19781	4.99754	5.16199	4.31756	4.32462	3.83316	162.019
AT2G30530	13.6496	11.856	12.3966	10.3187	10.2627	10.4848	31.558
AT1G17760	6.43814	6.78893	5.45485	5.7122	5.32871	5.24936	25.1346
AT3G07010	7.83928	8.10965	5.76356	6.22151	5.5622	5.83066	15.6863
AT4G32420	9.7105	10.1148	8.68244	8.69746	8.92331	7.48595	31.0418
AT5G13010	14.2056	15.3885	12.7436	10.2307	11.1177	10.1496	16.8965
AT5G16510	36.6758	34.111	40.2086	31.904	32.5222	35.8313	1679.73
AT5G14430	33.3691	33.7526	30.7508	30.0956	29.8917	29.1376	43.525
AT2G46070	4.57132	6.08173	2.63309	2.67748	2.67727	2.19778	6.57197
AT5G66730	19.4377	20.1342	11.8966	10.2605	12.3993	10.0569	8.35372
AT5G67385	12.4952	14.7503	8.68311	9.57953	10.7044	7.04613	11.6672
AT1G25350	34.923	36.7517	35.5554	34.6792	33.625	34.1435	138.755
AT3G47730	11.8904	12.9783	10.7065	8.97144	10.2088	8.56144	18.9724
AT5G38600	6.55598	7.03882	5.36423	4.94357	4.80362	2.91638	12.2317
AT5G51180	7.37161	7.47347	8.85797	6.13598	6.04696	5.3481	48.0921
AT3G49720	139.984	135.209	113.04	118.337	120.445	109.063	27.1695
AT3G48780	17.3839	18.3375	15.0299	11.2591	11.5675	13.3036	14.5995
AT3G57530	28.2777	28.9114	13.5006	17.0493	20.7842	10.5996	7.78927
AT2G23390	11.584	10.5226	11.6449	8.33445	9.03166	8.08885	29.458
AT5G43930	4.06304	4.42521	2.67894	2.62767	3.05148	2.15494	10.0554
AT5G13140	31.0139	31.5903	20.9436	19.1785	23.2294	17.6799	10.9806
AT2G20850	3.45073	4.63015	3.44207	2.23168	2.70375	2.43738	12.2112
AT4G02195	4.54257	5.01984	1.83399	2.23124	2.76146	2.17899	6.17463
AT2G46900	19.1856	20.3055	16.271	15.3697	15.2597	13.546	18.52
AT4G36190	12.3007	13.3244	10.7045	13.6647	13.1102	13.8532	490.518
AT1G62810	11.1733	10.7415	11.2921	9.99834	7.87457	10.8356	59.5653
AT1G29970	21.8399	19.9633	22.2141	20.7124	22.889	16.9368	1381.92
AT2G24270	98.7448	97.2414	80.8274	91.53	90.6064	87.7907	41.8491
AT5G23130	3.91525	4.51487	1.7299	2.60882	3.19635	2.89398	9.08089
AT4G33950	7.28503	7.43641	6.24631	6.49851	6.13718	5.6742	27.4907
AT5G10290	8.47423	9.73425	8.91638	7.53569	7.47727	7.57659	35.0461
AT4G38600	9.81967	13.4592	9.64186	6.08821	7.43836	6.04464	10.5813
AT2G04350	13.8399	15.9794	14.9568	12.2961	12.9435	9.41405	28.3701
AT1G80650	5.88928	4.74587	6.17184	3.3517	5.24272	3.61696	34.4581
AT5G64200	38.8109	38.096	37.632	37.7331	39.7403	34.9856	202.893
AT5G51560	7.81733	8.5554	5.70935	5.21993	5.8841	5.23662	12.0838
AT5G65960	20.69	22.3808	20.0142	14.0818	13.746	16.1971	16.8056
AT2G33855	23.5965	25.58	14.6938	19.6351	24.1384	18.8088	17.7888
AT1G16720	86.9707	91.1711	74.7249	65.686	76.2431	60.6192	19.3356
AT1G78880	17.5284	17.8404	16.4601	14.0178	14.8284	12.1502	24.2898
AT4G21190	7.03923	7.26855	7.05134	5.35174	5.16118	7.44293	35.1835
AT3G22220	6.5647	6.97335	5.87883	4.28964	4.36357	4.03683	13.2371
AT2G27040	15.6497	18.0494	15.2687	16.2329	16.7061	15.6631	84.861
AT2G33860	5.44796	7.69845	5.00938	4.91997	5.05912	4.55358	16.3478
AT3G53230	5.19138	6.50447	5.01632	5.32553	5.24211	6.16966	57.3772
AT2G17930	2.94604	3.95454	2.84916	2.4249	3.00751	2.47261	18.9369
AT5G58720	21.3287	23.4618	8.03681	8.17111	10.6599	5.84386	4.75596
AT1G55350	3.80931	4.73692	2.6899	2.59201	2.80195	2.42988	9.89667
AT2G30470	9.68504	9.6892	9.05263	8.262	7.65202	8.78038	36.0061
AT2G29360	16.6548	15.789	15.9541	11.4496	13.2872	8.48253	18.3982
AT5G49570	5.06352	6.03852	4.71629	4.48689	3.9322	4.60604	22.0612
AT1G78610	7.24453	8.43486	6.05332	4.22643	3.95331	4.49453	9.58702
AT2G21120	29.875	26.2985	14.5332	14.3541	17.4323	11.7643	7.26411
AT3G26370	15.462	14.8334	14.1495	14.3693	13.8878	13.116	58.3469
AT3G17000	20.3692	20.6148	17.2567	15.3447	17.5666	15.5022	21.512
AT1G61960	3.70104	4.07381	3.2662	2.67071	3.05743	2.39267	15.7932
AT4G28990	7.32855	7.61302	6.12517	6.05766	5.73972	7.19646	26.6491
AT5G66675	14.2752	14.2312	6.17467	8.80668	11.7895	7.00588	8.68619
AT5G58650	33.75	33.4571	24.6047	23.2821	30.873	13.4406	12.9745
AT5G58430	35.4242	39.5584	15.9123	17.0154	23.8735	15.6483	6.40063
AT1G11130	3.15634	3.18387	3.17243	2.55161	3.23499	1.9106	33.1373
AT2G39940	11.0942	12.8796	9.77727	7.15675	7.99441	7.08338	12.1804
AT1G30240	4.37057	4.37036	3.91962	3.67902	3.2775	3.41459	25.1488
AT1G76440	12.0673	11.0365	9.16398	8.32452	10.554	6.30746	16.3791
AT2G31090	21.8305	24.3575	19.5334	22.7121	23.0693	22.0149	75.9395
AT5G17290	6.45247	5.50235	5.10792	4.7631	5.76393	4.13063	25.1865
AT4G18030	66.0202	64.9357	68.5681	59.4455	60.9132	63.9366	146.637
AT1G27650	36.8862	39.7264	37.8156	28.9189	30.5194	25.2368	22.8645
AT1G08390	8.43987	7.00505	6.82697	6.37822	6.77574	5.08058	24.0277
AT2G03640	23.8928	25.2756	23.4193	20.8967	22.8363	15.6329	29.9064
AT5G25780	17.7168	18.6387	19.4469	15.9415	13.5676	12.899	33.5279
AT4G17810	15.724	18.5055	12.7843	16.0287	17.7334	10.5408	26.6947
AT1G27320	9.64581	11.2934	7.03777	5.43946	8.07557	4.96414	9.5985
AT1G30820	23.9021	29.1351	17.7329	18.0042	20.9157	14.2572	11.965
AT1G22430	14.9808	13.4644	12.6521	12.184	12.7175	12.4079	36.6268
AT3G46870	6.09095	4.97764	4.93387	4.52276	3.69939	4.93765	24.7859
AT5G52100	16.0672	17.3014	17.4307	16.6823	17.7318	13.2828	299.547
AT3G58640	11.8392	13.0264	10.6935	7.77871	8.49244	7.74901	13.7653
AT5G26940	7.08369	6.94671	6.71348	6.67838	6.49039	4.7722	41.4353
AT2G23130	10.8761	12.0017	10.1166	8.74673	9.96718	5.37553	17.4181
AT5G50210	13.1092	13.2553	14.1682	10.2754	10.5644	11.2031	39.3344
AT3G44190	102.459	101.489	88.5421	87.8835	94.394	85.3765	34.9206
AT1G36160	19.5755	23.4942	16.8041	12.2429	16.7369	12.321	12.1904
AT4G25300	3.70295	2.98402	3.59941	2.93761	3.29642	2.96776	120.808
AT2G30160	14.3746	15.1918	12.7129	11.4605	13.9116	12.5019	28.9264
AT5G23340	9.33513	11.398	7.27663	6.23685	8.44943	6.09922	12.0445
AT2G26430	13.465	15.5615	12.3422	8.7591	9.96129	9.15766	13.3952
AT3G13620	4.00067	5.55714	3.07611	2.64124	3.02646	2.99508	9.73398
AT2G41100	258.429	246.461	172.924	193.439	217.47	185.293	16.9715
AT5G53340	8.83965	7.73432	9.24886	7.88711	7.47803	6.20331	84.6373
AT1G14380	9.49904	10.1948	7.58287	6.12706	6.63483	6.5502	12.705
AT3G22170	12.1884	13.5776	11.3189	8.16947	9.45185	8.3361	15.2016
AT3G17970	11.4035	12.5705	12.6449	9.23369	9.26689	9.81303	32.8288
AT4G26610	14.5815	16.9056	11.7089	8.16159	9.4973	7.17729	9.04836
AT3G02860	7.94477	8.53254	8.56046	5.68744	6.37957	6.98637	28.0809
AT5G58800	16.6283	16.474	11.7543	12.965	14.6534	13.3011	19.7678
AT5G50410	8.79763	9.43289	9.16996	7.43746	7.54351	7.3635	35.1764
AT3G21390	10.9882	10.7857	9.7041	10.6458	8.99469	9.20277	42.7231
AT2G17500	24.0595	25.515	17.374	12.2531	14.5784	12.4824	8.71097
AT1G30825	8.0371	8.44234	5.51625	8.22437	5.6604	5.05173	17.0607
AT5G45190	10.1934	10.175	7.85456	5.77453	6.92208	5.6989	11.0978
AT4G27745	7.07764	7.75224	7.97333	7.85709	6.65834	6.6269	995.224
AT5G04990	20.3606	21.8581	22.1565	18.9075	19.1317	17.2986	63.4702
AT3G09900	19.1356	18.2175	17.793	13.7296	13.1748	15.2702	22.7698
AT3G28040	10.7796	14.3457	10.5065	7.1811	9.23253	6.19569	11.8321
AT4G12690	4.24648	3.52217	2.98294	3.54732	4.19686	2.42768	28.5856
AT3G60600	61.0886	55.5662	64.535	53.3596	47.5268	48.2405	66.1378
AT1G20980	19.0749	23.0521	14.4651	11.3772	13.5401	12.3968	9.85194
AT5G16650	22.917	22.4794	15.1937	15.5704	18.323	15.3937	13.6199
AT3G26710	83.9791	70.1233	77.4353	75.5358	79.3413	67.1421	194.31
AT2G45160	19.9947	25.5322	16.6322	10.8875	12.8589	10.6788	8.48176
AT2G21330	538.7	567.091	486.756	534.19	587.19	544.861	124.64
AT3G44340	13.1339	13.2787	14.7682	10.4473	11.7858	11.8851	66.9761
AT5G36940	8.24971	7.67807	7.85447	7.28627	8.61753	6.91857	118.917
AT3G11470	2.37583	1.95363	2.28104	2.08526	2.33564	1.8849	940.062
AT4G32650	7.08415	7.04478	7.63661	5.88518	6.27403	5.08008	42.1753
AT2G26840	7.53484	6.73565	6.81438	5.98047	6.28506	6.63857	45.651
AT2G23780	15.4688	15.2927	13.8648	15.2174	15.5671	12.5741	69.2714
AT4G25180	6.13994	7.28258	6.10391	5.19822	5.29587	4.59511	21.3059
AT3G59060	26.6401	35.0187	19.2055	11.6522	16.3606	8.78381	6.20051
AT2G39760	15.3871	13.2568	14.6628	10.8782	11.6883	11.9085	32.8033
AT5G18280	18.9781	20.073	18.632	18.1014	15.8727	18.7778	56.7807
AT4G26000	12.8696	15.5598	10.2177	8.84756	9.62296	9.9059	12.3094
AT5G04930	8.72265	9.99514	5.64423	3.76078	5.80036	3.87852	7.09271
AT2G21440	8.79612	7.92709	8.95003	6.76277	8.62203	6.18914	55.8402
AT2G04270	3.3119	4.12401	2.88091	1.60101	2.07682	1.83601	8.56247
AT3G57490	27.5707	30.2831	33.4477	23.9957	22.4657	25.3608	59.6975
AT2G36870	20.5474	24.1985	20.8722	16.9084	18.892	15.8789	23.7143
AT5G64030	16.558	14.933	17.3193	13.5175	15.8569	13.2241	108.002
AT4G11570	38.2907	39.2799	35.1011	27.0193	30.7742	21.9958	16.7034
AT1G51690	9.74311	10.713	7.96027	7.42891	7.36468	6.43895	14.6293
AT1G64790	10.3874	12.1666	12.4891	9.51945	10.6674	10.9008	147.394
AT2G37940	40.9566	36.3373	22.9801	23.0578	23.9669	19.8964	8.93017
AT1G25390	6.81126	6.26673	3.07173	3.09705	4.05721	4.16164	7.53936
AT4G25360	9.93751	10.8101	10.8619	7.65363	6.73206	7.76916	22.6876
AT2G38480	10.6217	8.5703	7.49996	6.64188	9.72256	6.98579	20.1133
AT5G35520	7.49515	6.59618	6.54799	5.44821	5.07895	5.18035	21.4735
AT4G13395	9.99668	17.5207	4.55492	4.60018	6.1925	6.28025	4.91395
AT3G18750	8.08797	7.41755	6.58242	5.09911	6.3456	6.51407	19.6117
AT4G33200	4.83549	4.95974	3.79697	3.19032	3.67261	3.15022	13.8197
AT1G52260	3.49703	3.90824	3.21965	2.89115	2.95602	2.26127	18.7966
AT4G02920	42.2159	46.8161	34.4414	28.2623	33.4196	25.2205	12.7194
AT3G51620	6.76076	8.41743	7.3198	5.07139	5.95795	5.09573	19.311
AT1G70060	5.6985	6.65526	4.28984	2.9596	3.53374	2.98997	8.34452
AT1G80700	7.21908	6.92559	6.23955	7.31601	5.92789	6.22407	55.6433
AT1G04280	13.6891	15.3977	11.1171	9.48934	12.2152	9.73363	15.0264
AT5G13090	15.2814	14.9583	13.2177	14.7406	15.1085	14.4857	86.1795
AT4G10430	10.4549	9.28567	10.1113	9.55326	10.113	8.32919	162.559
AT1G56560	10.3385	9.43571	8.96303	6.86691	6.54588	6.64527	16.2481
AT4G18020	8.4442	8.67649	6.27757	4.22515	5.20578	5.05252	9.63717
AT5G03905	18.3373	15.9352	16.5607	17.3368	14.9295	13.2166	56.2221
AT2G38230	177.676	188.917	119.919	125.47	133.206	115.979	12.1437
AT1G75670	10.0419	8.63534	10.0519	8.61429	8.83706	8.22675	131.533
AT3G11530	11.4945	9.43062	10.1926	9.31098	11.8319	8.85022	102.384
AT1G13770	4.30716	5.48502	4.79343	4.23995	3.39318	4.13404	31.2465
AT3G12580	23.8258	26.2146	19.9262	14.4129	17.0203	14.3779	11.6403
AT4G12080	11.7057	13.6443	7.64544	5.89092	7.90853	5.11609	7.46716
AT2G27210	8.25126	10.5544	8.58212	6.46211	6.87152	6.30095	17.3718
AT4G30500	5.36584	4.939	5.48452	4.59571	3.99195	6.53791	1047.68
AT5G38110	19.4269	16.6841	17.4915	16.4008	18.7358	16.1891	93.371
AT4G24160	33.5545	33.8983	16.3646	17.3705	23.4824	12.3903	7.18225
AT5G26740	12.3003	15.1588	9.31221	5.67045	9.82687	4.16254	7.58003
AT4G02200	13.7707	15.4942	9.70873	12.974	13.0103	9.84884	19.0713
AT5G63380	12.6722	14.1942	10.8926	7.61957	8.90606	8.1453	11.8423
AT5G02280	22.6284	21.094	24.7062	16.5672	18.5038	14.2266	31.9133
AT2G13790	14.4096	15.3117	14.0821	14.5531	15.4251	9.39627	50.8479
AT4G29900	15.4541	16.937	13.9185	12.4693	12.0808	12.1037	20.0117
AT5G23450	19.6935	23.2993	15.3595	11.8566	12.6075	12.2359	9.72234
AT2G42080	8.32473	8.7226	8.87748	6.49113	5.39419	5.78623	20.7854
AT4G18950	44.3717	45.4199	24.5875	25.8019	26.7359	21.9311	8.11328
AT5G63940	9.5074	9.71347	6.55916	4.65494	6.22881	5.01855	8.9279
AT1G25211	4.52378	6.13422	3.76571	3.93837	4.78935	4.54718	19.3793
AT4G17790	13.3283	14.0083	10.6536	8.35498	10.9763	8.32183	13.4344
AT5G62670	24.3606	24.7473	23.6833	21.117	22.9379	20.8857	47.704
AT5G63110	15.2538	18.0106	16.798	15.7155	16.2712	14.7392	114.923
AT3G28760	4.95497	5.34245	5.31458	4.65079	4.46851	4.58392	67.4056
AT4G11420	57.1919	50.5939	59.1472	47.4749	50.9605	44.3113	85.9022
AT1G15750	22.2116	26.8931	19.3521	15.1851	17.7511	15.0647	12.8904
AT2G20570	11.2087	13.5683	7.76288	8.75145	8.54586	9.10755	12.6647
AT4G25620	20.1096	24.0825	11.2987	8.87532	12.2948	8.922	6.28281
AT5G43630	5.47067	7.35918	4.2679	2.4022	3.83061	2.18944	6.90493
AT3G19180	3.62048	4.63838	3.94662	2.96387	3.46242	3.02423	23.5799
AT5G12440	4.42216	5.45197	4.19638	4.34898	4.75174	3.36684	29.0867
AT1G71410	13.1203	16.2683	12.2494	8.40202	8.38723	9.0205	11.3968
AT3G57410	18.6944	19.6195	18.7891	14.3531	16.3455	14.3911	27.4057
AT1G34020	5.3685	6.2744	4.74324	3.91255	4.05388	4.13075	15.0538
AT1G10900	8.47565	8.99651	7.07373	6.34977	6.48749	5.64733	15.7909
AT1G23780	17.7139	19.6026	16.6587	13.6789	16.5018	14.7076	24.5255
AT4G33240	5.25986	6.63457	3.59	2.50577	2.7636	2.60219	6.67134
AT2G29190	12.2328	15.1628	10.3805	8.00802	9.31144	9.19007	12.115
AT1G78510	8.30699	7.75484	6.48376	5.54098	4.27608	4.38092	11.4036
AT3G52660	10.0179	10.7412	9.49528	7.76071	8.84775	7.80534	24.1146
AT4G12980	6.45331	7.43668	3.7293	5.08966	5.39269	4.73053	12.0273
AT4G02060	14.8351	14.0276	12.9366	12.8842	12.8221	13.1209	43.8422
AT1G18490	6.32635	4.6222	5.95602	4.01013	5.05469	3.88704	34.9347
AT3G12020	4.30839	4.21645	3.2279	2.76765	3.38696	2.51266	13.3922
AT5G43320	31.2163	32.3291	28.8712	21.8108	24.4775	20.6828	17.6261
AT5G47750	17.5625	21.9118	15.3964	13.1825	15.3843	12.4062	14.3638
AT1G74530	9.55988	9.05753	9.53978	8.43085	8.32896	8.05278	66.3102
AT3G46290	12.9853	14.2845	10.1175	8.20199	9.25284	6.98525	10.761
AT5G17690	7.03802	6.88492	5.68698	5.11222	5.31994	5.30059	18.4092
AT3G60250	28.6705	30.5701	23.3333	20.3291	18.2075	17.8859	12.5895
AT4G19160	21.1921	24.7744	12.3735	11.234	14.921	11.0466	7.64046
AT3G66654	23.6128	18.6691	19.7002	19.1678	19.5517	19.0453	55.1804
AT3G60910	10.6677	9.69251	9.20697	8.83374	8.33029	8.33434	31.4366
AT3G54220	10.2859	11.2809	7.96159	4.56616	6.00923	5.07764	8.10702
AT4G17010	10.5599	10.5105	10.8862	7.93915	8.65845	7.5894	27.9777
AT2G42780	16.7193	19.1316	18.8157	12.2458	14.0391	11.0554	20.9857
AT2G25170	10.6565	11.5893	11.3994	8.75344	9.34383	8.92329	34.7561
AT5G07370	23.5531	22.3249	21.7849	22.8942	21.6826	20.5951	98.8096
AT3G61770	38.5648	35.3395	39.6635	36.1859	36.1639	32.5519	354.769
AT1G34150	5.42719	6.10552	4.55434	3.73717	4.66489	5.10205	18.1511
AT3G07470	59.0877	56.0365	50.2705	57.2219	57.8809	56.439	109.192
AT5G03040	47.9822	51.7889	34.6283	27.4909	34.0169	27.4287	10.0379
AT3G54880	24.8269	22.1573	20.2588	16.3575	19.1012	13.2203	16.0416
AT1G01610	35.3136	35.6089	35.6371	24.0528	29.8908	26.6092	24.6922
AT5G17900	15.3122	13.3742	13.2992	13.0489	14.2262	11.2629	48.8389
AT1G11755	7.80014	7.0968	6.64957	7.55056	6.60191	8.41714	188.404
AT1G75990	15.9553	18.5546	18.2635	12.4328	12.1706	14.391	27.4325
AT2G07050	43.1956	46.342	50.1228	39.8023	39.8889	37.246	84.1375
AT2G23740	2.79163	3.94818	2.91115	1.6193	1.7361	1.71113	9.47657
AT2G24150	17.9517	20.3637	16.9487	14.9045	15.0129	11.8346	18.9648
AT1G33250	8.57492	9.73726	8.79763	6.79056	8.74589	6.47912	28.1554
AT2G45700	8.52729	9.81673	8.75113	6.9911	6.91499	5.99998	20.6771
AT3G53340	12.3543	12.7564	13.7903	11.1665	10.3448	9.59544	50.0465
AT2G35390	25.7999	26.3625	26.1973	19.3092	17.4491	16.6082	19.015
AT3G55220	1.91437	2.21327	1.56561	1.33331	1.49491	1.43251	13.7358
AT3G12630	88.8487	95.2724	56.5025	53.5683	60.4846	57.6135	9.87018
AT5G56460	6.8936	8.42369	6.70319	3.98505	4.19524	4.9821	11.4068
AT1G45249	4.5069	3.98302	3.36034	2.64976	3.42341	2.78402	14.4354
AT3G20020	6.07513	5.72088	5.63808	5.88137	4.97684	4.87026	55.5117
AT4G29330	12.6311	10.4297	11.1405	10.5611	9.61688	7.42739	30.5005
AT4G34480	21.4508	21.9445	17.3278	16.1235	16.1578	15.5448	17.0371
AT4G30200	24.7435	28.245	17.7083	14.1362	15.2841	11.6118	8.32226
AT3G50950	36.3458	40.392	12.6198	11.7214	18.2984	11.1115	4.47529
AT1G03610	15.7262	16.2869	8.92436	8.32136	9.71271	6.53858	7.47268
AT4G25960	12.1282	12.9009	9.17171	7.04506	9.21324	6.36583	10.6657
AT1G05230	4.47363	4.68488	3.9834	2.53984	2.96006	2.32047	11.3248
AT3G24530	11.7846	12.1615	7.40242	7.76068	7.929	6.71452	10.1936
AT5G51200	10.3249	11.8929	11.6278	8.84261	8.41912	7.87787	27.7276
AT1G68910	5.84962	5.64043	3.29088	2.12317	3.46089	2.92494	6.99249
AT1G28320	5.8773	7.6006	4.64808	3.41588	4.57942	3.78926	9.62289
AT1G17410	4.17549	4.59481	3.07763	4.13002	3.95587	2.88859	22.129
AT5G57910	2.66487	2.93372	2.42846	2.26025	2.20037	1.88384	20.639
AT4G08790	4.86933	3.87624	4.53177	3.48414	2.91249	3.65527	28.7732
AT1G48090	2.19684	2.84058	1.98744	1.99729	2.01383	2.2466	23.1145
AT3G57400	11.4307	15.0149	9.83968	9.14396	9.68137	7.39942	12.8425
AT5G57590	2.41187	2.6548	2.68376	2.03597	2.37904	1.72511	37.8452
AT5G46390	6.89956	7.97133	7.40299	6.76515	6.86509	6.93152	81.303
AT4G37270	16.4953	17.0274	15.9056	14.3405	15.8373	14.7125	48.554
AT3G62010	12.492	15.0531	4.81006	3.74464	5.7705	3.59496	4.23608
AT4G19185	6.69014	6.66619	6.8624	4.76563	4.58069	5.27909	23.4657
AT5G02840	39.4457	35.7218	26.0901	23.4749	26.0437	21.7468	11.1364
AT5G53620	23.1759	23.6167	22.2315	17.9288	18.8664	15.7943	22.6677
AT5G20350	19.39	18.5756	18.1895	15.9824	16.9864	15.2237	37.2306
AT3G20070	4.32704	4.89395	4.31674	2.94569	3.0944	2.20218	13.1496

## Sheet: 1B
	ect2/3/4-0h		ect2/3/4-4h		ect2/3/4-6h
Gene	rep1	rep2	rep1	rep2	rep1	rep2	lifetime_ect2/3/4
AT3G26950	13.2714	11.014	10.8766	11.9671	10.4322	11.4541	61.2801
AT1G69980	11.37	9.21671	8.44243	9.21144	9.52777	9.97889	42.1895
AT5G42810	10.3937	4.56309	5.0136	3.84388	4.3916	4.13444	8.90274
AT3G04810	12.9578	7.4521	11.4704	7.91611	10.7711	7.49966	63.8685
AT3G20500	83.6803	48.1388	49.2543	38.2999	44.9153	35.0683	10.7781
AT1G15970	7.98089	5.88945	7.52017	5.84711	5.25869	4.21155	27.4591
AT1G09920	25.9033	14.3343	14.7548	12.6787	16.3924	11.9761	12.9859
AT5G60860	33.8768	21.9985	22.3116	19.6563	16.7437	15.2322	12.1523
AT5G55530	21.7483	16.1567	19.5104	17.6335	16.8	17.792	98.4537
AT1G55260	45.2005	42.2969	31.4145	29.9501	34.139	32.7976	14.9995
AT4G21570	256.473	208.974	200.381	185.138	202.161	179.982	25.0095
AT1G71350	10.8408	9.04399	9.03076	8.68662	8.33021	8.10254	32.9861
AT3G52920	26.2748	26.4941	20.8573	16.208	24.1023	18.5497	16.1571
AT1G73430	10.4447	8.14417	7.27032	7.59225	7.32388	7.82015	22.2003
AT1G04550	14.8088	11.8602	11.1009	8.13029	9.86534	9.22544	14.5499
AT1G80610	9.65318	4.59803	4.08115	2.70713	6.7922	3.68523	8.45021
AT5G26850	16.05	11.9853	12.3956	10.1567	10.7557	9.67976	18.6735
AT2G26140	47.2254	42.9703	35.3304	39.7559	35.7597	42.0955	28.4263
AT5G21222	9.09931	4.51349	5.34694	2.74401	5.04511	2.32238	8.60628
AT5G52820	36.783	36.883	35.915	38.7331	34.7624	34.7359	312.701
AT2G20840	16.1794	14.2568	10.3788	8.1256	10.0127	10.1708	10.3699
AT2G01590	37.2442	26.1841	22.1089	18.5176	20.5722	12.0569	9.00266
AT5G58520	4.99673	4.44646	4.31334	4.12019	3.70353	4.23339	34.9458
AT4G26530	70.9605	40.1325	44.1613	30.9897	32.2815	20.2534	8.98749
AT3G12150	12.6139	6.50013	9.51857	5.78116	7.92712	5.28506	17.0658
AT5G63780	10.9467	9.40805	11.6073	9.3404	10.8162	8.3951	813.981
AT5G28850	9.72762	10.4426	9.57056	10.4016	9.01652	10.1195	177.948
AT5G52545	2.26868	1.73043	1.7543	1.82537	1.11129	2.34872	38.5844
AT5G23720	4.43436	3.99727	3.64288	3.76501	3.44667	2.63715	23.0537
AT5G15440	18.1059	9.69141	7.74448	5.89331	10.5805	5.31887	7.37644
AT5G16715	14.09	13.2582	11.5003	11.8416	13.3463	13.1112	44.328
AT3G06760	35.0098	22.9373	18.8671	15.247	19.3942	13.256	8.7693
AT1G80690	7.08891	5.57715	3.64731	2.36413	5.32675	3.60929	8.18148
AT1G76160	165.445	134.349	146.761	137.447	137.559	125.94	57.3819
AT4G16100	6.11482	3.77147	3.7597	4.07966	5.57365	4.46461	36.0652
AT3G45900	5.84562	3.8147	5.12884	3.74423	4.21123	4.17491	44.6174
AT1G70150	4.14241	2.94497	3.26874	3.04313	3.87376	3.57515	96.7167
AT5G45110	36.858	16.4422	22.1412	8.46429	19.5803	7.32365	7.91657
AT4G37590	19.2087	9.62509	15.0749	10.3321	11.3834	9.67363	23.8051
AT5G20580	5.57848	4.02204	4.04511	3.12975	3.75704	3.48974	16.7104
AT1G13640	20.8462	13.5145	21.0529	13.6911	15.6011	13.1077	73.5918
AT5G06960	11.0533	6.45181	8.73299	5.56129	8.54951	6.70578	27.1786
AT3G21760	9.88916	4.96888	6.46513	5.13247	5.86046	4.69167	16.8108
AT1G02080	10.4089	6.32856	8.16466	6.69234	8.68003	5.57573	35.372
AT3G51550	110.307	73.1787	91.128	70.2131	84.8226	67.8101	31.8281
AT5G51690	6.56191	3.53475	5.67905	4.41247	4.87994	4.02469	94.9394
AT5G40280	6.19735	4.32853	4.49722	4.67939	3.63899	4.76822	27.8735
AT4G33210	12.7794	6.64111	9.17651	6.94618	8.83848	6.20769	22.4567
AT2G17510	15.2939	11.6026	11.4653	9.23589	10.2347	9.58898	17.1961
AT3G57390	3.99819	3.02007	3.9869	3.45016	3.16888	2.96877	254.596
AT1G70900	17.4892	13.6333	11.5828	9.95061	9.53674	9.99254	11.782
AT1G09020	18.5611	13.1245	15.6618	11.2611	14.6285	10.8069	25.859
AT5G19450	20.1849	14.3336	14.6764	13.1229	14.526	13.8531	23.0518
AT5G60750	18.1497	13.6957	13.3973	12.5117	11.6107	10.1062	17.3347
AT4G11410	7.23625	5.85396	5.86488	4.55263	4.69358	3.68491	15.2137
AT3G11130	56.057	49.984	52.8246	53.2699	48.218	48.78	135.777
AT5G51150	12.61	7.37135	11.0579	7.0444	9.35271	6.73679	32.8977
AT3G57050	31.3962	32.6319	30.7408	30.9172	33.7311	32.0235	400.417
AT1G63700	17.8616	8.08313	11.3636	6.31661	10.8499	6.45636	12.2427
AT2G32910	16.1608	8.71366	12.4375	9.91701	12.2755	8.4951	35.2396
AT3G21640	8.40212	6.65718	6.92425	6.31159	7.67514	6.96532	54.1009
AT3G49000	5.59245	4.18862	4.94629	4.32319	4.91985	3.56336	53.8257
AT3G23400	107.063	98.4616	93.0259	92.6213	112.734	98.3514	95.3243
AT5G65650	15.0691	15.9946	13.7198	14.3558	11.847	13.8056	34.9746
AT1G76540	14.2453	14.6508	10.8264	11.0174	9.78364	13.0093	18.2665
AT2G01060	23.3415	15.8131	19.9682	17.0466	19.0124	17.6904	80.5545
AT5G05600	103.435	26.5813	44.2405	26.0722	36.4969	22.3097	6.99518
AT3G12560	6.91216	3.76129	4.41707	3.35125	4.59453	4.03713	17.4195
AT3G60860	12.0934	8.66776	11.9607	9.06839	9.96708	8.1065	100.508
AT4G17090	131.823	29.9479	70.5675	31.6235	50.4982	21.734	8.02512
AT2G41880	5.88837	5.43194	4.90808	3.1867	5.0356	4.4295	17.5939
AT1G25682	36.1434	18.1835	19.9787	12.3999	16.1276	11.6773	8.29825
AT5G07870	20.6717	11.72	14.5288	7.7877	12.6287	7.10152	11.3786
AT4G32660	11.688	7.03848	6.71582	5.78613	7.7054	6.39183	13.4826
AT2G41870	17.6572	3.91897	6.74131	3.28799	5.36223	4.01304	6.05256
AT3G08550	13.9561	15.1509	11.3022	12.7857	12.1584	14.2406	31.4504
AT1G01060	52.3879	32.0866	21.702	15.6806	19.1051	14.2544	5.57628
AT3G14075	8.37447	4.0277	5.17978	4.05669	5.45264	4.35416	17.7289
AT4G08500	29.1514	13.6174	17.0103	10.5478	17.4518	9.37929	10.6618
AT1G27430	6.01003	2.76919	4.49982	3.26581	4.23283	2.75732	29.1328
AT5G05550	5.85408	6.35181	6.97626	5.12657	6.10403	4.18527	65.3834
AT4G26650	27.5873	19.9587	19.6786	17.1402	19.0787	17.0236	18.2127
AT3G04560	11.6849	7.61178	8.95601	6.30526	8.63698	6.30527	19.7478
AT1G16880	133.276	130.387	131.471	129.754	136.097	126.583	678.778
AT2G36850	17.5562	15.3015	14.4964	14.2074	13.6845	11.3326	25.2442
AT3G01180	14.7632	9.66979	11.2978	8.45271	8.40064	7.5598	16.1083
AT5G67030	79.8028	53.8824	51.8806	41.6072	35.8468	31.2301	9.78685
AT1G54090	17.874	10.6311	15.0984	12.1221	12.2576	11.5619	48.2412
AT4G35100	423.51	429.15	329.834	323.454	356.624	346.425	20.2549
AT2G35960	26.1623	18.6497	17.5112	17.8517	15.8245	13.8208	15.617
AT1G59830	24.3698	19.5614	25.5852	19.748	19.761	19.3521	173.81
AT2G32090	16.9692	16.5902	15.902	13.2369	15.7802	15.3071	41.6113
AT3G20250	10.057	7.7348	9.98236	6.55882	10.3656	7.65846	124.53
AT3G17750	8.55552	6.30657	6.76964	6.02854	6.64731	6.45766	34.2772
AT1G27770	51.1842	35.4564	25.6468	14.3675	24.4224	13.1661	6.01845
AT4G09750	12.075	14.1809	7.32645	8.31001	6.46173	6.1397	7.93909
AT4G31560	37.881	36.7439	36.3153	33.1039	32.0688	37.4902	67.1281
AT2G22740	7.24286	3.03117	5.38866	3.95971	4.70915	2.68131	25.4746
AT3G54680	17.5324	10.5961	11.9712	9.80998	13.177	9.32978	19.7832
AT4G33080	13.4401	13.4641	11.4817	12.5296	14.6674	13.6483	100.416
AT5G59430	15.6534	12.363	10.9394	6.65714	12.0238	7.06615	11.0981
AT2G37550	46.9533	42.2309	40.9793	35.874	30.4447	31.9591	20.6795
AT2G25070	17.6187	16.8492	12.8105	12.9763	13.4965	13.3906	17.5534
AT5G05580	32.5495	26.2117	19.3612	19.0553	20.3816	19.52	11.7123
AT2G19560	7.75373	5.82174	7.45792	6.10099	4.6325	5.44606	40.0418
AT4G22720	12.0076	13.0986	10.1251	11.5778	10.9965	12.2113	40.3863
AT3G14410	7.5443	9.88373	8.42233	8.64008	8.01311	9.33233	328.285
AT5G61210	54.2499	41.5118	32.5175	30.1454	34.2093	29.824	11.554
AT4G34540	3.59638	2.73446	3.68173	2.17183	3.00838	2.32371	41.4851
AT1G07970	5.67001	4.42019	3.39832	3.47284	3.56456	3.66316	13.187
AT1G08040	7.96185	6.45789	6.25889	6.00759	5.4624	5.37742	22.7288
AT1G50630	10.0711	7.86292	7.5428	7.38668	9.51669	9.3801	53.8713
AT3G52120	26.0949	21.6749	20.2387	19.1746	19.6559	18.1564	22.9799
AT3G16200	9.53114	7.51074	6.63016	7.55818	5.67951	6.60929	19.938
AT4G04840	82.459	67.1261	41.9144	33.3217	42.4169	30.6809	6.86924
AT3G50530	16.6258	12.3104	13.4507	10.9193	12.6727	12.019	28.8301
AT2G45330	6.90009	8.13009	6.12997	6.82984	6.74469	6.44184	33.9774
AT5G11490	20.1786	17.2154	16.7961	16.7836	17.4574	14.5953	38.0342
AT4G21790	67.1741	70.654	55.0366	63.1611	63.1555	66.5238	41.1783
AT5G49230	14.1883	9.2306	12.6797	8.61121	11.2983	7.88915	35.0696
AT5G36210	13.2133	13.5395	12.5753	12.8373	12.8284	12.3658	87.5212
AT5G64830	9.68843	9.06742	9.02997	7.47726	8.51626	6.36269	28.3607
AT5G54670	5.0121	3.91419	4.44992	3.58288	3.88967	3.59098	35.8332
AT5G09860	11.7242	10.7776	10.9174	10.9566	9.79161	9.27018	57.5947
AT5G54855	19.1452	17.1161	17.0119	17.111	17.8758	18.7425	147.465
AT4G35020	10.6341	12.7183	8.99309	10.4284	9.01629	10.5613	26.5022
AT5G40740	9.77564	6.90072	8.61954	5.48088	7.20784	5.56799	23.1608
AT3G48560	214.368	203.853	197.013	210.104	202.91	202.755	169.382
AT5G63200	5.61168	4.62425	4.33934	3.90804	5.21204	4.76321	34.3043
AT3G59090	12.564	10.0532	9.19994	9.57262	8.87859	8.67256	22.5112
AT1G77590	23.9313	22.5862	23.4703	20.7594	18.8487	19.8871	46.3836
AT2G36490	1.28303	1.35949	1.1287	1.26207	1.31939	1.33365	82.0806
AT4G32551	23.3109	14.4958	17.7067	14.2061	14.8271	13.0699	21.4983
AT2G45000	8.94689	6.93115	7.70012	6.39671	9.14936	6.42157	60.6025
AT3G06340	6.68216	4.50165	5.38912	4.63584	5.32813	3.6433	31.2087
AT3G04740	7.74666	4.3466	6.73761	4.42134	5.82675	3.38409	30.5438
AT2G39660	27.1888	12.383	16.6804	13.485	19.2918	15.7378	22.6821
AT1G52870	38.6634	35.0182	21.9676	21.705	22.7711	19.8661	9.01189
AT2G37970	104.706	56.2722	57.097	36.1318	46.9462	31.5717	7.80606
AT2G05590	5.41477	4.21091	4.25775	3.43186	3.81604	3.8573	21.2944
AT1G16790	12.6314	11.8853	9.49431	9.42155	10.93	11.3092	24.6649
AT1G19050	21.3952	12.6525	13.1073	10.3184	13.0852	12.544	14.2024
AT3G05090	14.3283	9.57465	10.5377	9.12933	8.81096	8.59294	19.6756
AT3G20550	11.6462	11.0601	10.4944	11.0415	11.0775	11.4293	136.049
AT4G18570	10.8682	7.51564	6.3039	6.17751	9.20821	7.3604	17.5233
AT4G16845	9.21805	5.61251	6.79701	5.10067	6.93651	5.21787	22.662
AT5G60190	7.22594	5.90233	5.97515	5.00234	5.04277	3.46616	17.0932
AT5G22050	10.5135	5.15804	9.31111	5.07482	8.50778	6.01107	58.5938
AT2G16280	52.1038	31.4295	32.3304	25.623	30.7637	28.1437	13.3677
AT1G73350	7.81151	5.26664	5.22825	4.80625	7.70245	4.97282	27.9941
AT2G46420	8.05579	7.16864	4.88976	4.85256	4.39964	4.0836	9.56601
AT1G13090	6.30362	5.06816	5.82177	4.25009	6.98643	4.83188	83.584
AT5G24710	21.8453	16.8703	20.867	19.3118	19.3927	15.294	221.24
AT1G14830	38.0852	34.1037	27.7709	29.6702	28.777	29.5233	21.5645
AT5G09870	40.3789	21.1103	23.0117	17.278	23.3747	15.7711	11.0525
AT4G14160	33.6198	32.7717	30.6324	30.3459	26.7892	27.5723	36.6422
AT4G37460	14.2883	7.64633	10.5685	6.83222	8.34655	4.78567	13.9482
AT4G32910	10.5751	7.96701	7.66487	6.62973	7.16415	7.30404	18.7987
AT5G23910	3.20792	3.13159	1.98185	2.06214	2.41781	1.96119	11.4906
AT2G16370	9.19293	10.8917	8.87401	8.81219	10.141	10.5512	74.5563
AT5G41560	12.1911	11.1615	12.0433	9.52781	13.057	10.4403	106.327
AT3G23580	12.9205	12.3045	10.1526	12.216	8.95007	11.8085	31.9876
AT5G14850	3.7141	3.13645	2.44562	3.41525	2.42574	3.75757	35.6589
AT3G04490	5.04096	3.89664	4.23546	3.2305	3.4335	2.84478	19.2604
AT4G15780	36.7496	38.1707	34.8938	35.5128	36.9264	40.9525	220.279
AT2G43190	4.2419	2.04304	3.78737	2.66583	2.99895	2.92115	594.839
AT4G21180	17.2355	13.6734	10.6996	8.61912	10.7451	6.45531	9.29465
AT5G39360	15.4664	11.5481	10.9572	9.79977	11.6309	9.8683	19.2432
AT1G77990	3.36325	2.48189	2.68155	2.39158	2.42064	2.51574	31.458
AT3G43600	11.5206	10.0283	9.88861	9.50667	10.0881	9.62718	48.6074
AT1G47740	25.9146	21.3661	20.7471	20.1893	21.7873	19.3308	33.7293
AT1G51630	25.8811	28.5323	22.8648	25.3185	20.7731	20.9097	26.731
AT5G14420	13.0811	9.25054	11.8395	7.74556	9.71682	8.80462	31.2553
AT3G19220	11.7922	13.2184	8.87849	12.6917	8.20455	9.60705	21.374
AT1G47128	165.956	134.298	116.742	99.1612	131.754	107.516	16.6268
AT1G29890	10.3875	8.51271	7.78403	6.69077	6.83736	6.33281	15.7611
AT2G46340	27.4537	11.9743	18.2609	11.6422	11.571	9.00601	11.2669
AT5G05100	38.0269	21.7755	30.9479	21.8709	24.7502	19.4104	24.5159
AT5G03540	19.9933	15.876	17.6574	15.504	14.284	14.7757	36.5553
AT1G07570	18.213	9.73212	13.5405	8.27633	9.48928	7.17561	13.5093
AT1G26230	2.89587	2.76103	2.81009	2.19294	2.0289	1.84228	21.2929
AT4G39350	25.0157	17.3177	21.4829	17.5916	17.4513	15.3852	32.0688
AT4G37110	3.33061	4.15215	3.0814	2.54	3.60432	3.20768	22.947
AT1G71190	11.3951	13.2231	9.26212	8.95435	10.5669	11.7637	21.8471
AT3G63270	9.28299	7.04681	8.70931	5.44666	6.89175	5.84988	25.9515
AT2G34630	17.5662	19.3357	15.46	14.1423	14.4493	14.282	20.6581
AT3G02660	10.9062	8.23378	9.51668	7.92175	6.62083	7.93472	29.0237
AT4G26850	63.5557	51.9278	52.6278	44.6419	54.5378	45.0276	29.5731
AT5G23010	41.994	46.4971	32.3127	35.0655	32.643	38.1749	18.9975
AT1G23860	17.667	18.1094	13.3392	13.1387	14.2673	14.5625	17.9815
AT1G67890	5.14417	3.62009	3.83297	2.968	3.11976	2.44782	14.386
AT5G16270	13.3246	8.30905	10.4566	8.42766	10.3627	7.99392	32.596
AT4G28590	3.54454	4.18537	3.70412	3.25196	2.94637	3.95187	44.1089
AT4G36530	22.039	16.3704	16.739	12.5655	14.105	12.8271	15.7723
AT5G20520	21.6938	22.5666	18.3404	17.2494	18.0017	17.4892	21.9033
AT4G15560	160.071	120.695	121.041	99.4466	91.7112	76.9624	13.7603
AT1G23870	52.7872	20.5535	43.7356	21.6864	27.6073	17.6204	18.3264
AT3G07790	47.0696	25.2302	32.1112	19.8677	27.7901	19.0116	12.9049
AT2G37060	12.4933	13.692	11.8081	11.5022	11.2321	10.5248	33.36
AT1G53190	9.46426	5.04538	7.09051	4.31015	6.02818	4.91162	18.6301
AT5G20380	13.9926	10.184	10.3466	8.55525	9.43594	8.48685	17.9506
AT2G30390	37.5813	27.2126	26.2469	21.6973	22.7397	19.8385	13.7673
AT1G32520	11.8861	4.68168	7.77599	4.30372	4.29222	3.52002	9.7906
AT1G05140	32.8092	21.3904	23.0953	16.9893	20.2965	15.2541	13.7262
AT1G76340	14.7107	8.74206	7.78522	6.89885	9.1711	8.16969	11.949
AT1G15030	23.5344	17.6394	15.0342	13.1344	16.292	12.6318	13.0078
AT2G29210	15.3208	8.59876	12.1719	9.0424	13.158	9.13392	47.9043
AT3G11397	25.3536	22.407	18.7995	19.1008	21.7967	22.4701	28.3801
AT1G04985	12.9379	12.2896	13.6806	11.8025	10.9921	10.618	85.9263
AT1G06210	12.3061	12.9962	11.1096	10.3605	11.9142	9.899	30.4009
AT5G57030	34.665	21.3959	18.0111	12.7453	14.1958	11.8193	7.19304
AT1G64385	14.2677	12.6127	12.0345	9.37906	12.4858	10.4382	23.9868
AT4G27310	44.8317	18.8723	31.6834	18.7959	15.2857	13.3082	10.4341
AT1G65560	8.80422	5.39	3.7518	3.55287	3.50789	3.12867	6.8309
AT5G17620	9.53081	8.95468	6.59964	7.23486	7.44167	6.58915	16.8905
AT5G22030	12.7735	8.40312	9.07833	8.10049	9.44465	7.01291	21.2036
AT5G53580	28.3186	28.8718	22.293	21.8722	19.8751	21.4037	16.8136
AT2G42160	8.11587	3.67304	5.67844	4.01591	5.0814	3.73153	20.5351
AT3G26744	27.6561	18.2212	23.9016	19.6341	17.1469	15.9279	29.5723
AT2G44770	22.2094	17.0766	15.9395	12.4784	12.1865	14.0709	13.503
AT1G18470	12.5589	9.13471	11.1105	7.74023	11.0958	9.54132	46.0432
AT1G10910	9.85295	8.03138	7.06086	6.8246	7.92809	5.06659	17.1671
AT5G18140	10.983	6.62362	11.9237	5.83071	8.37333	4.29448	37.8934
AT3G20680	22.0944	16.3339	26.1196	18.7691	16.3173	13.3521	468.814
AT3G47490	9.5259	8.7921	8.68986	7.09439	7.03487	6.41638	22.5513
AT3G06190	18.4099	11.3283	15.7978	10.9008	12.4378	10.433	28.2816
AT1G01510	15.3746	12.5719	13.3216	13.8291	13.7662	11.7485	89.3008
AT3G13340	22.1028	14.9588	20.5727	17.1312	19.4552	15.4795	360.079
AT4G24760	12.3294	7.69699	8.35879	7.18917	9.36571	7.50664	21.7765
AT2G28305	18.2691	10.6025	7.4669	4.2105	5.7537	2.86028	4.67422
AT5G64380	6.67124	7.59194	8.44215	5.32715	5.22548	4.47351	27.3648
AT3G56200	12.9455	9.44514	9.67664	6.09303	7.96898	5.71258	11.7829
AT4G14310	6.24723	5.39733	4.55767	4.87625	5.52067	5.86065	35.434
AT5G63530	16.4651	9.93319	14.1481	10.5287	12.775	10.9649	57.8884
AT2G29630	32.5238	34.9879	30.3259	33.1695	33.7032	35.6495	184.336
AT3G01690	40.2089	34.346	33.6017	28.6432	37.7723	30.657	33.6678
AT5G26030	108.056	59.549	41.4883	28.327	46.4577	26.784	5.60359
AT2G21530	68.7749	53.8607	63.671	51.1073	54.4971	41.8548	35.239
AT2G32970	7.43609	4.21016	5.30752	3.5719	5.29135	3.54161	17.5601
AT3G15430	13.813	8.47865	9.11726	7.28196	9.80571	6.67136	15.7335
AT3G12110	27.46	17.3498	18.3736	14.1018	18.0767	12.5114	13.8772
AT5G14500	9.38315	7.01385	7.48903	6.79762	7.64367	8.35704	51.9197
AT1G14290	15.3845	13.8504	9.96888	9.18044	7.59067	7.71054	9.35984
AT2G46020	14.8623	7.33254	11.9218	8.73131	10.4212	7.2845	35.9319
AT3G04480	12.0097	10.2042	7.99347	6.28486	7.76669	6.33406	10.7387
AT3G07410	11.045	13.982	7.80498	7.36569	7.99639	7.544	9.77675
AT3G18980	24.2842	15.8022	24.6571	15.2863	20.186	13.2203	63.9484
AT1G69010	14.3	10.7429	10.4792	8.38016	12.1406	8.55864	19.4848
AT5G49810	26.1232	24.6695	21.3586	23.4382	24.0141	25.8644	58.087
AT5G09890	23.996	17.7448	16.8925	15.4757	19.1608	15.5251	21.1788
AT4G24960	212.391	134.182	173.918	178.223	150.969	157.663	130.384
AT3G58490	27.7784	13.7932	21.7679	10.8302	13.8641	9.8544	12.9603
AT2G25260	5.00947	4.73115	2.28723	2.50514	4.65512	4.10983	10.2611
AT2G45200	12.7527	13.5063	14.751	13.1322	11.2609	11.9624	365.478
AT4G25290	11.5574	9.69999	11.5094	9.73685	10.4986	8.75328	120.14
AT3G16260	6.93117	6.24832	5.1175	5.80403	5.21038	5.97569	26.913
AT1G63640	5.35482	4.73588	4.93718	4.57122	4.93585	4.51307	77.4843
AT3G01590	17.3932	13.0744	15.8231	11.9782	13.3354	12.2088	38.2626
AT1G26220	33.5153	22.6634	21.8497	18.2816	16.4289	9.47353	9.384
AT1G06650	23.0643	15.2494	18.833	15.3111	16.1797	14.1813	29.5953
AT1G17350	4.24915	3.76491	3.12578	3.34949	2.78607	3.2317	19.7925
AT3G03940	28.3788	24.6587	23.1155	20.3743	21.6448	19.1727	21.4441
AT4G08170	8.69751	4.53907	5.44149	3.69758	4.40307	3.90121	11.7434
AT4G14905	8.26257	6.11607	7.31853	5.92277	6.36868	5.34884	36.5562
AT3G10030	8.8233	6.06936	8.75562	5.5953	6.64811	4.9803	39.6042
AT1G67080	9.95491	12.6235	10.3159	10.1341	10.5505	10.1513	51.0018
AT1G73840	21.2697	19.5888	19.953	19.8015	18.3456	20.1293	118.588
AT5G54170	47.611	13.2274	23.1042	10.2235	20.2845	8.95008	7.33668
AT4G26070	3.19746	2.90587	2.25279	2.38912	2.29028	2.5294	18.556
AT1G17210	25.6009	16.3677	15.5941	12.9613	16.2448	11.2919	12.0118
AT1G05810	11.0493	13.0727	11.5939	12.3131	10.8023	9.73228	68.7926
AT3G25560	4.28981	3.72371	3.95524	3.73181	3.67525	3.54914	72.2639
AT5G04830	22.8547	20.6407	16.474	15.0792	13.3388	14.5862	12.9786
AT5G55510	17.2098	14.2917	15.1424	11.5774	12.7767	11.5074	23.6613
AT5G48150	27.7089	15.243	25.4614	18.3412	17.7894	18.6637	89.1327
AT1G19880	19.3656	18.6251	19.9972	18.0055	16.8355	16.3426	88.9058
AT1G51740	6.15239	3.27342	4.98642	3.82004	4.18428	2.98235	31.9178
AT4G33660	7.42409	3.83603	4.33121	3.11023	2.74718	1.93175	8.00266
AT1G64440	9.14521	6.21659	6.47085	6.73297	5.91257	7.25718	31.4937
AT3G07370	13.399	12.4344	9.64319	10.0902	11.5621	10.6685	21.6516
AT5G58220	24.7376	22.1248	21.2381	22.2311	23.1021	21.0798	69.9116
AT1G19740	57.6412	44.2266	47.8257	43.9782	40.001	38.909	29.1687
AT4G29100	16.2545	14.8642	15.2231	14.3243	15.4125	14.8928	115.161
AT3G56840	6.35619	5.98253	4.82609	5.88552	4.67389	6.21365	35.5824
AT5G16520	5.54668	3.33975	4.53041	2.47681	3.45797	2.2036	14.8662
AT1G11720	9.13303	7.63333	7.11202	6.68686	7.48689	6.12635	23.9755
AT5G43130	15.8354	9.95028	15.8236	11.4694	12.3929	9.87288	194.933
AT1G01240	10.3154	5.09818	9.3459	6.41657	7.19964	6.3678	127.661
AT1G09060	20.0118	10.123	13.4264	7.68235	10.9907	6.33045	11.0321
AT5G06950	5.50965	4.25398	3.99017	3.7939	4.81558	4.0507	27.5048
AT4G37330	10.7698	5.77713	8.07615	5.91344	5.64748	4.31312	15.8021
AT1G15730	24.863	22.8767	22.1354	23.352	21.9212	22.9188	88.7882
AT1G56280	180.589	184.83	177.605	162.85	181.59	194.832	156.91
AT4G32710	3.24492	2.83673	2.41564	2.72548	3.27666	2.18886	33.4428
AT2G24640	6.26235	4.32365	5.37835	3.72022	4.75677	4.17316	30.208
AT4G30790	6.1461	3.4585	5.74038	3.4496	5.58973	3.72121	123.401
AT5G43720	10.2528	13.0635	10.3602	12.4081	10.5652	12.3347	223.477
AT5G61020	41.7474	41.1949	31.1176	31.0307	32.7756	36.6729	19.6563
AT2G44490	98.4561	81.9652	77.5127	68.2445	76.4213	71.8541	23.2445
AT2G46370	43.675	18.3472	29.1869	19.5519	22.9291	17.028	14.9773
AT3G15160	8.56165	9.12695	9.41565	8.28685	8.96279	8.10217	345.674
AT3G26570	167.44	131.836	107.817	102.97	108.495	87.0416	12.6132
AT4G18820	5.96592	2.98136	3.64944	3.07677	3.92088	3.29656	18.6666
AT3G60340	22.9905	21.8144	22.8722	20.0668	20.6073	20.5392	80.5472
AT1G68890	4.89246	4.16144	4.40194	3.71373	4.77535	3.69382	51.9792
AT4G14890	115.63	98.8498	107.911	102.566	105.18	99.0661	155.543
AT3G19650	5.4017	3.6376	4.8344	3.48247	5.03621	2.88267	46.642
AT4G27060	9.3587	6.74573	6.54244	5.457	5.86043	6.73636	17.4671
AT1G76940	11.0651	8.77138	9.12521	8.0903	8.29916	5.61041	21.1447
AT5G53970	18.6365	9.67406	15.8727	10.011	9.89728	8.94104	22.1496
AT1G49050	7.14332	7.52555	6.65423	6.4935	8.94354	7.40333	214.635
AT4G32180	10.214	9.17556	9.81839	9.54705	8.86153	9.27551	174.813
AT5G64170	25.7352	14.0602	15.6414	10.2472	9.64138	7.99564	8.22668
AT3G43440	11.7888	8.35528	10.2311	10.0234	7.60964	8.48083	55.4311
AT3G54860	9.25697	9.73877	9.18214	9.51588	9.09709	9.77699	398.385
AT2G01620	12.4096	9.19324	10.6684	6.74257	8.8196	6.25612	17.5613
AT3G05180	6.4025	5.46002	3.00125	2.82822	2.82732	1.84923	6.01049
AT1G06850	6.04297	3.94967	7.59029	3.64512	4.31299	3.09901	97.6287
AT3G11540	10.0974	6.7607	8.95252	7.379	8.66322	6.71089	85.8722
AT3G29240	136.145	52.3658	121.803	48.0336	49.2539	31.8555	12.0019
AT1G26100	4.54505	6.06678	2.75651	3.44181	3.41822	2.72777	8.87109
AT4G33430	28.8156	26.4621	23.1567	21.447	23.0854	19.138	20.2969
AT1G67840	14.6854	12.2514	10.4843	8.89442	9.44144	7.98909	12.9136
AT5G59210	11.0081	11.9543	11.4062	10.9782	9.44508	10.0175	58.9387
AT1G12680	9.99199	4.67187	8.95134	4.93751	7.21474	5.9765	64.0748
AT1G68370	17.9797	15.4448	16.7664	15.701	17.7532	13.4916	108.09
AT1G55680	44.7256	38.2638	43.2723	38.5498	41.7132	36.4986	148.996
AT3G16270	20.435	14.7564	13.9795	13.3184	14.1526	13.8338	19.6699
AT3G11910	18.0064	17.5411	15.6331	15.7661	16.4551	14.2544	36.0978
AT5G22770	15.2198	14.5535	12.8757	12.8925	13.2978	10.9413	28.4119
AT3G26720	9.7869	7.19328	8.32301	7.51095	8.82394	8.64611	157.08
AT1G32160	28.8075	19.4881	30.029	20.4453	20.7037	17.7417	74.1133
AT1G19120	32.8809	27.0005	23.8544	25.5929	22.1077	26.2286	23.9344
AT1G55530	16.0513	11.6906	14.8038	9.53546	12.2194	9.15077	26.2449
AT5G23750	8.42867	9.98497	6.9106	6.283	8.14477	8.10005	19.189
AT1G17100	34.4001	27.8042	29.0356	22.2992	20.9808	21.3787	17.8488
AT1G21710	15.5106	11.9864	14.3919	12.8682	12.2681	11.8592	83.4966
AT5G58330	134.219	140.285	123.102	136.931	129.663	136.919	108.579
AT5G47830	7.08154	6.95705	5.77228	7.20733	6.14547	4.99809	34.4241
AT5G51460	13.9016	7.58957	7.24165	4.94588	6.99581	6.37693	9.05478
AT5G64780	5.94528	3.62288	4.11523	3.25427	3.14244	2.36195	12.7047
AT1G69420	16.7914	13.8201	13.9191	12.7825	12.9095	13.774	35.0567
AT3G26020	13.145	10.0263	11.6556	9.67073	11.2922	10.2459	60.7443
AT2G37585	7.78097	7.78959	7.70777	6.47329	8.03092	8.2812	128.09
AT4G29960	18.5125	13.8296	13.1956	10.8029	10.3609	10.5392	13.5719
AT5G24260	10.4258	6.98649	6.72019	5.81297	5.94488	5.98245	13.7688
AT4G31490	21.3034	22.1262	16.9377	18.647	17.8392	18.191	24.7105
AT5G05610	30.3669	27.7473	25.6823	25.0088	22.5149	25.4749	30.2716
AT5G64940	99.5264	84.3585	58.71	52.2598	51.9853	42.376	8.42248
AT3G06140	5.89358	3.22321	3.28396	2.4407	4.08249	1.75382	10.4893
AT4G29905	88.3623	62.929	75.4841	47.9582	90.1334	55.9098	35.247
AT1G14360	7.91832	9.29384	5.2743	6.09103	5.95787	5.27668	11.4374
AT1G35780	11.8417	13.2465	9.48651	10.255	9.59306	11.074	21.6855
AT3G19290	8.46727	5.06313	7.94781	5.05915	6.19415	4.65729	42.8843
AT1G04430	64.5618	49.4345	54.7262	56.857	48.5536	49.9521	67.3613
AT1G32380	10.8873	11.2086	6.19558	6.48493	5.77658	5.76606	8.09535
AT1G71480	16.277	16.295	11.0223	12.3803	13.149	10.4018	14.6304
AT3G14180	12.3124	8.50444	11.9151	8.40767	10.6927	8.87704	122.682
AT4G20930	3.59944	3.54623	3.27451	3.12323	3.09886	2.43028	28.4147
AT1G18660	12.2663	13.327	9.11596	10.9974	10.7999	10.7205	22.44
AT3G62410	187.432	97.2649	100.465	64.6869	64.6116	52.4251	7.03494
AT4G13020	13.2579	9.51367	10.6963	8.48753	10.8755	9.57968	32.9267
AT3G45640	79.1388	54.0791	57.5521	33.8809	58.7852	36.8565	13.3936
AT5G13390	32.6692	16.0424	15.0612	12.2069	15.9698	9.79607	7.96194
AT4G15540	4.19699	3.04371	3.40925	3.72254	3.25521	2.4574	46.1937
AT5G01520	5.97513	4.05215	5.03245	2.5543	3.36459	1.94341	11.3803
AT5G17230	139.756	90.6586	114.019	89.4334	92.3002	75.9471	23.9463
AT4G31115	7.56867	6.56678	6.26575	6.87778	6.1341	7.42689	79.6689
AT3G53410	7.85894	5.64301	7.11006	6.39252	6.35246	6.48946	239.763
AT3G62220	9.52887	6.48335	4.81669	3.78342	5.87124	4.11225	8.54223
AT4G22360	16.9685	12.0224	12.2152	9.12512	12.7251	8.9109	15.9531
AT4G38040	10.7698	6.60251	8.08702	7.99621	8.92315	8.35643	99.1693
AT2G04030	63.4605	73.2312	50.7833	63.2398	56.3244	64.7883	30.5346
AT3G17440	32.5217	30.3399	23.9832	21.7253	25.6891	25.2967	17.4578
AT2G04039	68.8405	65.6029	66.8114	59.4062	49.8778	56.4275	36.4153
AT5G48590	23.7888	13.3823	16.969	11.4213	14.5839	8.86714	13.8755
AT5G16310	8.5772	6.36767	5.58479	6.64117	6.42876	5.5873	23.1065
AT1G72750	92.1942	89.6088	79.1575	80.3981	78.4194	80.0686	36.0315
AT4G00660	18.7825	16.6444	14.9119	14.8633	14.9615	15.349	28.7999
AT4G10110	12.2195	8.46122	8.17061	9.61489	9.42733	8.85548	34.3373
AT4G23530	8.10862	6.02771	8.06033	6.46486	5.67165	5.60834	64.8604
AT1G49980	3.91995	2.24598	3.06146	2.13182	2.51298	1.63129	18.3255
AT5G22060	54.2373	51.9895	47.3808	50.1685	50.1979	46.6575	54.4996
AT4G14600	8.27781	8.16689	6.05065	6.29575	5.65427	4.3546	12.9521
AT3G06750	80.3581	26.6738	49.3678	23.2892	25.6232	14.0218	7.62278
AT2G34660	14.6182	7.48521	6.91255	5.88611	6.79375	3.8745	7.75172
AT5G66200	34.8842	18.4716	24.8555	17.3689	26.5177	17.3013	21.9023
AT1G80760	8.32331	3.16425	2.88501	1.95471	1.83914	1.46066	4.71696
AT3G62970	7.81802	6.8411	8.46361	6.33144	8.01501	6.34996	1867.69
AT2G04340	9.6373	7.95959	6.82756	6.2261	6.60901	6.98413	16.9938
AT1G56660	54.5967	20.0053	24.6818	10.7674	25.9429	9.54838	6.45515
AT5G10470	18.5759	13.3093	13.5689	12.932	12.8297	11.2661	21.5229
AT1G16520	13.5816	14.997	10.2293	9.62712	10.1269	10.9188	14.0818
AT4G16420	13.4928	10.0337	13.6997	10.2117	11.4903	9.11721	110.97
AT1G56720	6.75467	4.52403	4.01265	3.03651	4.52355	3.79033	11.8812
AT4G19540	6.41582	4.04839	3.4171	4.27693	4.41192	4.16559	18.1792
AT4G13670	13.4945	13.3526	11.5434	12.3669	11.9706	12.2692	43.4885
AT5G51410	11.4723	10.198	9.79308	8.65969	9.77111	9.72196	34.584
AT2G35320	9.59183	9.58604	8.64541	8.93044	6.80782	7.31539	27.4735
AT5G13810	42.2401	38.5674	36.0184	39.1027	43.8522	45.5993	1533.18
AT3G58560	29.9514	28.3963	31.1804	27.8436	28.722	28.1046	1315.23
AT5G60790	88.1807	66.0384	71.7786	65.8309	69.0444	65.8183	39.338
AT1G28240	10.5643	8.11167	8.42562	7.9514	10.4866	8.62864	69.0504
AT2G40520	2.427	1.67663	1.43708	1.52351	1.38034	1.01962	11.6942
AT1G14740	46.865	19.5683	34.3252	20.0804	24.5377	18.0036	16.1004
AT5G44090	10.6129	9.98143	10.1714	8.36566	9.27093	7.90276	35.345
AT3G58830	12.5057	10.7311	11.431	11.3867	10.8195	12.0624	281.102
AT1G05000	4.91638	2.98826	2.15243	1.91967	3.33869	2.60025	9.36873
AT1G74260	32.005	30.8307	31.5272	30.8609	29.2903	28.5117	127.355
AT1G76150	17.6234	15.8543	13.0522	13.6946	15.9859	17.2936	35.0233
AT1G55960	52.7114	22.6967	19.7878	9.94125	17.8755	7.81582	4.85252
AT3G56940	1197.66	947.737	1220.25	1014.37	991.507	824.258	113.53
AT5G19050	14.6901	10.8091	10.6764	10.3539	9.84325	9.59067	21.4035
AT3G56150	102.922	98.0023	92.8053	94.5683	85.7908	85.0119	44.9176
AT2G28060	9.54336	9.41547	6.67183	7.42323	7.30769	8.10576	18.4134
AT1G30400	22.5658	15.6697	18.1981	14.6811	17.8812	14.7161	31.0951
AT1G31730	24.8156	18.7378	24.1637	20.3973	20.413	19.2641	203.71
AT4G16510	4.74952	4.57365	2.98134	3.14706	3.0033	2.56544	10.4832
AT4G03935	2.87123	3.0257	2.40583	1.6021	1.41317	1.52368	9.40195
AT3G02600	9.73804	11.0767	9.52476	10.4671	8.32736	10.2823	69.5712
AT4G15790	11.1499	14.2178	11.3447	11.4741	11.0287	11.8545	45.8165
AT5G37830	14.4231	13.2059	13.7726	13.6826	13.0529	11.1098	83.6139
AT4G08920	48.2133	24.0027	42.0596	24.3068	27.2484	18.6642	20.7028
AT3G62330	9.00024	6.11602	7.57245	5.49375	6.73323	4.64048	23.8531
AT4G02030	8.95053	6.06554	5.96286	5.0791	5.35111	5.4379	15.1568
AT1G74160	6.65533	3.75047	6.43148	3.86078	6.3125	3.7697	249.744
AT2G02860	18.2536	11.4469	12.6683	9.51206	13.039	10.1645	17.5237
AT4G36850	108.481	38.2225	97.0345	30.0154	39.4818	21.5609	10.9831
AT4G14350	16.2316	11.2832	10.9377	8.96758	10.2594	7.99026	13.3902
AT1G80830	22.5111	17.8179	16.4311	12.8399	16.2828	13.0742	15.0329
AT1G29840	6.08068	5.64032	4.65981	6.28266	4.4334	6.68954	77.1865
AT1G25420	14.0818	12.5966	11.5027	10.4054	9.00882	10.0354	18.9699
AT3G55560	14.2608	9.4948	13.0422	9.97299	11.7399	12.3866	374.969
AT3G11320	13.6542	8.70932	7.33718	7.33914	7.14334	6.53863	10.6842
AT1G77670	24.623	21.6442	19.3612	20.1455	16.4272	18.5917	23.2788
AT3G10572	8.7397	6.43633	6.90893	6.04772	6.38801	5.80595	26.3194
AT1G27100	79.2462	32.8658	43.9797	18.6974	33.6094	17.4016	7.23018
AT2G32950	14.2741	7.15358	9.74623	5.80463	7.54964	6.20244	12.9821
AT1G70000	8.36975	5.19055	8.16	5.4477	7.06503	4.76095	91.1751
AT3G46590	12.2275	11.2153	10.8751	6.97045	10.9873	8.72421	20.5985
AT1G13030	3.56639	3.32845	3.50823	3.30452	2.85607	3.28894	90.1563
AT5G14800	84.3773	81.5031	80.4154	72.6494	82.4221	74.5024	68.1389
AT3G21510	16.2173	16.9024	16.9764	12.9537	10.9136	10.6956	20.7289
AT1G29060	7.24645	6.97128	7.89889	4.67178	6.83754	3.78486	25.1989
AT3G03740	8.65569	6.2776	7.64459	5.72319	7.16454	6.75767	50.799
AT5G40500	12.6014	7.51316	11.9836	7.68179	9.42733	6.88224	49.2669
AT1G55540	4.76262	3.2723	3.24608	3.1629	2.97589	2.74946	17.6981
AT4G21445	9.27561	7.11918	5.31612	2.97061	3.66238	1.26647	5.39248
AT5G35970	103.129	73.55	90.7474	67.908	67.3064	52.5424	21.8378
AT5G25080	15.5694	19.2738	10.4745	11.1484	9.78473	13.6094	10.7716
AT1G71692	4.37531	3.60507	2.95823	3.93706	3.03078	3.47203	28.3037
AT3G23080	16.6152	13.9049	15.1221	9.69811	13.594	7.01165	17.0718
AT5G55910	29.9566	14.6179	24.6795	15.006	18.4604	15.2764	26.4996
AT1G55150	11.6507	8.49764	8.34424	6.83933	8.24599	7.86776	18.5239
AT1G08760	7.2338	4.94563	6.65704	5.14388	5.77471	4.91989	67.6562
AT2G17033	12.8097	12.1035	9.45888	9.99463	9.04479	7.90907	15.8739
AT1G12110	52.0172	51.5523	35.1561	40.0769	37.0928	41.5502	15.8982
AT5G09410	16.2086	8.59866	10.2115	7.66479	8.33439	6.52572	11.9529
AT4G07410	24.2243	19.2879	23.7327	19.0145	21.1642	20.6671	181.814
AT2G39190	19.0316	19.8636	19.0351	20.2907	20.7535	17.4273	5947.68
AT2G31070	20.9605	11.0167	16.3824	10.855	12.9704	9.34229	19.9825
AT3G61600	31.7188	21.4244	28.4731	20.0766	24.7437	20.4012	40.1715
AT3G22520	11.9436	8.28043	9.51691	7.82052	8.83981	7.61539	27.4448
AT5G22730	6.24757	4.35272	5.12355	4.0791	3.91393	4.22512	25.1945
AT4G14385	6.44611	6.19148	5.90765	5.1074	5.82605	4.85739	32.077
AT3G55070	10.2594	7.06251	9.73832	5.85736	8.16601	5.81461	32.2779
AT4G23330	2.56596	2.65947	2.26842	2.52033	2.823	3.00571	554.431
AT2G22990	156.372	145.389	149.631	150.442	157.203	145.536	2317.07
AT5G03940	36.6916	34.4773	32.1327	33.6854	36.0246	33.31	83.7095
AT4G34960	9.01658	8.78261	7.75926	9.09623	7.95072	9.31642	107.082
AT5G35750	5.69885	3.61231	5.08801	3.41556	5.28462	4.07851	91.936
AT5G27350	25.8694	15.1598	18.4063	11.9053	17.4202	10.3001	14.1802
AT1G10170	15.015	7.75123	11.2357	8.14817	16.8698	9.4901	126.732
AT3G14205	9.21539	6.56925	7.19359	6.32504	8.54566	7.8263	61.2494
AT1G54440	3.33304	3.20673	3.28025	2.92553	2.53668	2.946	47.0701
AT3G29290	9.49957	7.00744	8.78759	7.02331	6.82626	6.33294	41.1955
AT5G44500	4.13552	4.16682	3.46608	3.60649	3.89227	3.79985	37.8774
AT4G33910	13.7989	12.9914	10.7431	10.1464	11.4882	9.97689	20.1747
AT5G38895	2.69145	2.99381	3.30092	1.78337	2.73441	2.44989	46.185
AT4G34412	12.177	14.1674	8.69757	11.4487	7.59154	10.2661	15.1671
AT4G30610	22.4328	19.8789	9.79435	10.5888	10.1031	9.26674	6.3936
AT4G30780	22.0625	10.0196	12.9046	7.75381	10.8541	6.11524	9.25099
AT2G36720	8.85892	4.54807	6.29795	4.63115	5.83883	4.36041	20.6902
AT4G00020	2.3012	1.72656	1.68572	1.59455	2.06288	1.40276	26.1873
AT1G58290	392.614	161.597	150.459	83.9154	96.109	49.758	4.57005
AT3G29810	3.36825	2.7975	2.85992	2.579	2.61318	2.59426	33.607
AT1G01140	86.8954	23.51	27.7337	13.2661	27.0652	10.7524	4.69249
AT2G46550	25.7507	19.0632	26.2373	16.8932	20.7674	13.3962	36.4973
AT1G32900	41.0327	19.4468	8.69226	5.1313	4.72372	2.98425	2.80771
AT1G19000	120.812	70.1954	78.575	53.2736	67.9027	50.7103	11.623
AT4G13550	6.07972	4.69122	3.67869	3.96154	3.24881	4.25131	13.6819
AT1G16240	53.4286	41.0073	54.0412	41.8335	42.8021	40.7958	120.942
AT5G52420	21.9184	15.6955	15.4358	11.3453	10.6745	10.5949	11.1149
AT5G24120	14.1263	5.82174	3.11689	2.88994	2.59823	2.01555	3.67598
AT1G15880	24.0818	17.4229	24.7431	15.8897	14.5718	16.8335	38.6248
AT3G51130	21.4968	15.7111	16.2441	13.4415	16.0916	15.5024	23.8879
AT1G55520	16.6762	12.7496	16.8019	10.1679	13.9107	10.2622	36.6551
AT1G14340	8.20318	6.1257	8.32897	5.92962	7.15261	5.49476	90.7672
AT1G17070	7.12258	4.47402	6.72948	5.08962	5.22404	5.22185	157.904
AT2G22570	6.10304	6.65811	6.35289	5.36596	6.51209	7.17419	207.537
AT3G19010	42.2334	33.9857	32.8131	26.5806	31.8542	29.8014	20.4715
AT1G54210	8.03887	7.9446	9.64778	5.0193	7.71027	7.01427	56.8821
AT2G39840	19.0191	15.847	12.946	13.6283	13.9117	13.5617	18.5857
AT1G15780	10.955	6.94879	8.91542	7.70257	9.7049	8.12178	103.357
AT5G08420	25.6086	24.9259	23.1418	21.4608	24.1531	23.4377	48.5213
AT1G76520	17.1988	15.3283	14.4908	13.4298	13.3946	11.7719	24.7106
AT2G33840	13.3825	18.4618	12.9022	14.911	11.6057	14.0397	28.6041
AT3G55020	14.7689	15.2402	13.6011	14.4029	16.951	15.8934	892.264
AT3G48590	24.5973	22.0718	22.3341	19.9635	19.2234	18.3188	32.8637
AT3G59380	26.4407	26.8804	24.865	24.2425	24.3426	21.6996	44.4023
AT1G61190	11.4283	6.33868	7.09488	4.78898	5.70956	4.81764	10.6513
AT2G15530	7.89918	6.47178	5.41188	6.1846	6.13592	5.76743	23.5225
AT5G15950	37.0083	11.9139	15.4078	6.75899	7.83289	4.23316	4.63806
AT3G53920	10.8615	4.48749	6.84351	5.40719	7.30879	3.6577	17.7935
AT3G24550	67.492	33.5863	33.3592	18.3879	30.9032	16.5691	6.81803
AT4G32010	6.90928	5.12114	5.98905	5.62424	5.79972	4.04379	47.3266
AT5G50180	12.4643	10.5717	11.8648	11.7862	9.10621	12.0684	268.177
AT3G17670	6.84927	6.04199	4.09619	4.26212	4.90127	3.45297	11.073
AT4G31450	9.99946	5.86825	7.86821	6.0926	6.77138	5.07007	24.7562
AT5G62840	8.63847	6.35668	8.88633	5.7239	6.62829	5.5833	49.1104
AT2G27130	8.47414	6.30328	7.08537	6.34369	6.61388	8.96821	132.6
AT3G12360	22.7324	11.8002	13.4396	10.4881	13.7522	10.0454	13.0064
AT1G07360	37.6273	27.5021	27.359	23.6762	28.9724	27.0738	23.2561
AT4G06676	3.65846	2.86427	3.36021	2.75044	3.42119	2.66014	71.4458
AT2G03390	23.4457	19.4124	23.7589	21.4342	18.8959	16.3166	102.636
AT5G02270	26.4253	18.4177	16.1888	13.4092	13.7634	12.9109	10.5019
AT3G20630	16.2638	15.1396	11.3969	11.6511	10.6554	11.3345	14.628
AT5G11710	42.4963	40.5567	34.7754	39.5849	34.8767	36.7093	38.1662
AT2G34750	38.4305	28.1834	31.5256	27.6288	26.5251	25.7743	28.5666
AT5G20900	68.0997	56.3692	47.0149	46.8844	48.2364	45.706	17.0425
AT5G48120	6.67653	5.68975	5.83755	5.8513	5.4863	5.27605	53.7091
AT1G80770	11.9103	12.1624	8.04052	9.57373	8.68309	9.1461	15.6087
AT2G45340	11.9482	7.63832	9.27891	5.54711	7.3002	4.70796	13.2314
AT3G14650	29.4656	25.0541	26.6377	20.9257	26.7838	21.1406	35.9618
AT1G28520	14.2319	7.79526	13.6883	8.84481	10.0964	7.94797	72.5606
AT1G15020	8.88834	6.73964	6.48995	5.30361	6.32458	6.5396	19.4527
AT3G43210	2.26572	1.9847	1.91626	1.8766	2.49397	1.51703	52.4428
AT5G59950	34.2463	33.6181	25.3779	21.9795	21.446	21.1456	11.9339
AT3G12300	16.8521	13.7513	9.39519	10.7028	9.67355	10.4995	11.4559
AT2G26970	10.092	7.42272	8.04426	6.73249	8.04645	8.30651	37.0819
AT1G77140	9.18864	4.68304	7.12809	5.12906	4.89525	5.29911	24.31
AT4G24240	12.5967	9.77848	9.78535	9.27407	9.09706	9.08282	26.7723
AT5G10960	88.8031	58.4369	82.361	63.0459	63.7474	57.7405	56.8609
AT1G34570	4.68653	4.56294	3.01954	3.21493	3.84981	3.33552	14.2141
AT5G22800	23.7828	18.3875	15.3653	14.8195	18.3613	12.6999	14.8639
AT2G22540	10.7303	8.18454	10.5789	8.17293	8.62315	7.41342	67.394
AT5G45600	16.8283	11.7342	13.5635	13.7135	11.5874	13.3588	58.6937
AT1G19330	13.6526	7.3977	7.46028	3.88124	7.92153	4.99739	8.47527
AT2G25180	13.5442	7.81188	10.3643	6.46309	8.99983	5.76035	16.5086
AT1G66760	60.0227	40.3712	33.7612	29.4804	36.5464	27.4854	10.4993
AT4G34370	7.70437	4.61587	6.44448	5.32399	5.32626	4.10198	35.6863
AT3G58670	11.0195	10.6874	11.3013	8.91506	12.0416	9.67504	112.933
AT5G05140	22.0351	9.74335	12.5796	7.73863	12.0309	5.77861	9.60026
AT4G15520	10.0031	13.8468	11.7965	10.8832	11.6256	11.8291	130.187
AT4G33530	14.7203	14.3404	12.5995	10.8812	14.851	11.4956	28.7179
AT1G52360	21.0435	19.7726	17.8544	19.2589	16.9355	18.7873	43.4874
AT2G45950	6.41077	5.04386	6.3726	5.28387	5.16643	4.59825	89.9399
AT5G08470	4.8355	3.55613	3.13814	3.30608	3.59064	3.16365	19.5715
AT5G61060	14.6104	13.8863	11.9832	13.5837	11.8268	13.0473	40.1753
AT1G31300	19.4724	15.8451	13.7357	11.8604	14.661	9.6752	14.0297
AT3G60500	9.04778	9.58114	7.45182	8.7129	7.44567	9.19867	36.8696
AT2G30520	167.194	53.0013	86.3313	34.016	53.6429	27.4216	6.29766
AT2G01270	15.6591	15.4652	13.7398	14.3693	13.6913	13.1803	40.032
AT3G25760	145.492	61.1093	67.4569	50.5819	62.497	43.7818	7.97664
AT5G44200	17.181	18.1556	16.0697	16.4834	15.732	15.7894	50.5636
AT2G24550	43.5069	27.4596	30.0365	19.7098	29.521	18.5698	13.0149
AT2G35100	7.29873	4.55838	5.75658	5.19113	7.18021	4.0087	67.5294
AT1G09390	10.1866	8.64755	4.45126	3.8973	4.51717	3.22307	5.68827
AT1G06220	24.3019	23.9955	18.9903	20.2936	18.3729	20.0952	22.3302
AT2G21300	13.4876	7.74979	9.76077	5.94219	8.53108	5.3361	13.6502
AT3G06530	8.2151	7.37052	7.39976	7.30558	7.55877	6.49386	62.911
AT3G27690	898.959	380.686	610.127	278.032	205.135	132.321	6.38066
AT4G39990	43.0739	41.8372	40.7752	36.4354	41.5183	39.8881	64.9521
AT5G59160	41.7487	35.7787	38.3097	33.4989	32.0337	31.779	38.7572
AT3G54540	32.6079	25.0319	25.3523	22.0199	20.5982	20.4881	18.9631
AT2G17972	44.248	30.9593	32.4832	24.3852	23.6905	16.0723	11.3574
AT1G64970	13.4011	8.31159	6.37893	5.50121	6.86377	6.65365	8.70535
AT3G46450	15.4192	7.60054	9.51391	5.97694	10.8956	5.89753	13.1937
AT2G23670	168.308	149.893	141.989	129.721	128.564	125.528	25.9792
AT1G15740	26.7073	16.5992	25.8655	13.8991	19.4599	11.7811	26.3993
AT2G26100	6.38471	5.0075	4.22665	4.30226	6.07184	5.54647	28.9469
AT1G70700	98.9045	21.3749	29.211	10.5878	21.5553	10.0261	4.00504
AT1G29220	10.3905	9.55043	9.17065	11.4747	8.63704	9.53455	293.806
AT5G64390	5.48743	3.96032	4.49417	4.04637	4.90258	4.19319	63.3593
AT5G20300	10.7028	7.01324	9.66584	6.24074	8.78339	5.17495	29.9999
AT3G57340	36.8363	21.3182	26.4808	21.165	23.2631	20.1289	20.2773
AT5G02250	7.22056	8.1468	7.53618	8.00597	5.88164	7.22294	84.3174
AT2G02800	32.5807	17.2202	19.6024	11.5504	18.1124	12.2055	10.0001
AT2G01690	16.1965	14.8971	12.0127	11.0854	14.3412	13.1247	21.0552
AT1G06240	5.63471	4.51277	3.21705	3.91384	3.63399	4.16305	15.1388
AT3G49530	53.6498	28.0467	24.0311	12.4808	22.5949	10.4373	5.67755
AT3G20650	8.85969	7.13391	5.6191	6.84494	6.1719	8.22776	25.0524
AT3G55140	12.7372	13.4507	9.95928	11.431	10.2024	10.1603	21.6163
AT3G04470	28.2859	16.5005	25.1194	17.1497	19.6145	15.9316	37.7543
AT4G11240	32.5512	36.9785	29.7703	25.9856	26.7161	28.4234	21.3127
AT2G31380	61.9841	18.2142	36.2977	15.4809	19.0232	10.9154	7.30974
AT4G30920	56.412	57.1397	52.3846	52.4102	51.7968	56.185	70.3084
AT4G24490	11.3789	6.77652	7.86733	6.62836	6.92248	6.68214	19.1619
AT2G42810	19.6016	22.3724	16.3116	16.9724	13.9027	17.6334	18.9312
AT1G65320	8.912	5.59282	6.18348	5.90515	6.59258	6.28667	30.5977
AT3G50810	2.29563	1.3406	1.09641	1.5211	2.23619	1.89871	32.9156
AT2G30280	6.10749	7.28508	5.51676	5.16621	4.86077	5.73221	20.9211
AT1G78020	51.7068	46.6002	33.4882	35.4283	43.1376	40.2743	17.2141
AT4G11860	10.7124	5.50481	4.708	4.59879	5.39294	4.05674	8.7394
AT4G19006	26.8461	25.3438	21.3575	24.0273	21.5394	21.6742	30.1276
AT5G22510	26.2097	20.9045	20.5944	16.7689	16.8735	15.2484	16.4189
AT4G33650	9.47569	8.34012	8.35304	7.81405	7.68741	6.38852	31.4727
AT3G12320	41.5569	10.6077	10.3189	3.69884	5.65525	2.44291	3.12998
AT5G14640	33.6808	33.7073	26.3182	24.5381	21.9512	20.9171	13.7216
AT1G10660	11.3052	11.8177	11.2326	10.0631	11.591	12.4459	141.654
AT1G25540	7.14722	4.49106	6.54187	4.69622	4.44338	3.68849	29.1975
AT5G23580	7.78624	7.71403	6.65521	7.56684	8.5865	7.93789	184.291
AT1G76710	5.48044	3.29191	4.45944	3.79277	4.78335	3.64549	91.1637
AT2G28320	8.41563	5.55932	5.49587	4.60894	5.48747	4.7892	15.1177
AT1G66880	3.31607	2.84307	2.24166	2.06204	3.45087	3.05417	24.8419
AT4G32285	49.4954	28.6548	40.6124	29.6954	36.481	28.941	35.6719
AT2G27490	9.33593	6.0832	12.3976	5.86355	6.06856	4.74005	118.209
AT1G18340	8.88439	6.29799	8.3107	6.11967	6.69663	5.69358	42.9446
AT5G15080	11.6358	9.96747	12.0314	8.74327	9.19854	9.44919	58.3122
AT2G39130	16.0952	13.432	14.55	12.3096	12.9797	13.6583	48.9773
AT4G10120	11.831	5.40164	4.12664	2.85066	4.17404	3.06695	5.39747
AT5G18750	3.6531	3.06817	3.97306	3.23649	2.91719	2.25035	76.1001
AT3G07580	3.25375	4.50703	3.6749	3.66106	3.13841	4.87458	228.745
AT2G47250	18.3864	18.8113	17.1448	19.4793	18.9574	18.9396	2561.85
AT4G22130	10.9632	10.5555	8.92713	10.2415	10.3922	11.4956	76.6934
AT4G38930	15.4712	13.0973	12.8456	13.7289	14.4536	12.7117	75.5242
AT3G29644	7.41423	5.14623	6.5291	4.66006	5.22976	4.32516	26.851
AT1G27900	6.12325	5.3992	5.60709	5.41961	4.70908	4.98532	50.2691
AT3G08850	15.8827	10.7945	15.1029	12.4107	11.7716	8.42176	51.6929
AT5G67280	6.61773	4.47892	5.9949	4.94079	4.823	5.1982	96.8856
AT1G68190	13.2051	5.63685	12.5497	5.50749	6.26839	3.8017	17.3829
AT5G27970	5.74009	4.92553	5.84566	5.40327	5.38203	4.17706	404.537
AT2G45150	3.87344	3.0591	2.46664	2.90877	2.6563	2.64434	18.4621
AT3G03120	6.18462	5.70587	5.32846	6.14696	4.93301	4.52783	42.5719
AT3G63420	12.4654	10.9574	12.5461	9.75042	10.5387	9.57968	53.0985
AT1G65590	15.5752	13.8099	9.16651	8.68092	9.25436	7.51189	9.16683
AT4G14100	15.5944	14.4946	11.9584	7.68208	8.7549	8.12925	9.85518
AT3G15040	7.08177	6.63182	7.17781	6.04365	6.28732	6.49549	95.9187
AT4G00480	3.50743	2.97569	2.95285	2.24527	2.63138	2.58491	21.8669
AT5G67370	41.5644	26.3958	19.1642	17.4343	18.454	15.2855	7.3682
AT4G39640	22.6264	16.9008	13.4438	10.687	13.4816	10.002	9.51671
AT3G47500	20.9687	11.1688	22.3836	11.8901	13.1564	8.47045	40.0582
AT4G36810	56.0349	53.3242	51.3319	50.9172	44.8517	48.5143	46.3418
AT1G47380	23.0113	9.63932	12.0443	7.55727	9.50443	6.50111	8.11734
AT5G66070	19.6694	12.7387	10.5569	6.65013	8.9385	5.92932	6.94106
AT2G35630	10.369	6.77332	8.44958	6.4571	8.15764	6.09476	30.4389
AT2G30110	66.6518	66.4381	59.1749	64.9528	58.5636	59.6653	53.8182
AT3G61310	5.63925	4.76044	4.29624	3.83898	4.10966	3.91069	19.1036
AT1G62430	12.9331	12.281	8.71551	9.89298	9.10395	8.66593	14.8961
AT5G36250	33.7176	15.6116	19.2217	9.76421	14.5146	9.76955	7.96678
AT5G25220	20.4398	13.4126	14.5464	9.63557	15.7194	11.799	16.8597
AT1G29350	9.08207	7.25131	8.25458	6.78223	7.19197	6.55598	40.4878
AT2G41560	28.1362	20.7167	26.9536	20.1439	23.3401	18.3193	56.0267
AT1G59750	23.1903	13.2804	16.958	14.5196	18.5008	13.2516	33.3899
AT4G19180	7.12095	3.19522	4.71403	2.95899	4.64007	4.13248	19.7991
AT2G28350	4.37671	2.6715	4.11767	2.76888	2.57775	2.4393	32.0225
AT3G20300	7.65672	3.62655	7.66771	3.47773	3.73406	3.3464	24.772
AT3G12400	35.9606	20.7671	20.7643	16.7905	20.0957	15.1076	10.9508
AT4G17615	72.7927	33.6775	19.5369	10.1433	30.1232	12.386	4.23397
AT3G61620	12.4371	9.8847	6.71092	8.24093	8.04964	10.0512	14.8019
AT1G07990	13.4131	7.92302	10.1125	7.61065	8.72258	6.89806	20.3354
AT4G11270	8.38397	6.3804	7.45688	6.1837	6.29111	5.99257	39.6436
AT1G73720	14.4849	13.4095	8.58653	9.19974	7.90675	8.41289	9.90869
AT4G30210	100.02	55.3158	54.2412	35.7433	49.686	35.6756	8.46487
AT2G38000	10.5256	5.55453	8.41748	6.1093	7.68108	6.22159	40.2834
AT3G16220	15.0527	13.2633	11.7398	12.6076	11.704	9.91211	24.1697
AT1G47490	22.392	21.5889	14.8795	15.94	14.0578	15.5951	12.9364
AT4G35470	14.8938	9.73987	13.1754	8.3846	11.2575	7.91597	26.6371
AT3G02050	9.50134	10.4768	7.45357	8.09006	8.35575	6.8263	18.4329
AT5G60710	16.6099	10.8712	14.931	11.4619	13.7878	12.5489	116.347
AT5G52560	15.4974	11.0515	11.0856	11.0775	10.1248	11.1373	24.3457
AT2G42670	3.81557	3.39537	3.36121	3.91874	3.05272	3.76699	289.188
AT3G59490	7.46784	5.2504	6.5344	6.04365	4.90445	5.24488	49.5347
AT1G72090	15.7504	13.3332	15.4339	10.872	11.9862	11.3265	32.2797
AT2G37080	9.37553	12.0389	7.99839	8.46996	10.2739	8.27989	22.3324
AT5G28770	40.264	26.9314	29.1344	20.1706	27.3637	19.5179	14.5569
AT3G15351	3.38311	3.21871	2.70446	3.14787	3.09639	3.08451	48.6536
AT5G26990	6.1936	5.76348	5.95002	3.93976	4.41289	3.47927	17.1384
AT1G30000	11.8432	9.49794	8.14092	7.00031	6.67665	7.08325	12.5826
AT3G14830	9.35441	5.10007	6.98058	4.33007	6.7682	3.91885	17.9142
AT5G20120	7.73115	7.24693	7.91043	6.33144	5.9571	5.14566	32.0003
AT1G30480	7.47727	7.75203	6.79568	6.68615	7.24125	6.5876	42.9675
AT1G24267	20.3032	17.5709	19.9385	15.4734	17.6187	15.4659	50.8415
AT1G01370	3.15826	3.73663	2.69685	3.32927	2.41645	2.30688	20.6796
AT5G64160	18.7958	14.6613	14.9617	11.5202	17.5036	11.6966	24.6509
AT5G51280	17.7899	14.6774	14.8386	14.5719	13.2	14.2713	38.0451
AT3G50910	21.938	15.7927	11.3304	9.98491	14.4125	11.1742	9.63879
AT5G19200	2.77947	2.4196	2.87303	1.65485	3.56606	1.77692	66.6543
AT1G02890	17.8434	14.1738	16.905	15.7509	16.0045	13.4971	229.882
AT1G02410	14.1463	11.3744	11.9222	8.12177	13.713	9.41718	26.0479
AT2G17410	17.9245	11.9495	13.3403	11.0939	13.1349	10.7276	22.8055
AT2G25800	22.8447	10.3451	15.2058	10.393	13.2297	9.0935	15.264
AT3G61580	176.357	99.5953	172.345	96.1036	111.844	76.6335	28.3956
AT3G06500	41.1	15.8717	16.85	6.97566	21.7993	8.79624	6.2196
AT2G37450	6.88602	4.15457	4.91129	3.21215	4.0182	2.3259	11.831
AT5G11730	9.83639	6.4455	8.27596	5.68814	5.389	4.69592	16.9167
AT2G35760	11.745	13.0529	9.35739	9.80501	9.09627	8.41211	16.3311
AT3G07720	28.1088	30.6115	25.0031	26.7255	31.543	31.6591	102.908
AT4G25610	3.2196	2.57853	2.93347	2.00205	3.61295	2.90289	96.0627
AT1G19700	7.25286	3.69646	4.47873	3.40774	4.93271	3.79494	16.6905
AT3G62980	28.114	16.3174	19.6229	13.9634	17.3768	15.6198	16.7298
AT3G06250	6.81415	4.57149	4.88173	3.76258	4.73492	4.49537	19.2604
AT3G51500	21.4658	15.1836	19.6282	13.6156	15.2125	14.9146	35.0606
AT1G19170	8.66672	7.79003	5.74159	5.92787	5.2288	5.28534	12.4526
AT1G51500	44.6343	26.1349	24.8745	16.8769	31.3619	21.9658	11.1679
AT1G19715	22.2868	10.3589	13.8304	9.83236	10.1372	7.48802	10.918
AT3G13360	16.5239	9.95628	14.1816	10.3103	12.5042	10.8852	49.7531
AT3G56880	95.7925	57.7868	80.9835	40.5994	65.0254	28.4915	14.1759
AT5G54200	5.67485	2.9865	5.62147	2.83025	5.14831	3.30696	197.264
AT5G52430	10.8614	4.90435	9.48219	4.86909	7.4746	4.87447	31.1474
AT4G34040	13.2593	7.94746	8.09405	6.74314	8.21358	6.01391	12.8354
AT1G36370	18.6393	9.4386	10.2871	8.97865	11.9155	6.78657	12.3541
AT1G55270	13.0783	8.15833	10.7976	6.92391	7.98953	5.50819	16.5602
AT3G06550	21.3146	21.4834	20.991	21.3609	19.2242	18.6706	87.3399
AT3G49780	18.5864	13.4946	14.5598	10.3059	12.3631	9.89939	16.0528
AT1G56170	14.3752	7.50843	6.5519	4.77849	5.69489	5.87765	7.38697
AT4G35550	10.8872	9.23669	7.63816	8.68119	7.8228	7.09339	19.5504
AT3G10650	15.6315	9.55946	11.6456	10.9966	13.691	9.77556	51.968
AT3G23760	13.8987	15.5567	11.3401	10.0727	11.1921	11.8606	16.5877
AT3G54690	31.5561	24.6382	30.2255	29.273	25.1168	26.2601	3059.4
AT3G60640	5.25867	4.12004	4.00397	2.57545	4.84636	3.52999	18.6111
AT3G57990	27.0338	18.46	18.2848	17.3237	19.6661	16.2267	19.8501
AT3G08720	23.9594	11.0416	12.4447	7.30812	12.9176	6.41055	8.26486
AT1G54170	15.9551	10.0284	11.5636	9.63968	12.5454	9.6697	25.9933
AT1G08510	44.5306	38.1815	39.3703	34.2824	36.9446	33.5379	35.9272
AT5G51660	5.84059	5.14741	4.76839	4.33309	5.07279	4.64004	29.5634
AT4G34215	21.102	19.5606	16.9985	18.7626	17.9906	19.3786	43.3004
AT5G06970	17.0228	13.3419	12.4561	12.7365	10.3537	9.80671	17.3999
AT1G16170	24.0103	20.4032	18.4342	15.2372	18.4685	12.5307	15.4853
AT5G40440	4.43338	2.67809	4.20392	2.65884	3.06652	2.73261	46.6198
AT5G05830	6.29318	6.10924	7.28647	5.76204	5.56404	5.04736	150.398
AT1G07705	8.55346	7.23717	6.36963	6.47281	5.91528	6.59778	22.1143
AT4G26550	5.4932	5.52933	5.50524	4.95255	4.26675	3.97239	32.438
AT1G14700	14.8253	8.8756	9.20325	4.27101	7.69859	4.70331	8.02805
AT1G71790	13.3753	14.2676	13.4679	13.862	13.8976	11.3824	112.746
AT1G50710	12.1267	8.52749	9.15973	7.95922	8.77649	7.37676	22.7531
AT4G26620	8.86595	8.21831	7.44948	7.71046	7.36974	7.79862	40.2418
AT3G56050	36.1138	21.9202	23.2907	16.5306	25.9724	16.2709	13.5973
AT3G09100	17.2228	11.9554	14.8271	12.3269	13.3677	11.1917	42.8311
AT2G04305	11.8011	9.69371	9.46343	6.72789	7.42007	6.48331	13.9424
AT4G12230	23.8821	27.8865	24.0863	23.3484	24.5376	22.6129	53.4317
AT1G64355	20.0295	16.7653	16.1786	12.2945	12.2794	10.5534	13.9249
AT5G15640	16.5259	17.4523	17.6243	16.4473	13.9439	15.9768	97.5182
AT3G15060	29.1327	17.0578	18.3961	12.1985	18.3148	11.2311	11.2702
AT3G20910	3.23277	1.88787	4.05298	1.67348	2.20435	2.10086	2096.29
AT4G10730	12.0658	10.9051	11.1871	9.38732	11.4231	11.7549	76.7792
AT5G14220	6.59709	7.17738	8.28708	7.06589	5.94388	5.58103	770.841
AT1G64980	28.1845	19.609	16.2549	12.2446	15.0017	12.5249	9.04132
AT5G63280	8.0404	6.00168	5.79392	6.23893	8.31042	6.66689	71.7915
AT5G02290	28.4179	18.2655	20.793	13.6006	20.3984	13.1483	15.2144
AT5G48970	12.3207	11.0001	12.0027	10.7048	10.9875	11.0035	121.592
AT5G18200	9.73305	9.10535	9.27067	8.92964	8.9203	8.33526	86.0515
AT2G33360	2.98557	2.41723	3.36613	2.30256	1.76976	1.85058	36.5529
AT1G22750	24.077	28.1927	16.7699	18.9449	16.6856	15.85	11.4793
AT4G09730	19.8708	18.4994	15.0112	17.8955	16.6528	20.4532	45.4699
AT1G71810	6.26405	5.44857	5.62385	6.19188	5.8578	5.53287	814.963
AT1G11480	32.4198	22.6675	29.4581	22.1757	25.0581	21.8198	46.4244
AT2G34357	11.4393	11.5605	9.65639	10.2042	9.7115	9.22044	28.9334
AT1G35340	11.3626	8.13719	10.7044	7.45725	7.8709	8.00147	38.4047
AT3G55530	8.94079	9.66456	7.3353	7.85051	7.79671	9.54018	31.9791
AT1G07350	8.75765	5.93086	8.03738	4.99218	8.06925	5.59998	47.6786
AT4G09350	8.67922	4.19461	4.76467	1.91697	2.1146	1.06873	5.03986
AT3G18520	13.2379	10.7847	9.1842	8.19604	7.87553	8.12654	13.4564
AT4G26430	4.95734	4.90579	3.26574	4.36081	3.57013	5.00913	22.8481
AT3G17510	23.9105	11.4702	14.6382	7.03194	14.8128	7.68953	10.1019
AT3G51370	47.2363	32.1362	43.5144	32.0615	34.2493	31.3845	45.5268
AT5G42270	171.626	152.554	162.308	149.827	145.731	136	60.8679
AT5G35430	14.696	9.74841	12.2689	8.81736	9.58096	8.95045	24.0669
AT2G36810	4.92998	3.63626	4.67759	4.0632	4.70308	3.34999	380.733
AT1G27090	65.424	66.4204	59.9389	56.7015	53.3054	51.0993	28.7675
AT2G43760	29.1157	21.4501	25.6385	19.5212	17.613	17.8034	22.8265
AT3G05680	6.42915	4.81737	6.39818	4.62651	5.47231	4.43433	76.5625
AT1G48240	11.1467	11.7411	10.5268	9.49613	11.5347	10.3693	49.0756
AT3G01810	11.8083	5.69706	6.64388	4.75531	4.553	4.12408	8.92012
AT3G03590	4.38546	5.33725	3.8605	4.70061	3.94022	5.20206	47.5425
AT1G13180	5.50243	3.33466	4.47062	3.26878	3.70639	2.19208	19.8934
AT1G10700	17.7291	17.5241	18.6739	16.1589	16.2761	18.1963	297.108
AT4G08540	9.11065	7.50978	8.4137	7.50388	7.92012	7.50254	85.9554
AT2G41620	10.4381	10.0431	8.89077	7.8982	7.61598	7.57383	20.0981
AT5G04090	6.90614	5.77538	4.87478	5.55007	5.98274	6.22221	36.1192
AT5G16540	12.446	8.25958	8.32872	7.59449	8.59211	5.84909	15.9098
AT1G66530	13.8299	12.707	10.4658	9.53364	8.42868	9.53595	14.735
AT3G04290	39.6866	42.5308	25.8149	28.9558	30.9841	29.2755	13.0432
AT3G20060	68.5997	52.0024	65.0695	57.2637	52.3966	49.8894	83.7132
AT5G04110	4.95288	3.75634	3.95689	3.22214	3.31234	2.80905	18.6794
AT3G10770	46.9521	29.1785	36.7127	26.0616	33.5901	25.756	22.2875
AT2G17020	8.8367	4.85273	9.19294	5.3805	5.0293	5.51847	71.9236
AT5G52280	3.93194	2.69362	3.524	2.37098	4.25409	2.64822	89.3355
AT3G12140	10.2056	7.14352	8.84501	6.06956	7.51082	6.80774	28.6541
AT2G13800	4.13241	2.63014	2.64899	1.84962	3.10518	2.104	13.7547
AT1G03380	7.09752	5.74543	6.60956	5.72434	7.25098	6.05973	482.104
AT1G79920	73.7729	69.7617	63.2369	59.8388	56.1026	56.7379	25.4634
AT2G28390	15.4234	12.3596	15.9754	11.9854	11.5117	10.9237	58.7604
AT1G29340	45.6368	21.1059	23.4476	13.8615	21.1551	14.4425	7.99478
AT1G73670	11.0708	7.38872	8.01766	6.04108	6.56356	6.05315	15.2079
AT1G44446	148.655	39.1191	58.4093	21.098	29.3981	12.3932	4.29855
AT5G38380	9.1049	7.78415	8.72109	6.78085	6.09847	6.44893	28.1888
AT4G34090	14.0464	9.85188	10.6363	9.91642	9.74408	6.43755	19.4758
AT4G31200	5.09996	3.21545	4.39477	3.73876	3.86948	3.5284	79.9523
AT5G08720	16.5339	7.61969	7.76163	4.15729	6.82908	3.75934	6.36898
AT1G21700	13.5217	8.13122	9.25727	7.95044	9.26417	6.71789	18.5087
AT1G56140	12.0007	5.98958	4.91756	3.57252	5.50819	2.47699	6.1899
AT1G06230	19.625	12.3356	15.5071	13.8535	14.9622	11.6917	38.854
AT4G14930	11.5674	8.6259	8.06586	7.83594	5.55971	7.69671	15.3994
AT1G72770	16.156	8.08315	10.7685	5.51153	9.00368	5.01133	10.4814
AT3G06868	7.18441	6.62155	6.64479	5.66718	4.79891	5.33588	24.9523
AT2G04780	46.1506	44.2537	34.4627	42.7191	37.3093	41.7848	32.3586
AT1G37130	506.056	169.969	490.947	184.217	323.948	169.35	37.8515
AT1G12640	17.149	16.6398	12.4328	17.5253	12.2127	15.2127	30.8359
AT3G19480	22.8863	14.0805	16.3027	11.8128	11.2683	10.3016	12.6414
AT3G05850	6.80176	4.20818	5.438	3.71736	4.27138	3.31639	18.4914
AT5G01015	17.6699	17.6108	9.60201	9.36654	9.98779	9.79885	7.95144
AT4G15880	9.60153	9.51013	8.80155	7.53719	7.09156	6.82139	21.7148
AT2G17695	6.74321	5.73476	6.99384	5.35418	4.71833	4.30317	35.288
AT5G05700	9.99723	6.74433	8.08696	7.0181	7.61385	7.11726	42.5187
AT4G25230	13.5346	12.4925	11.4483	12.539	13.7212	14.4917	287.198
AT2G43330	17.3066	9.48233	12.3614	7.51582	7.54531	5.96888	10.602
AT3G49310	13.462	11.7908	12.3753	12.8766	10.6615	11.9346	107.904
AT4G08580	5.997	4.50506	5.08009	5.0641	5.63416	5.34353	1555.7
AT2G33510	14.5639	11.0218	6.6246	3.79113	5.99901	5.16249	5.51055
AT3G48760	23.1684	16.6694	14.5407	13.355	14.9449	14.3047	14.2269
AT5G25060	8.20433	6.21998	7.95852	5.81081	6.85788	6.25808	72.8189
AT3G44735	16.4945	12.0093	10.7552	7.42569	9.05313	8.05688	10.1276
AT4G39960	27.584	27.1722	21.5452	19.6994	19.1643	19.2522	15.3952
AT2G24790	198.751	86.0807	165.653	100.905	116.919	78.6645	25.2436
AT1G77610	22.1905	24.6659	23.7363	22.5525	18.019	23.4391	85.2955
AT1G64500	21.578	8.90567	6.77642	3.02182	4.00149	1.75627	3.56176
AT3G44670	6.80184	3.02639	4.60914	2.40755	4.98346	2.93082	16.6196
AT3G52610	18.1707	8.76852	12.4275	9.72365	11.3042	7.79516	18.8245
AT3G07740	6.02678	4.16523	5.18216	3.7704	4.76812	3.27738	27.843
AT4G29730	2.57081	2.51936	2.5282	2.50124	1.86646	2.6659	89.5071
AT2G19880	15.0244	11.8298	9.38402	9.69465	10.4946	8.95572	14.3654
AT3G44200	7.59246	5.43072	6.73222	5.37045	6.09147	5.22869	47.9799
AT5G15170	2.92924	2.69893	3.16948	3.02305	2.29485	2.25432	172.655
AT4G10770	6.60963	5.63666	3.79986	2.76765	4.95049	2.83465	8.64779
AT5G48570	4.47594	3.81599	3.5675	4.17124	4.89677	2.69323	62.4939
AT1G30200	11.5181	7.63978	13.085	7.63195	10.0619	6.76552	971.85
AT4G12400	3.23573	2.7855	3.01617	2.42367	2.19267	2.12772	24.78
AT3G48610	16.1386	16.1779	15.3544	16.9563	13.9495	16.3289	183.442
AT1G31650	7.58532	4.22411	4.64581	3.6175	4.12651	4.17113	13.5053
AT2G26260	5.27848	4.68469	4.43417	3.98126	3.71086	4.21102	24.87
AT4G35460	19.7851	20.3186	17.2532	14.6451	17.1129	16.7588	23.4256
AT3G53390	7.45916	5.64325	7.20227	5.67404	6.07724	5.43024	76.9681
AT4G21710	17.8369	12.0096	12.7635	9.45923	10.7468	9.25437	14.2399
AT3G04630	24.4827	22.8709	24.4092	22.8044	20.6734	20.4315	82.2122
AT5G25150	7.81355	5.45849	5.39427	4.58054	5.61478	4.01886	16.0258
AT3G17850	14.7595	8.48549	12.1271	8.62593	11.0625	7.80309	31.6756
AT2G15580	14.2475	12.8649	14.8952	11.2074	13.5373	11.331	83.7183
AT1G14650	24.1819	19.2073	20.0463	20.3375	20.9889	17.468	52.5511
AT4G36730	65.331	35.7646	40.6585	24.8327	31.7165	21.1593	9.23542
AT5G44060	21.1673	12.777	20.1721	12.8813	17.1644	12.3129	66.3028
AT2G40070	8.45036	6.85133	7.81281	6.30435	9.33969	7.73137	1049.3
AT3G54760	18.1512	16.8693	15.3128	16.7761	14.2772	15.1799	39.4563
AT4G24972	11.6086	5.08041	9.8768	4.60254	6.70325	2.63834	15.1265
AT2G01980	3.02986	2.21419	2.84566	1.8618	2.53261	2.06933	41.0209
AT4G10330	5.67196	4.62299	3.77178	3.25939	4.63131	2.65701	13.0814
AT5G16070	36.5502	45.5674	29.5048	31.97	25.0116	32.2377	15.0939
AT2G17700	8.89626	5.76559	6.81285	5.19342	6.24171	6.02078	25.0818
AT3G55000	14.9287	16.6862	15.8555	14.9233	12.8816	13.9975	59.265
AT1G19350	66.6242	41.8601	55.7907	41.1077	55.3372	42.5626	44.1056
AT2G04740	6.36446	4.51798	4.60563	4.37048	3.71531	4.12009	19.4371
AT3G22590	10.5406	6.3006	10.1251	7.10187	7.74402	6.84369	109.406
AT3G12590	6.50208	3.52924	4.57011	4.25469	3.86857	3.14533	21.8167
AT5G20200	13.0335	12.303	9.69079	8.71557	9.90617	8.25869	14.7769
AT1G03400	10.7354	8.93429	12.2889	7.37251	7.42435	6.2995	33.2805
AT2G40810	4.63847	2.28929	3.82259	2.27282	4.13109	2.80021	62.6682
AT4G15950	8.78486	8.16641	7.19266	6.0288	6.25915	5.53597	16.3174
AT5G61270	11.7364	5.67286	9.5765	6.58519	9.33454	6.18044	52.9265
AT4G27700	93.53	60.0529	61.8217	41.5728	42.6708	31.6156	9.09197
AT5G52890	2.04857	2.07616	2.51247	2.21205	1.65555	1.33876	102.884
AT5G04870	39.201	29.3865	26.9684	23.8603	23.7938	21.9857	14.0556
AT3G13460	6.32477	27.5343	2.05333	5.42343	2.29367	7.24198	3.39676
AT1G73540	54.1275	22.3742	28.9835	11.1838	13.8607	4.25453	4.98557
AT3G15354	9.89054	4.569	4.70372	3.24693	4.06579	2.54305	7.14243
AT2G47900	28.5387	18.736	19.6964	17.5313	23.5031	15.7338	22.0289
AT3G29170	17.3654	13.6811	12.9708	7.52675	9.36092	6.4178	9.23365
AT5G11910	7.71341	6.7754	6.21128	6.92452	7.07356	6.96188	67.0975
AT4G39910	28.3472	19.3965	20.9046	17.2615	19.7144	17.0333	20.0796
AT3G07890	10.4039	6.50508	8.71752	5.80522	7.68093	5.7626	26.227
AT1G53460	6.55705	6.05937	6.85226	5.73729	4.50713	5.7743	57.7318
AT4G29360	4.26443	5.97085	3.00049	3.51723	3.64392	4.69812	13.6131
AT4G20480	22.7406	14.7301	19.1246	17.6534	19.4107	16.0939	146.546
AT5G43280	13.2571	9.5285	10.5034	9.75377	9.39823	10.841	40.6866
AT4G33920	53.1911	23.4813	20.4714	8.87529	16.8124	8.81599	4.73115
AT2G11520	15.1154	13.1601	14.1454	11.3733	13.9593	11.1908	44.2773
AT1G25470	11.1393	7.25309	9.19451	6.1208	7.79147	7.38655	25.7117
AT3G61430	303.766	300.529	300.34	268.08	294.951	280.453	85.23
AT5G16830	80.5327	45.1764	34.5916	23.6465	40.8215	25.8722	6.71139
AT1G10180	12.4067	7.9736	11.5815	9.19825	10.2225	7.65068	117.476
AT1G64400	6.15975	5.68397	3.47917	3.72658	4.04053	3.34164	9.85133
AT5G64300	42.7638	31.9546	31.8786	28.6281	33.8312	29.6483	25.0277
AT3G62240	14.1632	6.62284	10.4842	7.3224	10.4889	7.21978	30.589
AT3G16100	16.5267	19.3025	13.8132	16.1694	11.4301	12.1233	17.4747
AT3G45740	7.47759	8.00688	6.59327	4.57357	5.84001	5.22999	14.529
AT5G24850	13.4555	11.0253	9.79876	8.56262	8.34706	8.01755	14.3845
AT4G27350	40.5166	16.9584	19.0642	8.63253	17.742	8.15174	6.34114
AT3G14770	41.0063	17.188	18.0596	11.4271	12.9973	10.7228	6.25901
AT3G63120	21.9301	13.7099	15.5563	11.4041	12.9797	11.8517	15.3844
AT5G24310	3.40417	2.47392	3.51667	3.05763	1.2262	2.24056	33.3233
AT5G27710	5.87799	5.57337	6.09232	4.99608	5.25669	4.54716	58.9255
AT4G38760	8.7839	5.89608	8.5029	6.50854	7.65781	6.40602	1278.64
AT1G09810	5.92621	4.32989	4.36975	4.67076	5.56132	4.16695	49.5719
AT2G03980	10.6885	9.34306	11.6454	9.56836	7.9412	7.86811	79.63
AT4G39820	17.8512	16.3874	14.1553	14.2302	11.3848	13.8354	20.4457
AT1G32490	9.76708	7.7351	7.99373	7.06421	7.16112	6.63173	25.8729
AT1G50380	9.94556	9.61435	6.77389	8.15452	7.13711	6.49285	15.6549
AT4G23680	44.6236	42.334	27.6655	30.1657	46.8133	34.0245	17.5229
AT3G07940	8.831	7.31652	9.00649	7.66746	7.63601	6.4819	139.209
AT4G38570	6.97652	8.86277	6.55683	7.84262	7.19896	6.24592	39.1073
AT5G66920	34.6349	32.9999	27.5884	29.865	33.2611	31.7101	42.1196
AT1G42990	75.6207	59.539	48.6845	33.9544	71.9128	47.4579	13.9181
AT3G08530	45.358	34.3606	38.9105	36.1394	37.773	31.178	50.9266
AT3G63530	7.52988	6.12481	5.34455	3.63807	5.23226	3.6577	11.3491
AT5G11800	8.92428	7.38999	7.57743	5.87678	7.28085	6.66528	26.9082
AT2G39260	12.2783	8.47291	11.1531	8.26871	9.4552	8.35059	47.5445
AT1G50660	25.1687	15.8748	18.1818	13.9562	16.6857	15.5522	19.7247
AT2G43280	8.50924	7.27521	5.73752	4.20107	7.07323	4.3459	11.7921
AT5G13630	433.602	290.553	349.285	273.932	286.437	209.082	19.8489
AT1G69800	13.198	7.4463	7.75479	5.22903	6.61637	4.84445	9.34498
AT4G05520	4.80004	6.01219	4.64788	5.22828	3.5664	4.80661	30.6517
AT4G37760	39.5992	20.7626	16.219	11.0965	14.3556	8.64789	5.57087
AT5G66900	10.4575	4.93174	6.08158	2.77742	6.25015	3.15886	9.08844
AT5G03415	6.31305	4.32724	4.4331	3.88912	4.85055	3.39769	19.2546
AT1G70570	17.2013	16.1204	15.2403	14.0957	14.0222	12.9519	29.8191
AT1G68010	347.806	269.288	260.669	234.406	233.4	200.993	17.6071
AT1G19520	17.174	17.7348	16.8674	18.1168	15.6607	18.0376	374.349
AT3G48430	7.60148	5.01108	7.47723	5.22203	6.09181	5.10064	109.913
AT3G07220	19.8401	13.7344	18.6155	16.153	13.8821	14.9633	120.729
AT1G17550	15.0556	10.2901	12.373	8.42267	10.8174	8.71091	21.5232
AT4G03150	21.6327	13.561	14.6125	10.6779	10.4834	10.5968	11.9025
AT2G31320	2.76136	2.1169	1.97233	2.54674	2.18679	2.25747	57.7202
AT3G17900	14.6117	9.84712	12.121	10.9916	11.3581	9.29776	47.261
AT1G58470	4.39699	1.94021	2.5455	2.31151	2.17485	2.19836	15.5852
AT2G38610	18.481	21.3193	18.465	19.0546	17.4811	18.1219	60.0127
AT2G21190	31.1333	33.5014	20.863	20.5022	23.5302	21.9132	11.7446
AT4G35310	55.0216	42.4675	52.5268	45.7314	43.0876	45.2204	137.738
AT2G38770	11.51	10.0071	10.3208	9.11433	9.17075	7.85503	31.0258
AT4G02850	18.9816	16.2057	8.32008	8.49377	8.06843	9.78681	6.71851
AT5G03340	15.3913	8.15211	11.2829	9.27935	9.42806	8.28941	24.6216
AT1G69700	20.9312	21.3763	13.5081	13.0314	9.89633	13.1902	9.19395
AT1G26470	24.3422	25.2718	23.2782	24.9814	19.9277	27.1674	128.176
AT3G21250	8.48239	5.72919	6.27761	4.57403	6.70154	5.44167	21.3562
AT5G15600	8.83459	8.11258	6.30426	5.56324	4.8437	5.36989	11.5293
AT3G48200	8.62164	6.82126	6.08929	5.17264	6.33272	5.09725	15.494
AT1G49740	7.54971	4.95185	6.00967	4.44186	4.95017	4.01936	19.9775
AT3G44020	24.5942	16.6317	16.0767	11.116	12.5911	13.8563	11.2351
AT2G32560	15.4179	7.18668	9.31613	5.98187	6.13677	5.24353	9.43456
AT2G15860	10.2696	11.0667	7.97538	8.76317	8.1826	7.79754	18.3735
AT5G06830	7.85951	6.07585	7.30462	5.79087	6.62143	6.11934	65.6224
AT2G45440	30.1186	31.6991	29.074	29.173	25.9478	29.3062	59.5546
AT5G10150	7.93831	3.82007	5.20707	3.38625	3.39844	2.79109	10.7906
AT5G35570	11.8434	8.16832	8.62363	7.43122	9.16775	6.6569	21.2312
AT2G31810	51.3131	46.7749	48.0033	44.645	45.4906	44.87	71.5819
AT5G26600	14.4705	10.2935	12.277	10.8807	12.4998	11.2628	84.5853
AT3G62880	8.95866	8.56701	6.72675	8.594	8.25261	9.01593	55.4357
AT1G75230	13.3471	6.48818	7.00265	3.66956	6.43326	3.48993	7.39681
AT1G22510	16.0234	11.0232	5.65137	4.41023	6.99264	4.81573	5.19031
AT2G45730	11.6651	14.204	12.9008	11.7273	12.4474	14.7481	505.569
AT1G67060	10.7923	10.4627	6.22077	6.66656	6.12654	5.45555	8.8388
AT5G55000	11.9143	8.01579	10.6465	7.51249	8.38615	6.84201	29.3627
AT5G26742	118.655	110.497	79.6965	81.289	71.2735	79.0572	12.6163
AT5G43470	18.1705	12.5691	13.618	11.965	10.4923	10.4022	18.1405
AT1G56420	4.58708	3.06144	3.00004	3.03943	3.09159	2.65627	18.7507
AT2G44200	16.5705	8.73766	14.5396	11.0636	14.3524	9.96401	531.067
AT5G64220	14.3531	6.65325	8.68372	4.90435	8.23106	4.45418	10.3642
AT2G42490	43.1777	30.9469	35.4769	28.6798	38.6843	29.9929	40.9617
AT4G21450	33.205	34.0102	34.5798	32.1906	29.8706	32.4873	141.23
AT1G75560	33.0759	24.9519	25.0039	22.4536	19.6893	20.0635	17.6504
AT2G35260	92.031	38.1647	51.3968	25.8609	44.6791	23.3952	8.38413
AT1G71860	33.1228	28.7023	27.5446	25.9204	29.0282	23.6092	31.6783
AT1G70660	4.77019	3.5265	3.83218	2.13959	3.01963	4.06971	18.4478
AT3G10720	73.4801	58.7479	45.1015	39.1909	38.7924	32.8625	9.31664
AT1G76550	16.7532	16.1174	11.739	10.9894	12.7849	12.4641	14.6837
AT5G61840	14.0219	15.9908	11.4867	13.6659	9.46306	10.8093	18.255
AT5G09680	17.663	10.7532	12.6819	10.3443	12.8522	9.08118	20.8898
AT4G36650	15.9702	8.92349	13.5027	8.76984	12.9664	7.65969	33.8072
AT2G33630	21.6196	23.1565	20.711	20.7059	22.4717	22.7619	112.345
AT1G06630	8.04038	6.75372	7.20975	6.04128	5.46547	4.29338	20.644
AT4G38550	52.3583	27.9485	30.1198	21.8285	33.8328	21.1179	11.6186
AT1G75100	13.7772	4.90614	7.75038	2.99993	3.58132	2.05545	5.91903
AT2G23840	7.56707	4.35589	6.86677	4.76329	4.83548	3.69563	32.2533
AT3G51420	25.3966	18.2092	20.2899	13.5279	18.8993	13.8014	17.9347
AT2G18700	57.7985	15.3085	50.0051	17.9565	21.3281	10.4651	12.7369
AT5G05680	6.42709	5.90785	5.30719	6.08376	4.84344	4.62877	31.2909
AT4G08350	21.948	19.3856	20.416	20.2807	19.8965	19.0134	143.327
AT3G07330	17.4983	13.0713	13.6405	11.0323	13.3539	11.0992	22.0298
AT3G17930	54.3363	51.0927	51.0341	48.4525	52.5863	46.6702	81.4374
AT1G54350	15.32	13.2684	13.947	13.8606	14.9138	14.0425	417.386
AT1G29418	19.7622	17.6281	17.6671	13.85	19.7837	16.2855	41.0538
AT1G67880	12.4078	7.05072	6.59205	3.5235	8.08904	4.15527	8.30712
AT2G01260	10.8158	6.01251	7.23781	6.45515	8.45718	7.92151	35.6772
AT4G31140	14.087	11.4626	11.7986	9.86025	11.0741	8.85867	24.1903
AT3G11330	16.602	14.9401	10.9937	13.4219	12.7359	14.8319	23.1292
AT3G19100	23.7256	17.3516	21.9231	17.7006	20.4435	18.3148	107.003
AT5G24690	69.3198	80.4338	64.2919	71.3348	63.7987	70.6321	46.7712
AT1G73480	47.2425	11.794	20.8693	9.6429	15.0417	7.06778	6.08459
AT3G51840	85.0087	88.8757	81.1071	88.4113	87.7461	85.413	283.535
AT4G33030	27.4586	26.2056	29.0509	26.0614	23.9785	21.835	101.502
AT3G06660	6.20111	4.53171	5.51526	4.17776	4.3627	3.5803	26.4396
AT3G02060	6.87718	7.52912	5.71954	6.03749	6.35678	5.98803	26.1295
AT5G06265	1.96873	2.15341	1.81091	1.84804	2.31836	1.61972	53.4586
AT1G73950	4.15851	4.34049	4.18133	3.52201	3.07986	3.03435	25.1692
AT3G27000	3.12379	3.45777	3.25074	2.87758	2.65995	2.83275	41.6846
AT5G01220	11.3662	10.4516	8.75722	9.00038	8.74819	9.76243	25.3564
AT3G55610	59.7191	35.5099	47.7854	30.5439	31.1686	25.349	14.7279
AT5G67270	5.64054	6.39021	3.80325	3.95731	3.60514	4.59995	11.5348
AT5G28830	7.02863	6.71864	6.06412	6.55015	5.20169	6.00091	35.9592
AT3G11090	8.33388	3.4016	7.28081	4.01606	5.49617	3.47225	36.8048
AT2G38440	10.3515	5.51295	8.00685	6.80699	7.93641	5.7984	48.5987
AT4G08330	10.9146	11.0319	10.2048	10.5346	11.6424	11.6092	442.837
AT5G49220	12.1643	9.49245	9.45454	7.77082	8.98367	7.66562	19.7904
AT3G59500	19.5183	16.5263	12.8005	15.1206	11.2602	11.2596	14.061
AT3G21610	17.3533	11.7274	12.3018	10.9922	11.6351	11.417	21.2338
AT3G01820	46.4804	47.9	43.416	43.5875	42.9059	49.2918	82.489
AT5G61960	20.6731	16.1539	17.8823	15.9276	17.9382	15.6541	54.5087
AT4G34830	21.5295	19.3834	16.2419	16.1408	14.5984	14.5864	17.4287
AT3G23780	6.65267	5.38559	5.66826	4.95911	3.93626	3.43538	17.7139
AT2G43235	14.2712	8.30642	11.043	9.45621	8.69021	7.84301	26.2901
AT2G33250	18.5265	12.1633	14.2958	7.99726	9.3303	7.83397	11.3145
AT5G64010	3.39542	2.84376	2.37422	2.99977	1.49422	2.51729	18.0289
AT5G02020	8.38281	5.82465	6.38641	3.95663	4.10452	2.94282	10.1928
AT4G37000	21.6352	17.1239	20.7067	14.8125	20.5884	13.7673	47.7075
AT5G47820	8.41664	5.70115	6.17977	4.78616	6.24573	4.98728	19.7517
AT2G17030	6.40072	3.79129	5.2479	4.13513	4.04028	4.89068	46.8511
AT1G07810	13.1604	8.59694	10.1813	7.56365	7.81287	7.74336	18.713
AT4G38430	38.5617	22.1518	23.9801	16.1945	18.3596	14.2228	9.66346
AT5G23405	4.94556	4.88502	3.90523	3.27696	4.37816	4.92415	22.8104
AT1G53800	13.6153	9.93763	11.4006	10.8643	12.028	9.52926	69.4053
AT5G37770	82.4162	43.7579	40.132	21.237	25.849	14.5871	5.40766
AT3G60030	27.8123	17.1902	26.9416	19.488	22.2352	17.4933	154.2
AT5G59750	14.9273	8.59194	9.2521	6.94599	8.36979	7.41724	12.5259
AT3G58040	9.99239	6.75172	8.7475	7.42606	8.13089	8.09381	143.688
AT4G00430	141.301	121.846	99.3377	89.2247	93.0293	81.8782	13.2104
AT1G76110	11.5554	6.54183	3.03507	2.0259	3.25162	2.43675	3.91052
AT3G51100	13.243	10.8286	9.15933	10.2858	10.4432	12.1588	31.3195
AT4G34160	13.1851	11.6876	10.1972	10.5651	11.6821	10.3056	30.4388
AT5G11160	5.88662	6.58823	4.72907	5.64074	4.40388	4.39442	19.1577
AT5G13550	8.82029	8.18092	7.83983	7.76896	8.53898	8.69848	104.918
AT2G34710	11.7709	9.04792	9.04671	7.7726	9.97004	9.79649	32.2697
AT1G51950	20.7566	12.25	13.8801	10.7842	14.2142	12.1088	18.0915
AT3G56680	40.913	40.3433	31.2437	29.4158	27.7787	26.6855	14.3102
AT1G32440	42.956	39.1262	40.9948	39.2726	39.5482	39.643	172.929
AT5G14620	4.62899	4.1314	3.59316	3.19424	2.45895	2.07128	11.5138
AT3G10250	13.073	7.32069	9.35739	6.44525	8.42964	7.6948	19.4345
AT2G35430	3.30704	2.34953	2.51356	1.90852	3.52486	2.95794	51.5073
AT1G04120	12.2468	9.18962	11.6622	10.1021	10.7514	9.65059	449.58
AT1G24300	6.44842	2.91542	5.99405	3.48023	4.94413	3.16241	94.7898
AT4G18070	76.5608	44.2469	58.4503	42.8603	50.9201	40.6059	22.157
AT2G44150	9.70226	5.94153	8.28229	7.14309	6.33053	5.8292	43.9504
AT2G43420	8.99839	8.21816	6.82354	7.0215	9.11604	7.16278	31.338
AT4G35950	29.3367	26.1549	23.1333	21.8822	19.4217	17.3425	16.5393
AT5G51700	7.38368	8.30981	5.16298	5.89975	5.46068	5.9759	14.27
AT3G29330	4.9677	4.45686	2.90418	4.53273	3.35087	3.3871	17.3698
AT2G44090	12.7403	10.431	10.7734	9.66747	9.84741	9.71814	33.5931
AT3G44260	118.11	51.3634	80.2239	33.8065	40.8447	18.8102	7.32392
AT3G52800	242.647	111.046	123.841	66.4317	109.237	59.2531	7.17916
AT3G11670	21.0424	7.22097	11.1863	6.10595	8.10448	5.23673	8.06631
AT1G69270	10.2317	6.18527	7.1296	4.78075	5.1573	5.64422	13.3334
AT5G02150	6.1862	7.70281	7.99647	7.52506	5.52597	5.64391	234.458
AT3G15820	20.1239	15.8077	15.9574	12.396	13.2146	11.627	16.5654
AT1G21930	21.5879	23.9225	21.1398	23.0757	18.0294	23.9996	97.6603
AT3G07570	10.0062	9.86416	10.1719	9.00247	10.3588	9.8345	321.195
AT1G31760	3.5619	4.87333	3.45909	3.59921	3.44193	3.98419	30.4003
AT1G47500	14.8193	16.0339	10.6011	11.6362	11.2331	11.3957	14.9771
AT5G03970	7.11621	5.14739	6.73422	5.11038	5.40307	5.36128	65.7383
AT5G09310	13.9965	14.8438	11.5586	14.2289	14.6626	13.774	65.9615
AT5G45710	9.05469	3.83507	6.4684	2.96139	5.39167	2.92616	13.2323
AT3G24800	13.3513	9.68211	10.5073	10.7216	10.1871	10.7996	55.7015
AT3G17090	28.5664	29.8484	26.9911	27.5284	25.8261	25.7275	52.5257
AT5G13100	83.7803	42.561	38.3727	22.1143	31.0911	19.7804	5.95675
AT3G07360	42.432	18.6771	21.3344	11.1558	21.1344	10.2513	7.43544
AT5G53050	39.7508	20.5936	13.2645	11.23	14.8812	11.088	5.46551
AT1G35290	6.2836	4.62754	2.9436	2.87142	4.23258	3.186	9.02387
AT3G56090	178.692	104.778	112.137	92.0982	91.2038	64.6527	11.01
AT5G62610	15.5881	10.7741	13.3262	8.20642	11.1825	8.93505	20.9101
AT5G22120	13.0825	9.35323	10.5385	8.19932	10.1311	8.6905	26.9168
AT3G16940	8.4214	4.94691	4.99407	3.61773	5.32236	3.92025	11.6653
AT4G39900	28.8982	17.3161	18.9884	14.6899	16.2356	14.0928	13.3949
AT5G04720	26.6461	16.5521	18.8029	12.6454	19.6426	12.225	15.3769
AT4G36480	14.0075	10.3694	11.7183	11.1313	11.1997	9.57677	46.7155
AT1G17970	5.81281	4.29665	4.45791	2.94047	3.89665	2.48143	12.9182
AT4G01026	17.558	11.6152	10.0335	5.86819	9.11646	5.19157	7.39524
AT1G21640	18.668	12.1335	15.6281	11.8068	13.3169	11.001	29.2704
AT2G30170	15.5328	15.4472	13.1699	15.1612	16.0753	15.9719	119.756
AT1G04520	10.4988	12.1671	10.1581	11.4864	8.27036	9.43681	37.9689
AT1G50570	21.8139	13.4492	17.888	15.3757	16.1163	15.0506	56.8612
AT5G12120	30.9431	15.1577	24.3661	15.4717	19.561	16.3813	25.6445
AT2G26570	11.6808	6.33743	10.8288	6.68675	10.4774	7.16062	188.168
AT5G55100	4.54881	2.4773	4.61159	2.60416	3.85678	2.01804	86.3263
AT5G01450	5.29562	5.11254	3.77528	4.1489	4.15277	4.65941	20.8528
AT1G50732	21.2034	11.6214	14.7095	7.37796	10.3388	7.0168	9.74392
AT1G10290	21.0548	18.8428	17.4855	18.634	16.5659	20.2104	52.0178
AT4G39710	34.1874	35.5441	25.0206	26.2376	27.8438	24.6147	16.0795
AT2G32480	49.6952	38.1624	36.986	29.5407	34.3219	28.7648	16.0346
AT5G42650	282.788	147.506	208.695	134.203	113.967	98.2502	11.4569
AT5G04940	8.05776	6.22692	7.77791	5.70443	6.16034	5.90625	46.9747
AT1G03457	10.1776	5.01797	5.02149	3.44277	3.65841	4.8921	8.26021
AT5G51230	11.7545	8.3491	9.10871	7.06917	8.91733	7.49659	22.6994
AT3G42790	44.3916	42.3559	40.6934	36.8948	35.8068	35.9176	33.5618
AT5G23490	2.76518	2.57097	2.30738	2.42612	1.97357	1.9228	24.2808
AT4G15920	20.8855	14.8993	12.763	13.2801	15.7733	14.5057	18.6415
AT2G36000	27.622	21.075	23.7192	19.4383	20.0152	14.6232	22.9974
AT3G54920	27.1076	18.0918	22.6982	16.3948	16.8278	14.6837	20.7454
AT1G60170	34.256	32.2494	30.4606	29.2494	26.4783	25.931	30.0093
AT1G08680	9.83417	8.265	8.54101	7.55253	8.228	7.61488	38.795
AT3G08940	1346.72	1010.53	1442.47	991.132	890.369	744.591	37.7283
AT1G18260	15.0167	14.1923	13.0736	13.0465	11.4896	11.9447	30.933
AT1G53380	10.0275	7.00613	6.63507	5.19086	6.64218	4.83803	12.7401
AT5G04410	33.6971	25.6273	26.281	19.6978	24.2897	18.1304	16.7211
AT3G47610	11.1832	10.1104	11.9703	7.6728	10.2848	9.04655	55.1226
AT1G06770	3.77522	3.20058	2.89142	2.87333	3.08511	2.73268	25.6654
AT5G19855	41.6578	40.2588	34.5085	34.8906	30.2952	30.1398	21.7047
AT5G07950	6.24647	3.89556	4.76034	4.95317	4.85184	5.03337	132.737
AT3G51770	12.3763	7.75975	10.5863	9.33746	9.72001	9.23728	157.427
AT2G39810	10.5305	7.97996	8.63433	7.79312	7.38108	7.46089	30.004
AT3G19240	95.3944	27.0683	33.1866	16.576	28.2936	14.7322	5.00664
AT1G15470	8.63672	9.10419	9.14945	5.82971	6.64243	7.12118	23.6376
AT3G57810	5.15173	4.95114	5.46779	4.18731	4.15386	5.32422	91.0206
AT5G63460	12.0675	11.7522	8.62572	11.9125	8.98187	10.9413	29.9273
AT3G23410	7.0251	3.69984	5.29534	3.51491	4.2009	2.58996	15.9579
AT5G22480	11.5939	11.2511	8.3497	8.47394	7.20785	8.62898	14.5399
AT1G80410	43.9869	43.0969	39.0094	40.9106	38.515	37.1939	44.6524
AT3G43590	16.1576	10.8805	13.7068	10.264	13.5273	11.6262	47.4568
AT3G03780	208.479	173.333	140.153	119.74	126.688	107.372	11.2534
AT4G36360	53.024	37.8131	37.2783	37.7906	34.4532	31.03	19.5674
AT1G06590	3.91921	4.0837	2.59766	2.86188	2.59295	3.12502	13.189
AT5G20490	14.7025	10.6397	9.89128	8.70974	11.6967	9.28657	18.3873
AT2G03070	7.28081	7.22658	6.08009	6.43242	6.4179	5.10916	26.5571
AT3G23690	16.1778	11.334	14.3813	11.9237	12.5189	13.8183	108.194
AT1G52730	26.4103	19.5053	19.4222	17.8993	20.1006	18.5016	24.7757
AT1G66340	11.6462	9.80044	10.1133	10.0045	9.26949	9.6598	54.3465
AT5G51720	85.8456	61.2511	73.3276	56.711	60.7511	47.87	24.5845
AT2G26580	15.8767	14.0778	14.1546	15.0286	13.7866	14.7217	135.415
AT1G55360	50.383	38.6819	47.8211	45.0236	37.1231	37.3578	103.024
AT4G39040	39.9776	40.3767	37.1038	37.3388	36.6557	39.2631	70.01
AT5G48680	12.167	10.6431	11.5093	11.8972	10.8992	10.5704	549.17
AT3G07700	19.4546	13.8185	13.6599	10.4347	12.0055	8.56939	12.4376
AT2G05755	4.14542	4.44736	4.24348	5.18551	4.05772	2.44142	85.7441
AT3G59770	11.7231	8.81732	10.4253	8.86011	8.79305	7.96469	40.2549
AT5G47520	10.4195	8.22647	8.41405	7.10968	10.0616	8.71751	44.814
AT2G31660	20.037	22.0894	19.0133	20.0026	18.2221	18.6275	48.2154
AT5G16030	38.9101	18.7614	19.3712	11.6347	17.7308	8.31187	6.95288
AT4G01120	14.2144	7.86198	12.5526	8.63803	8.86171	6.87899	30.0237
AT5G01730	8.16915	3.53323	4.99876	2.78206	4.09708	2.14738	9.67515
AT1G62250	11.3445	9.766	7.7478	7.88009	8.74669	8.0124	17.5978
AT2G46830	45.5046	11.5531	13.0549	5.15997	6.66816	3.45882	3.48676
AT5G47420	8.79976	6.3298	8.03208	6.60821	7.0709	7.14735	107.688
AT1G56423	10.8686	9.9229	7.13097	7.23278	7.74379	7.35313	13.7173
AT1G11310	25.1476	19.7251	14.0181	14.1799	18.8075	14.5255	12.0706
AT5G42050	124.581	95.9246	103.287	71.7107	119.324	75.8685	25.605
AT5G13770	59.1845	19.4181	34.1262	15.5299	17.3247	11.4396	7.08302
AT2G23420	14.7079	8.4246	9.36617	6.79577	8.57215	7.45744	13.2644
AT3G03300	2.78688	2.18727	2.10224	1.98134	2.34143	2.26122	32.1243
AT1G11020	11.8948	7.41331	8.46588	6.14299	7.57917	5.89741	15.4258
AT4G35500	5.50352	2.33548	2.59307	2.57164	3.49056	2.36557	13.0788
AT1G24560	12.6497	7.62652	10.9948	8.76199	9.98606	8.14441	79.5871
AT2G23460	15.3706	8.44486	14.0548	9.42872	9.80235	8.26131	40.3377
AT1G34220	15.392	8.87674	12.4315	9.20381	11.3679	9.02365	34.646
AT4G24840	12.3278	10.7144	10.6919	11.3993	10.1805	9.85575	59.1113
AT5G47640	41.8119	28.1907	22.0784	15.1265	29.4536	17.8479	8.95435
AT1G78770	3.7069	3.43406	2.50152	2.74949	2.20752	3.24248	16.4075
AT5G05230	11.324	6.91283	9.30322	6.86312	8.09578	5.30942	24.5617
AT1G79590	18.0806	18.2012	17.079	17.3216	15.499	15.7615	52.4414
AT5G36290	55.4976	53.8479	45.7733	41.8545	40.851	41.2355	19.3905
AT2G01890	20.678	9.21757	14.1506	9.8159	11.4963	8.07124	15.8854
AT4G14965	12.189	14.643	13.8239	14.5377	9.62539	13.1677	150.044
AT3G06960	12.0551	10.0038	10.4388	8.45265	10.5774	8.15948	30.3237
AT3G28180	36.5677	20.6633	24.6218	16.6702	23.2534	17.0218	14.2687
AT2G47800	5.10929	3.82253	3.98471	3.37709	4.49872	2.60758	23.1388
AT1G30540	4.28464	3.1818	2.26735	2.15926	3.386	3.15641	13.0963
AT5G15330	6.68385	5.3031	5.83387	4.15003	3.2636	2.76871	12.4876
AT4G22140	11.3491	11.2455	9.57714	7.75063	7.3792	7.76612	15.0355
AT1G02860	10.5655	7.38203	5.36156	6.50854	8.54235	8.79077	18.3211
AT5G03420	11.1093	9.78866	8.863	9.01525	8.79351	9.36056	32.0124
AT4G08240	9.86506	10.2236	7.88197	8.12006	6.95238	7.182	17.3234
AT2G33990	11.8579	8.7308	10.8566	6.54296	8.15553	7.33957	22.3602
AT2G05310	78.4937	80.835	85.5047	72.2521	74.7634	70.9757	115.359
AT2G27260	47.5711	27.5971	20.9695	12.0754	21.7826	10.9299	5.81181
AT1G11390	13.2354	9.62738	8.93351	9.68954	9.20937	8.87162	22.1274
AT1G14130	8.99198	6.13831	5.70003	4.51622	6.65538	6.0546	15.7194
AT3G25070	11.8031	11.1021	7.51633	9.78744	9.94031	10.3523	22.1496
AT1G55000	21.9643	14.5872	21.7348	16.5512	17.1836	12.8235	93.9398
AT2G20830	14.993	14.6704	13.7147	14.2281	12.5552	11.6901	41.1918
AT3G08680	21.6676	14.5649	16.2747	12.8109	15.1846	13.9764	21.9504
AT3G55630	8.14458	3.75173	3.53906	3.34381	2.82752	2.53605	7.41937
AT5G12430	8.07295	5.58267	6.7425	5.92922	7.36314	6.26943	105.395
AT3G50070	17.7476	18.7741	16.8398	14.6996	14.3284	16.6643	31.2368
AT5G14060	68.994	60.4227	60.8976	55.5889	51.3396	47.0945	27.8071
AT1G49430	13.5622	12.6335	7.77149	8.11581	8.9688	8.86931	10.5786
AT3G09350	11.3216	10.3038	11.5356	10.6844	9.411	8.51825	81.7677
AT4G30160	10.9795	8.56818	10.0872	9.28334	10.9092	8.36045	428.837
AT4G15420	10.7841	7.93553	8.98044	8.13497	7.13684	6.0988	24.9458
AT2G17480	23.4941	13.957	14.9942	10.7432	15.5483	9.66413	12.5217
AT5G19010	30.6203	15.1849	21.1902	13.8812	21.2006	15.0132	18.8836
AT5G49830	21.7145	19.8459	18.059	18.9516	15.2044	17.0793	28.1358
AT3G60800	11.7531	8.85375	11.5603	9.86958	9.18932	8.7998	155.597
AT4G01810	12.1284	8.96965	10.4603	9.00169	8.71925	9.1119	41.4783
AT1G42540	7.52458	3.92805	3.89031	2.66569	3.64601	2.6291	8.34269
AT1G03290	2.62691	1.98113	2.57618	1.61877	2.32553	2.26791	83.2983
AT2G35110	9.30099	5.25941	5.64986	3.96059	5.46431	3.59781	10.9351
AT4G16650	15.7663	14.7489	14.7698	14.9882	13.3547	12.3496	57.345
AT1G12350	9.22278	9.20798	9.26336	8.4462	7.15215	8.59977	55.3164
AT2G37050	9.7514	8.07154	9.34359	8.51886	8.96615	8.26207	391.946
AT1G05890	17.7739	12.485	17.0921	13.6633	15.2416	13.2055	321.489
AT3G08020	5.63231	3.73034	4.70927	2.64944	3.833	2.98035	17.6702
AT3G45040	17.9917	9.39568	10.7133	6.15423	9.94196	4.85908	8.93908
AT1G09980	10.2371	7.07202	8.89798	7.04497	8.26316	7.60554	57.0859
AT4G22340	4.6016	4.2026	4.08706	3.61071	3.24625	3.54843	26.0567
AT1G27460	11.1804	7.30309	10.3919	7.81801	8.92778	6.89566	67.5086
AT5G66250	13.3474	7.36001	9.10518	6.29921	8.58198	7.95587	17.9479
AT5G53530	13.8979	15.9483	13.2094	13.9094	12.1559	11.9214	33.47
AT4G13530	21.2824	18.3449	18.6511	17.2847	19.299	18.4146	61.1698
AT1G63470	13.8488	11.7347	10.2889	10.3908	12.0619	10.5667	27.1539
AT1G74790	24.6919	23.3524	19.924	19.5044	17.6587	17.7038	19.903
AT1G30890	16.591	14.3297	11.1868	10.8231	11.272	12.8829	15.8555
AT3G13550	10.7387	9.01202	7.51556	7.82001	9.01479	8.24124	23.3216
AT1G29530	10.7098	6.87289	3.14775	3.00233	4.17303	3.82878	5.07845
AT5G08120	11.0971	9.33603	9.75406	8.85464	9.64657	9.20916	54.3902
AT1G05070	16.4289	10.5777	13.1289	8.87946	12.5317	8.44481	21.4413
AT3G46610	9.03691	7.00517	8.15126	7.15835	6.99048	6.42077	48.1499
AT5G22000	52.6903	49.4823	45.5087	46.2877	49.9686	51.8213	72.9992
AT1G26270	38.5209	21.9923	32.4621	26.6419	31.636	26.8814	174.213
AT1G23900	11.1141	10.1006	9.8527	10.2518	10.5934	10.4738	136.975
AT5G12350	9.36038	5.2902	7.22271	5.78592	8.11553	5.23873	44.2893
AT3G46220	6.30085	4.56827	4.64751	5.28631	4.54987	4.85615	42.9267
AT3G13510	21.2509	15.5677	19.8188	16.414	17.4033	15.6501	90.9488
AT5G13650	175.494	174.149	146.883	152.215	154.72	147.826	31.6717
AT3G03720	11.587	9.26576	9.58055	9.44398	9.14889	7.28515	31.9349
AT2G35920	8.35449	5.80913	7.19009	5.3736	6.29807	5.66127	34.3878
AT1G20760	18.4038	11.1373	11.9755	10.5492	11.0637	8.74416	14.8798
AT1G24100	56.2145	42.8921	46.4669	43.494	50.2014	50.8404	95.3195
AT4G30820	3.29619	2.28789	2.09905	2.18407	2.05494	2.07716	17.1677
AT4G23290	22.6086	12.4875	18.5232	13.6446	12.9385	10.8422	23.0811
AT1G63500	25.5733	16.0986	18.6835	15.9176	16.1427	15.5417	21.703
AT3G10405	8.98407	6.50787	7.32586	6.13439	7.03533	6.1448	32.2167
AT4G26700	16.2102	7.93101	11.5489	8.64218	8.72493	6.52313	16.4951
AT5G41100	12.6087	5.88133	6.8823	2.86444	8.87994	4.01648	9.08588
AT1G01550	122.242	57.1171	85.3398	52.2217	76.9362	53.741	16.7917
AT5G41190	29.661	23.0849	27.5925	25.4655	21.873	22.4611	72.7783
AT5G02770	54.2258	49.9928	44.1328	39.8141	40.2179	42.8364	21.7606
AT4G03190	17.253	9.27781	15.2557	10.4125	9.72841	9.10647	30.5984
AT1G16320	42.2566	21.7778	34.2861	19.9636	26.1745	16.5188	18.3455
AT5G65380	43.9778	25.1395	25.306	18.5261	22.9989	17.1706	9.78905
AT5G24530	13.0891	4.90124	11.6089	3.95004	4.68602	2.5589	10.6446
AT3G52910	3.67262	3.93258	3.34109	2.67418	2.01286	3.00107	15.6167
AT3G57880	35.066	14.1845	14.4261	8.72327	13.7301	8.07562	6.16278
AT5G30490	14.2598	9.94688	11.6	8.90001	9.29149	8.87018	22.3621
AT5G53280	14.2622	12.5646	12.1703	11.7183	12.1517	13.122	51.3601
AT3G14080	12.381	11.8276	10.9762	10.4557	8.09707	11.2443	29.4693
AT4G30980	5.76684	4.39865	3.27891	3.18429	4.28003	3.11494	12.03
AT4G00990	7.78169	5.22117	7.43319	5.21105	5.70291	4.06911	36.6304
AT1G29750	2.95716	2.4338	2.73203	2.31477	2.48359	2.31733	55.848
AT3G19950	10.3447	8.21026	5.8916	6.26499	6.36995	6.599	12.091
AT5G23060	285.367	157.463	158.487	101.712	94.4609	71.7618	6.75121
AT5G66750	4.17196	5.01498	3.58147	3.60437	4.71328	4.5609	33.4212
AT4G06599	16.6761	14.4929	13.1007	12.5987	12.5664	17.0236	35.147
AT1G69370	10.8353	6.69085	7.60936	6.64274	6.31313	5.48799	17.0048
AT2G27460	5.85891	5.61475	4.84713	4.91076	4.93261	5.08061	31.6527
AT1G24120	10.0302	7.47902	6.2992	6.1877	6.81373	5.79763	14.3679
AT5G11700	15.9071	13.4854	14.2282	11.4896	18.865	12.6259	91.3378
AT1G01320	33.6198	23.5946	19.5969	14.9486	17.8232	12.9725	8.7195
AT5G05760	6.08712	4.03248	4.4219	5.49733	4.44144	5.05775	128.661
AT4G10400	4.17821	2.39678	4.04606	3.06595	3.40134	2.39362	1409.43
AT5G19240	147.647	74.326	53.5687	30.5743	50.3844	28.962	4.83134
AT2G29570	21.912	24.7099	20.4152	21.3852	17.4964	22.175	36.9016
AT4G00400	34.7996	30.1994	24.216	22.8679	25.6198	24.0844	15.9586
AT2G20410	4.01367	2.57953	2.98194	2.06849	3.56802	2.38879	23.9351
AT4G28290	7.86912	3.58083	5.75141	2.90332	3.84663	2.6485	12.1611
AT5G13160	24.4654	13.2043	13.6721	10.504	13.9295	8.53462	10.1508
AT5G01020	65.0386	51.8734	60.4745	52.4756	54.6162	57.0175	122.56
AT5G14520	53.4322	52.0244	49.4516	48.796	42.2323	43.9904	39.0145
AT1G60550	39.8651	26.0656	22.7504	13.7739	20.365	11.7387	7.47395
AT1G32070	22.9937	25.0787	23.6508	24.8984	24.3797	22.1652	686.165
AT1G26690	11.9352	11.2204	9.97053	8.84377	10.2411	9.62397	25.8225
AT3G22750	8.18553	7.96551	6.12063	6.12363	6.74928	6.72242	20.1078
AT1G05900	5.33744	4.20992	4.17142	3.80455	5.49546	4.33179	49.823
AT1G50840	11.1251	9.03606	8.42132	7.69613	6.89214	6.94461	16.8487
AT4G04850	22.3694	15.4204	13.0928	9.09088	10.8591	6.61598	7.6419
AT4G32680	18.7723	12.5288	14.3858	12.4387	14.1497	12.7655	31.375
AT4G00335	7.38402	6.43943	7.08467	5.61029	6.62893	6.32835	62.3541
AT4G21990	80.4816	59.848	55.7246	48.627	56.0789	43.6481	15.2692
AT3G21260	4.59161	2.85312	3.07522	2.51787	3.60287	2.69395	20.1199
AT4G32770	18.1955	13.3625	7.14327	5.74733	6.70858	3.90428	4.93269
AT2G40380	44.9502	23.9552	36.7422	23.4866	31.5785	24.0985	28.9127
AT4G28860	19.2799	15.1799	13.5944	10.7754	11.3926	9.75492	11.9054
AT5G15930	18.0392	16.4428	15.4231	16.9333	18.5354	17.1043	192.257
AT5G40660	16.259	15.0485	14.6029	14.5338	14.1526	14.4506	60.5669
AT2G38410	11.0481	5.51809	6.80464	5.15804	7.41526	4.6618	14.9176
AT1G03600	381.869	350.941	386.178	345.458	323.398	278.002	59.9908
AT2G02090	13.6849	8.44757	11.8079	10.058	10.0166	9.71283	90.1535
AT4G15130	13.0902	9.04727	10.6094	8.36511	10.322	9.12942	33.2767
AT3G21350	9.49463	9.41029	9.92024	6.85628	8.29403	8.67034	41.7434
AT5G01990	7.33749	5.40872	5.57921	4.5958	5.73509	5.84311	27.646
AT5G55230	19.3102	16.3856	16.7025	15.8048	16.3516	14.444	41.6636
AT1G13980	15.719	7.93303	13.2423	10.3297	11.8501	8.69806	82.3241
AT1G59760	12.3381	12.06	10.6905	11.0978	9.54527	10.5546	33.0134
AT1G32730	8.02868	5.15993	6.33007	3.54657	4.13138	3.31943	11.9426
AT2G36990	40.045	26.2259	29.7579	21.5667	24.1085	18.8575	14.693
AT4G02740	7.05454	3.99487	4.85542	4.95768	6.21942	4.715	63.6777
AT1G50370	28.6894	28.391	28.7372	27.6826	24.6227	23.8818	66.569
AT4G04780	12.381	12.5297	11.2339	10.6166	11.3006	9.17901	30.5745
AT5G05930	6.32126	4.20255	5.16002	3.16968	4.13867	2.89148	15.9119
AT1G73090	8.76042	9.11697	6.80794	5.77192	6.10949	7.17362	14.5595
AT5G67330	14.0559	13.7093	13.5528	11.6112	14.4563	13.3782	82.7244
AT2G25740	6.77519	4.79794	5.30257	4.00952	5.51359	3.91102	22.5809
AT1G78800	9.37131	6.47201	8.87378	6.31748	5.89316	4.98119	27.3111
AT5G19190	48.3733	25.3066	34.6219	19.5825	30.9975	24.3048	16.0563
AT3G25150	23.718	18.8381	20.3011	20.1083	19.4705	21.055	94.8338
AT1G68920	6.49737	5.07077	6.10628	3.43722	6.76199	3.76426	31.3337
AT1G10430	20.2578	18.0891	19.9289	14.6881	14.5746	13.9691	26.7421
AT3G07100	22.2315	16.748	21.042	16.2846	18.8152	14.9501	57.5248
AT2G05790	37.559	31.8959	31.2758	25.1997	28.6167	26.347	22.0462
AT3G07780	35.8569	19.7817	24.7571	20.682	22.8764	17.8146	19.4606
AT5G03220	10.4409	6.71765	8.32303	4.37987	8.24182	6.24821	19.3538
AT3G29200	19.6802	14.9554	14.2698	11.2757	12.8362	11.8698	15.1045
AT3G04870	43.9261	37.8075	39.5546	40.7675	39.5295	38.1054	154.674
AT5G24520	16.9806	6.89044	11.7218	6.97591	11.6025	8.21814	21.7256
AT3G08730	36.9789	16.7252	29.7114	18.765	22.7362	16.723	25.9828
AT3G03490	12.704	9.02456	9.79137	8.30937	13.6647	12.5068	136.408
AT3G66658	7.33906	9.258	5.4782	6.41263	4.75975	5.82767	12.6349
AT2G47500	5.80117	4.88821	5.36156	4.53557	4.07538	4.57237	36.6455
AT1G49730	13.1089	6.67188	9.96944	7.49876	11.5532	7.04255	48.3337
AT5G19730	7.95518	5.30933	6.2014	4.40777	5.81459	4.27844	19.727
AT1G21460	20.6478	14.204	16.9721	13.649	12.7812	12.6733	23.6066
AT4G35335	10.1258	8.32264	9.08463	7.53567	7.09013	8.8642	39.7646
AT3G12130	26.2142	22.9517	27.6715	22.4334	18.7249	18.0314	45.712
AT1G12470	11.9125	9.84832	10.8406	10.4395	10.3014	9.03252	79.0764
AT3G45090	8.64747	5.77137	7.70951	5.29331	6.36663	4.54116	27.6426
AT1G19080	4.14826	2.40745	4.36447	2.54949	2.54867	2.19737	49.3385
AT2G25100	7.39178	8.74091	6.00242	4.27329	6.06188	4.37673	10.792
AT4G30490	14.7567	9.1921	9.23013	6.30129	9.73129	6.7781	11.7467
AT1G21000	43.2079	21.86	31.9439	15.519	26.5175	14.4766	12.8311
AT2G37790	9.99476	9.95606	6.58642	6.12837	6.69604	8.02186	12.2454
AT1G03687	8.92043	8.70981	8.10014	8.70191	7.00308	7.65135	46.6845
AT5G62710	4.57365	5.12255	4.25165	4.28454	3.86736	5.99627	68.9617
AT2G19600	4.86133	4.61514	4.63533	3.65178	3.56553	3.4075	23.6255
AT1G10470	45.2314	32.2787	34.3244	29.9908	32.8068	27.1426	22.3535
AT2G39800	35.0504	19.7354	18.6118	13.2997	18.6227	11.4569	8.50892
AT1G35670	21.8057	15.6477	20.1293	14.2868	14.2686	14.2031	29.9217
AT5G46620	10.8247	8.89789	8.80155	9.48227	5.87151	9.86597	35.3631
AT3G11820	89.4784	68.1688	49.1627	35.4969	59.1186	40.5499	8.62632
AT2G44160	96.6704	102.782	91.7088	100.604	91.1359	98.1428	112.114
AT5G23550	9.97803	8.08932	6.23716	7.54442	7.02204	8.641	21.8594
AT2G26770	19.0487	15.1978	14.3036	12.6218	15.1248	12.7468	21.1734
AT1G19430	5.75124	5.95232	4.93635	4.86016	5.19638	4.96368	29.3952
AT2G22120	9.99166	8.79909	7.81488	7.4172	5.16939	6.84512	15.7441
AT5G14790	14.3132	12.8405	11.0168	10.7434	13.5905	13.1019	34.3563
AT5G19630	9.56731	7.90558	6.05111	6.81373	6.16743	6.64426	15.5941
AT5G40610	15.1902	15.5147	10.8729	11.3665	7.79594	10.8101	12.1855
AT1G13580	5.01632	5.14714	4.91118	4.70313	4.68035	4.25786	56.6621
AT1G01930	8.17462	4.05635	5.18633	4.67153	6.02463	3.75345	21.9226
AT2G06990	9.99731	9.5065	9.48385	10.0244	7.24382	9.06906	67.2963
AT5G37070	14.3603	13.9064	13.0896	13.1534	13.6045	17.3892	620.799
AT3G16170	5.48642	6.52649	5.57561	5.27406	6.30914	6.52067	137.959
AT5G47910	28.9908	14.0029	11.5103	6.15268	12.9256	5.22615	5.46284
AT5G19820	36.1525	40.6384	35.2927	37.4598	36.593	36.9886	96.9897
AT1G68020	14.1366	8.35996	12.3069	7.3513	9.30402	6.08933	20.6284
AT3G02470	986.989	755.969	923.615	720.266	781.808	640.522	41.2266
AT3G16310	32.4747	32.256	29.1575	27.08	28.7563	25.327	30.715
AT5G51840	6.91532	7.66318	6.09324	7.78099	5.7483	6.74232	52.4376
AT3G53260	147.333	96.7956	97.5128	73.6207	75.5826	63.1602	10.9295
AT2G28130	4.95419	3.47178	4.81119	3.24165	3.16581	3.47321	39.178
AT5G59380	10.3774	11.4258	8.43785	9.55662	7.74886	8.42379	20.4528
AT1G72480	15.6296	14.4433	12.4111	11.7818	12.6632	12.9995	24.7459
AT4G09520	6.20149	6.49056	5.29548	5.69677	4.21767	5.06264	22.6947
AT4G09150	25.6903	14.2152	18.8347	14.2022	14.6001	11.7046	17.1405
AT5G62460	26.4622	14.8804	13.4811	10.1474	12.0747	12.1106	8.72531
AT1G22930	31.8998	16.8966	23.4961	15.8501	22.4486	14.8343	20.2702
AT2G24040	5.89925	5.00352	4.46109	5.37472	4.75046	5.11162	47.0954
AT4G37130	9.80292	9.92069	9.09869	10.189	9.22708	9.08459	111.314
AT1G28340	15.8904	12.8581	12.434	11.3549	10.9425	9.32646	18.9411
AT1G34780	8.57226	6.2609	6.90087	5.41211	6.35255	4.48467	20.2294
AT1G45688	82.189	68.7384	70.4092	66.247	75.1171	68.3781	60.1524
AT3G48750	36.2042	37.2392	34.2844	37.6488	36.1664	38.9731	1439.81
AT1G57540	3.77448	4.54149	2.6406	4.08613	2.65141	3.4841	19.2859
AT1G73870	14.0042	5.12549	5.60972	2.79376	3.94288	1.51829	4.82417
AT5G08560	21.6822	14.7125	17.5548	14.7267	14.7308	14.2911	29.537
AT4G22320	8.40785	7.22474	4.41722	7.10315	6.22454	7.81513	21.2264
AT5G17790	7.80864	4.87091	7.08517	5.6475	5.8545	5.30673	98.9506
AT5G26830	34.6298	33.1129	30.1588	29.7201	28.6816	28.8338	34.4083
AT4G19530	11.9192	4.23978	8.17256	3.57152	7.22077	2.46665	12.1171
AT3G28050	16.0842	15.0839	15.3039	10.6825	13.2446	8.97268	19.6317
AT5G51340	8.72168	5.52239	6.55093	5.51231	6.7479	5.89075	32.5339
AT1G21660	17.4282	13.6268	13.7204	13.5288	13.608	14.2883	39.5557
AT3G55430	218.013	116.394	96.4175	64.0676	98.4869	56.0884	6.40714
AT4G10610	27.1633	28.5709	28.9146	25.5421	22.9943	27.816	94.2837
AT4G08850	31.5094	14.3951	14.4972	10.0021	15.2637	10.1505	7.82711
AT1G15910	7.313	7.39505	5.45668	6.2977	6.17097	6.88939	26.3697
AT4G21560	27.0258	13.4985	16.4698	8.59185	11.994	7.72719	8.32726
AT5G27520	29.7749	19.7256	19.9383	12.959	18.8086	12.1588	11.0913
AT1G44760	26.4891	14.1115	19.3648	13.7739	16.8104	13.0997	19.6653
AT4G22745	18.3063	11.6604	9.98056	8.25681	10.3315	7.205	9.36971
AT3G23300	23.1248	23.5524	21.5401	21.1606	19.6739	21.8812	48.0389
AT1G52550	7.56653	5.57899	6.14925	3.62892	5.30125	3.9054	14.9991
AT1G76570	10.0894	6.31288	7.16125	3.96941	4.5865	3.97379	9.74133
AT3G02580	24.8294	26.0099	22.412	23.442	22.2858	20.9592	37.9029
AT2G41410	94.3354	90.1787	117.374	77.4617	92.2595	75.7909	1015.47
AT1G07510	8.2911	4.8101	6.40606	4.90152	5.48902	4.5058	24.4159
AT4G11100	15.7761	14.1748	11.7996	11.9301	11.4972	9.69377	17.2605
AT3G05230	4.63214	5.54561	3.28431	3.10093	2.38171	3.21998	9.25598
AT2G33110	6.93455	3.39581	3.97178	3.37139	3.63252	3.20636	12.9809
AT1G59890	7.06037	4.46107	5.56486	4.17974	6.15149	4.23043	33.7659
AT2G30880	9.73102	6.82411	6.3633	5.96666	6.84532	6.80951	18.9095
AT2G06530	69.3132	56.4072	55.9274	50.2188	59.3914	61.5967	41.0632
AT2G36200	4.36289	4.26119	3.81738	4.01902	4.09099	3.0176	35.6166
AT2G42890	8.20918	3.96447	7.07207	4.42491	5.12936	3.8828	31.049
AT5G19280	5.11012	4.19455	4.56333	4.04763	3.73508	3.5904	33.7667
AT4G27040	12.4596	10.653	12.0088	8.92522	11.0427	8.02147	35.1838
AT1G45976	17.1362	8.6934	12.4423	7.00376	9.58497	7.60287	14.4034
AT3G02570	57.1722	33.4255	57.3971	35.7125	40.9415	32.8148	72.8866
AT3G03340	6.6998	4.95848	6.08293	4.70306	5.87242	6.01952	123.955
AT3G49250	2.62471	2.54987	1.81979	1.58478	1.62664	1.60508	10.922
AT1G52320	7.57186	4.41864	7.0268	5.24407	6.64195	4.62771	439.066
AT1G71230	3.84456	4.33756	2.8563	3.21461	3.30989	2.99957	16.9596
AT2G30530	13.4788	12.4215	13.0745	8.3505	10.5624	6.83726	17.5863
AT1G17760	8.32998	5.68802	7.1137	6.2214	6.0637	6.1596	56.6275
AT3G07010	11.4654	7.83753	6.84129	6.33294	8.15254	7.23687	15.008
AT4G32420	12.4826	9.34935	10.7939	8.50252	10.2691	8.08632	33.46
AT5G13010	16.9925	12.497	16.1905	13.6402	16.011	12.323	528.286
AT5G16510	32.0989	34.0063	31.1078	36.1365	29.8714	33.4348	680.41
AT5G14430	42.7063	35.4722	30.6381	28.8038	30.5589	27.2155	16.8199
AT2G46070	9.1712	3.6465	9.19538	4.65464	5.7906	5.21378	330.189
AT5G66730	27.1457	14.6905	21.0104	11.7813	17.7534	11.9536	16.9548
AT5G67385	19.0287	11.6666	19.1187	11.4009	17.1777	12.0284	205.677
AT1G25350	35.8797	35.225	35.183	34.4263	32.3909	34.2398	123.872
AT3G47730	15.2984	12.0422	11.3504	10.4036	11.226	9.80208	19.822
AT5G38600	8.5584	4.9874	8.48861	5.05191	6.79931	5.60008	134.81
AT5G51180	7.51267	6.51679	7.34372	6.24683	6.50722	6.60411	104.023
AT3G49720	150.653	125.226	109.458	95.0444	105.955	92.1204	15.377
AT3G48780	15.5242	12.39	16.5744	12.8199	12.2342	13.5567	7402.74
AT3G57530	52.8874	27.9657	25.2553	12.9703	28.2841	13.4919	6.72645
AT2G23390	10.0242	9.31384	8.09415	8.55227	7.10718	7.9272	25.1806
AT5G43930	5.64502	3.14682	4.60025	3.58279	3.72154	3.27111	35.65
AT5G13140	46.292	29.1791	29.6216	24.5239	21.4706	20.7867	11.1309
AT2G20850	4.78959	3.09803	4.08466	3.6909	3.91992	3.13793	90.4865
AT4G02195	7.5451	2.36154	4.44029	3.17205	4.80117	2.82003	18.2531
AT2G46900	21.9265	17.4559	17.4404	13.4339	17.2485	13.3057	19.3888
AT4G36190	12.7694	12.4936	10.3456	11.2076	14.4212	12.7234	72.1227
AT1G62810	9.53892	9.84658	8.90923	8.96113	9.4621	11.1674	200.415
AT1G29970	21.0552	20.8751	15.5781	16.0666	18.1579	15.9582	19.0964
AT2G24270	108.608	99.1795	67.3076	61.8436	66.5045	57.9242	9.78726
AT5G23130	9.16192	4.06055	3.91999	2.2291	5.13172	2.66126	7.15514
AT4G33950	9.58032	7.19591	6.53514	5.37964	8.2605	6.09864	17.9412
AT5G10290	8.37505	7.5762	8.7068	7.58859	7.36009	8.07555	14259.9
AT4G38600	18.3968	11.0282	15.5034	11.764	15.7157	9.9502	47.8256
AT2G04350	18.6027	14.2967	16.8565	14.1614	16.8079	14.6111	89.3049
AT1G80650	6.71514	4.55286	3.12236	3.88448	6.84447	4.16452	16.3071
AT5G64200	45.7823	39.2744	30.7099	34.8822	32.8681	33.1258	18.6465
AT5G51560	8.86198	7.73833	5.91988	6.02431	5.47707	6.18004	14.1631
AT5G65960	21.6236	17.4205	23.9551	18.0865	17.9212	15.6423	297.788
AT2G33855	30.0373	23.1824	16.4991	14.5263	14.3775	12.8284	8.10575
AT1G16720	104.938	80.0916	90.0783	73.5191	80.2934	67.7775	29.4485
AT1G78880	23.1112	17.189	17.1613	15.7468	20.0616	16.3375	29.5739
AT4G21190	5.49484	6.29605	4.76878	4.38199	4.97174	2.94176	15.4045
AT3G22220	7.97575	5.21331	6.0739	5.06686	5.35679	5.052	24.4946
AT2G27040	18.0655	19.2965	15.6388	16.5843	15.5548	15.9703	30.6261
AT2G33860	8.30568	6.99577	8.82466	6.56287	7.78087	6.21363	148.391
AT3G53230	7.75562	7.05469	6.91182	5.82322	7.70079	5.28295	33.5126
AT2G17930	5.75351	3.95245	5.30795	4.73397	5.07818	3.75851	280.465
AT5G58720	34.8669	11.4085	18.7433	8.21357	14.1503	7.45483	7.63242
AT1G55350	8.45468	4.30699	6.97062	4.44922	5.35748	3.79902	24.0664
AT2G30470	12.3678	8.99335	9.58498	9.55045	10.9046	9.43776	56.0972
AT2G29360	22.3109	14.4152	22.5965	17.0638	16.1289	13.3118	113.403
AT5G49570	6.98724	4.7309	5.06216	4.12655	5.0505	4.65841	21.7062
AT1G78610	8.8709	5.94645	8.69661	5.20763	6.86448	5.61471	44.9193
AT2G21120	41.5339	21.8386	18.8893	10.4882	19.2387	9.8072	6.20683
AT3G26370	14.5508	13.4977	12.8789	13.8292	13.4513	13.9302	123.055
AT3G17000	21.2689	18.0073	18.317	16.0525	17.0229	14.8072	29.2409
AT1G61960	4.72419	3.10589	3.63704	2.99012	2.98917	3.11035	24.0019
AT4G28990	8.43708	6.54762	5.34783	5.82449	6.89908	6.62747	22.1091
AT5G66675	23.6636	13.7073	11.1455	7.45524	13.1753	8.21575	7.47917
AT5G58650	54.9754	32.6141	47.9752	28.7176	22.4862	17.2303	12.1191
AT5G58430	73.2427	31.6739	38.0749	20.2331	30.2526	16.2486	7.08036
AT1G11130	2.81431	2.85948	2.03293	2.72759	3.40431	3.14995	100.843
AT2G39940	13.6743	9.16021	9.87328	9.29644	9.98276	9.48205	28.4311
AT1G30240	4.35274	4.10616	4.07784	4.10437	4.07045	4.53645	368.774
AT1G76440	15.07	12.0499	8.99401	6.84993	7.98809	5.23005	7.86939
AT2G31090	26.9847	26.2742	21.2409	19.7299	22.5795	21.1097	20.2867
AT5G17290	7.66756	5.47165	5.22081	4.65068	5.11113	3.27081	13.6605
AT4G18030	55.1	56.4907	50.0574	57.1781	51.7397	57.7073	151.681
AT1G27650	44.9528	35.834	46.7247	37.9237	34.4545	33.041	109.377
AT1G08390	7.29436	6.6438	5.79274	4.20781	2.78202	3.5692	9.34602
AT2G03640	28.8083	22.2323	21.0953	19.4156	19.806	18.1542	18.6723
AT5G25780	16.0586	15.8524	14.8297	14.7462	14.8723	15.9442	80.5989
AT4G17810	29.358	20.5469	17.1123	12.7583	14.5103	9.53365	7.9994
AT1G27320	16.2129	8.29011	13.2435	9.24291	11.8187	8.05941	35.5025
AT1G30820	48.8587	27.1738	28.1968	18.8849	28.3024	17.0624	9.71394
AT1G22430	18.7947	14.9884	11.0748	10.3892	13.1045	8.58627	10.6814
AT3G46870	2.44977	3.40623	2.14505	2.23195	1.84544	3.02323	19.3143
AT5G52100	19.1888	17.1636	16.0618	15.0085	16.6493	13.0895	27.5031
AT3G58640	13.8048	10.2259	12.3171	9.69999	10.6633	8.69939	34.5576
AT5G26940	8.14827	5.32411	6.35006	5.85217	5.54169	5.96069	39.1359
AT2G23130	22.8973	13.614	20.0045	12.0294	14.561	11.1192	21.892
AT5G50210	14.8051	12.5096	9.21653	9.46411	8.37206	8.40278	11.348
AT3G44190	126.278	90.8958	99.2178	88.7502	106.507	92.7365	39.6291
AT1G36160	32.5524	18.2474	25.0327	21.0139	24.927	19.0735	41.2301
AT4G25300	3.84245	4.11508	3.47119	3.31576	2.89688	2.87189	21.4159
AT2G30160	19.9176	15.2572	12.5479	13.2258	13.8796	9.62192	13.7975
AT5G23340	16.0927	9.17939	11.026	8.92834	11.1426	7.65536	18.4522
AT2G26430	16.1756	10.7005	12.9327	11.2846	11.728	11.0466	37.2848
AT3G13620	5.95856	4.22847	4.7551	3.44841	4.32604	2.28147	15.8366
AT2G41100	219.907	197.44	221.452	178.487	227.234	196.783	249.734
AT5G53340	6.88838	6.47583	5.66012	5.15323	6.04914	5.36773	25.2532
AT1G14380	10.7962	7.9623	9.67716	7.9351	9.13448	7.40375	54.4101
AT3G22170	15.178	10.4106	12.3193	10.3611	10.535	9.39612	27.8527
AT3G17970	11.3823	11.3482	10.9349	11.9338	11.6815	10.5389	881.424
AT4G26610	20.6808	12.8744	17.9741	11.6448	15.0511	10.329	25.7294
AT3G02860	7.09915	6.75997	8.40813	6.41174	6.59646	5.81294	1205.98
AT5G58800	19.6885	15.4867	19.5232	15.0026	18.2363	14.7114	128.515
AT5G50410	9.4704	7.22354	8.54922	7.44743	8.75888	7.47637	130.633
AT3G21390	11.0187	10.1469	10.4152	8.14057	8.56881	9.00018	31.2794
AT2G17500	36.0844	18.8642	23.3444	15.4486	18.2921	12.4773	10.8882
AT1G30825	8.42396	7.06615	6.56633	4.39221	4.93607	6.03375	13.8861
AT5G45190	11.91	7.13836	10.0233	7.73693	10.2786	7.94686	80.4351
AT4G27745	6.30402	8.01077	7.06546	6.75017	6.91701	7.24605	187.805
AT5G04990	20.5512	19.0537	17.3207	19.0062	15.6103	17.608	39.2865
AT3G09900	14.8492	15.939	12.3463	12.3209	9.88926	11.4401	17.1541
AT3G28040	20.225	11.7238	17.5385	14.0208	14.5408	12.8261	69.2857
AT4G12690	5.24387	3.20591	5.45512	3.4481	3.5437	3.07751	72.5276
AT3G60600	52.2107	50.8337	47.8949	42.8708	41.1871	43.4818	31.0296
AT1G20980	30.7875	16.2835	25.2671	17.8437	19.3745	16.1631	29.0631
AT5G16650	29.0108	20.7617	20.7744	15.9804	14.3818	12.6284	11.2566
AT3G26710	79.6964	79.1507	70.237	64.9988	66.143	61.8171	26.2233
AT2G45160	32.3426	15.9918	26.6243	16.2688	21.2392	16.0317	27.3297
AT2G21330	736.195	637.573	586.374	536.16	530.1	451.266	18.7699
AT3G44340	14.8373	12.9462	13.029	13.7224	12.4632	10.8854	52.0188
AT5G36940	6.99199	7.32509	5.67658	6.71868	7.05084	7.51328	60.2712
AT3G11470	2.22678	2.25487	2.1515	2.39129	1.43611	1.74197	37.1073
AT4G32650	6.9841	6.05263	5.54283	5.07666	6.33619	4.69678	25.2897
AT2G26840	5.94047	6.75723	6.77642	7.11938	4.50857	5.72921	149.834
AT2G23780	17.2844	15.571	15.9872	14.022	16.2249	14.7851	61.9436
AT4G25180	6.76861	4.5174	4.24598	5.35513	5.92025	6.30258	73.7168
AT3G59060	57.7142	19.8002	52.7084	23.7876	36.8667	20.2352	36.8704
AT2G39760	12.5785	11.1715	10.4101	11.675	8.84878	9.99312	35.2389
AT5G18280	17.7919	16.3686	16.4444	14.2451	14.7124	14.7936	39.0618
AT4G26000	17.7725	12.0531	17.9214	13.1082	14.1632	10.6166	95.2523
AT5G04930	13.3751	6.10963	10.2803	7.82729	9.58583	7.70322	52.2838
AT2G21440	8.0899	7.60352	8.72013	8.63077	7.31075	6.15037	4236.89
AT2G04270	5.01029	2.78826	3.64365	3.04905	2.5668	2.91887	20.6476
AT3G57490	24.95	24.9604	22.6319	23.7541	19.5157	23.047	44.5936
AT2G36870	34.2562	21.8397	30.218	25.7013	21.855	19.8653	39.8928
AT5G64030	16.9793	15.5001	13.4427	13.7757	15.5983	13.3026	31.4298
AT4G11570	54.8928	36.0862	36.7041	26.4608	25.6236	18.9823	9.5232
AT1G51690	11.0755	8.85091	9.05366	7.19482	8.03306	6.34996	18.9852
AT1G64790	12.2054	12.5083	11.6101	12.737	12.1112	10.9656	131.937
AT2G37940	41.7391	27.8155	24.5292	17.0699	22.1993	17.6392	9.03391
AT1G25390	8.66722	4.29629	6.216	4.54418	7.00345	4.34826	29.112
AT4G25360	10.7864	8.78914	7.24413	6.45108	6.70858	6.71654	13.1435
AT2G38480	13.2405	9.09168	6.89127	6.41121	7.30208	6.09738	9.31727
AT5G35520	5.32527	5.31246	5.49729	4.97712	4.75275	4.45089	71.4218
AT4G13395	39.1433	12.5398	35.3408	10.6052	12.3643	6.79714	10.2676
AT3G18750	8.33189	6.97398	4.54367	5.70377	5.30915	3.97415	10.891
AT4G33200	6.80969	4.29233	4.6577	3.40918	4.33971	3.19461	13.8456
AT1G52260	3.06675	2.87418	2.86708	2.20499	2.72548	2.30265	29.7034
AT4G02920	67.3228	39.8829	56.8029	39.1703	33.9775	28.271	16.9101
AT3G51620	9.35939	7.11692	8.183	7.142	8.585	6.28478	56.8045
AT1G70060	8.77057	4.63001	7.22295	4.35202	7.13698	3.72343	27.9165
AT1G80700	6.33083	5.48381	6.60486	4.81962	6.21417	6.02671	803.648
AT1G04280	17.4244	12.5629	15.7126	13.0793	14.9068	11.7979	67.8151
AT5G13090	18.0947	19.6478	14.8663	14.0397	15.6645	12.8207	17.6081
AT4G10430	7.47732	7.25136	6.8412	7.40144	5.74612	7.03914	62.5531
AT1G56560	10.7718	7.15543	8.8241	6.63485	9.3008	8.73212	55.4719
AT4G18020	10.6781	6.52265	9.65559	6.76888	7.89817	6.31082	46.0933
AT5G03905	14.6595	13.7073	11.7521	8.9739	11.6908	11.442	17.7851
AT2G38230	278.529	169.053	191.662	129.587	139.361	103.864	10.8369
AT1G75670	7.76901	9.36457	9.23512	7.86209	8.92367	7.53658	277.267
AT3G11530	10.3668	9.44335	6.95856	8.58642	7.33639	7.01844	17.4979
AT1G13770	4.69109	4.00566	4.34921	3.51975	4.12881	5.43418	217.84
AT3G12580	28.6552	20.3929	29.2354	20.3805	16.7747	13.0284	24.952
AT4G12080	16.1606	7.96259	12.4324	7.42622	9.46647	7.4728	18.5947
AT2G27210	11.9251	8.60019	9.71069	8.26696	7.77818	7.902	25.6384
AT4G30500	4.59332	4.02908	1.92219	2.34789	3.35452	3.30809	9.1467
AT5G38110	17.2645	17.1431	17.0947	16.6711	14.3072	17.0491	99.0843
AT4G24160	59.4693	23.8889	23.2398	13.4598	21.8345	13.6396	5.75563
AT5G26740	18.98	10.2482	18.5753	10.704	11.9217	7.41023	29.2144
AT4G02200	23.4875	20.6043	17.831	10.8737	17.1366	8.27315	10.0421
AT5G63380	21.7266	12.2871	15.4344	11.213	11.6708	8.82819	13.7536
AT5G02280	22.0229	17.4058	16.1158	15.7446	14.5728	11.9304	16.7381
AT2G13790	18.7561	14.238	11.3103	9.63795	14.0635	10.517	12.2978
AT4G29900	16.9873	14.9975	13.5718	12.1717	15.01	12.5312	25.2528
AT5G23450	28.8106	16.9543	25.9924	16.7851	19.574	14.7493	30.8524
AT2G42080	10.472	6.63248	7.07696	5.80595	6.39533	7.13786	18.1996
AT4G18950	67.2897	33.3636	27.1548	15.6417	27.1253	16.4803	5.66216
AT5G63940	10.7425	6.78028	7.24331	6.92477	6.51535	6.03443	18.3892
AT1G25211	6.77047	4.72882	5.41445	5.84244	5.25161	4.16734	51.8313
AT4G17790	14.3666	10.7148	11.4819	9.5467	10.1115	8.76809	21.8812
AT5G62670	26.4269	23.6805	15.4584	15.5707	15.1578	12.8292	9.22159
AT5G63110	16.4413	15.1336	8.63775	11.8474	10.5063	13.2964	12.8816
AT3G28760	4.48398	4.81999	4.04311	4.46982	3.16653	3.85092	28.893
AT4G11420	48.5128	46.9037	42.2802	44.0414	40.4553	40.454	38.0734
AT1G15750	32.0339	21.4876	26.8183	22.7761	25.4292	20.122	43.5482
AT2G20570	21.8725	14.0317	17.4754	10.9002	22.719	12.9234	33.3053
AT4G25620	41.868	16.7001	34.2964	15.6023	20.4292	11.313	14.0707
AT5G43630	13.9021	4.58429	8.39927	5.47127	7.08391	4.12132	12.8818
AT3G19180	4.8523	4.37329	3.38051	2.748	3.6456	2.06466	10.9763
AT5G12440	7.27603	5.69483	5.83393	4.79923	6.10311	4.4601	23.8369
AT1G71410	18.1201	11.446	14.5783	10.901	13.4737	10.4407	27.5673
AT3G57410	19.5036	16.5362	18.59	17.8551	18.2938	15.9317	344.005
AT1G34020	6.46116	4.60847	6.03046	4.90215	4.15108	5.09732	60.4719
AT1G10900	11.1633	8.31205	9.5027	7.12011	8.37985	6.24517	22.9019
AT1G23780	25.9422	20.3023	22.6364	19.2051	21.8199	18.3511	41.2551
AT4G33240	9.91154	4.49716	7.3471	4.56866	5.86165	4.35737	19.0919
AT2G29190	18.5516	11.9069	15.7805	14.0869	13.0641	11.7547	51.2464
AT1G78510	12.7762	7.55946	8.80147	4.55667	7.48169	4.0787	10.0405
AT3G52660	10.1564	9.15655	7.93412	8.57675	9.18792	7.72921	32.6456
AT4G12980	17.5909	9.03097	6.48541	3.91674	5.72755	2.91718	4.73491
AT4G02060	11.6655	12.4506	9.05569	10.764	11.2095	12.3332	37.6917
AT1G18490	6.10415	5.21262	4.39421	3.81855	4.53825	3.20157	13.9405
AT3G12020	4.71004	3.02126	2.71612	2.96485	3.05057	2.63834	15.605
AT5G43320	35.7385	26.2107	28.6458	25.619	29.1528	24.542	35.1229
AT5G47750	29.3159	19.4557	23.2484	19.7523	21.1514	17.7129	28.8484
AT1G74530	8.04345	8.54147	6.73848	6.72719	5.66085	6.30779	18.7873
AT3G46290	18.4295	11.1889	13.3699	11.0825	11.5506	10.9349	21.3134
AT5G17690	7.84363	6.57501	7.67217	6.27826	7.5501	5.89186	100.286
AT3G60250	29.9308	22.0101	29.3119	20.9715	28.4525	23.737	273.538
AT4G19160	30.6005	18.5695	31.2321	17.9499	23.1606	14.7929	46.4117
AT3G66654	16.5052	16.5727	14.2176	15.6235	12.9542	14.4408	34.9883
AT3G60910	7.81489	8.72692	7.286	5.41511	4.52176	4.89253	12.5005
AT3G54220	12.0661	7.5775	11.4453	8.07125	11.3481	7.12579	168.692
AT4G17010	8.66028	8.76953	7.53076	6.49028	6.25549	8.73194	25.1359
AT2G42780	18.8215	13.3219	11.2021	12.3806	12.16	14.7613	18.6967
AT2G25170	11.9991	9.45082	10.6058	9.67665	9.62282	10.1809	73.2633
AT5G07370	22.2077	21.1675	19.6689	18.5628	18.5793	20.1073	39.5086
AT3G61770	37.0172	36.5534	29.6749	29.9414	24.524	28.8571	18.8601
AT1G34150	5.90065	4.4805	3.46509	4.16734	3.78878	4.00788	16.0498
AT3G07470	51.9102	52.5806	45.2194	47.1729	57.97	55.395	116.426
AT5G03040	74.3382	39.6768	54.0539	41.3576	45.4528	35.4933	19.6804
AT3G54880	22.226	18.9744	21.6334	17.0819	18.4001	15.6384	42.2121
AT1G01610	45.8526	32.6484	31.4912	32.9436	41.7571	29.399	30.4242
AT5G17900	15.8067	13.172	14.9765	12.9599	15.1039	13.1819	151.609
AT1G11755	5.41927	7.11212	6.32208	5.91432	5.11039	6.60055	116.005
AT1G75990	18.242	15.1833	15.2946	15.3075	15.2806	15.0464	52.2544
AT2G07050	38.1727	39.0332	38.1324	40.6017	35.1689	39.192	1473.16
AT2G23740	4.84421	2.72897	3.58239	2.79563	3.68573	2.79008	28.9737
AT2G24150	24.1485	17.9727	17.1022	11.6855	16.2867	13.2809	12.9761
AT1G33250	12.326	10.7807	11.295	9.58389	10.7286	8.48271	35.6395
AT2G45700	11.2071	8.84249	10.7959	8.33839	10.5987	9.06739	134.225
AT3G53340	10.6861	10.9676	10.2933	9.34173	8.39752	9.16739	33.7015
AT2G35390	26.8755	21.8228	20.0187	15.2802	14.7701	14.9298	12.2802
AT3G55220	2.78369	2.07526	2.30071	1.98185	2.03083	1.82885	28.5957
AT3G12630	112.694	69.2408	83.4642	53.4476	69.0983	54.9719	14.8281
AT5G56460	7.21417	5.02411	5.77031	4.38758	5.38835	5.27092	28.7345
AT1G45249	7.24244	4.19026	4.59632	3.83256	5.08533	3.23996	15.4959
AT3G20020	7.01543	5.67259	4.85411	4.46968	5.97169	5.31361	20.715
AT4G29330	8.77694	7.90119	5.51125	6.005	5.54816	8.1807	15.9978
AT4G34480	30.9787	20.4461	17.1021	13.128	17.0998	12.1245	8.81028
AT4G30200	35.1933	19.864	21.6316	13.9028	18.5552	14.3872	10.2527
AT3G50950	85.5033	23.5657	33.7701	13.0821	26.9748	10.696	5.14895
AT1G03610	27.7835	13.2973	16.5188	8.27251	10.5257	7.70451	7.64315
AT4G25960	19.5475	10.1958	9.55294	8.37793	11.0509	8.21864	10.057
AT1G05230	4.79008	3.36193	3.20781	3.27632	4.02667	3.05752	24.8058
AT3G24530	18.8506	10.1837	11.5255	6.08845	11.0056	6.28173	9.46232
AT5G51200	12.2567	9.65786	10.6453	9.08302	9.45739	9.81333	41.9273
AT1G68910	6.26588	3.56902	4.12777	3.54336	4.14207	3.09759	17.6711
AT1G28320	9.23148	4.94142	8.41519	6.39629	7.21589	5.37446	229.471
AT1G17410	4.05643	3.41192	3.68014	2.87192	2.97926	3.50171	35.4874
AT5G57910	2.8069	3.11344	3.12177	1.99085	1.87314	2.04287	18.947
AT4G08790	3.00016	3.8795	2.8658	2.36066	2.57179	2.83592	18.3768
AT1G48090	3.68312	2.91002	3.3087	2.76819	3.11345	2.38455	39.48
AT3G57400	20.2108	11.7682	17.7146	12.3584	16.0725	13.4784	70.1174
AT5G57590	2.18261	2.48403	2.16533	2.19215	2.11984	2.37441	85.4332
AT5G46390	6.47871	7.39324	5.64345	6.22794	5.56674	6.13462	29.72
AT4G37270	19.1541	16.7478	16.9434	15.2713	16.421	13.2059	33.8349
AT3G62010	25.9239	7.28393	10.2499	5.12155	9.74577	4.2141	5.93469
AT4G19185	5.93723	5.27037	4.39551	4.41853	4.55844	4.86576	22.4854
AT5G02840	46.4536	29.2034	30.2189	21.1628	22.1408	17.3007	9.74197
AT5G53620	25.1124	19.5563	20.9922	19.6151	17.0791	18.7814	33.0927
AT5G20350	23.9611	18.8949	17.0584	16.4142	16.5468	14.4647	17.2869
AT3G20070	4.78132	3.68625	4.51469	3.76899	3.9573	3.89619	110.886
