# Supplementary material for: m6A readers ECT2/ECT3/ECT4 enhance mRNA stability through direct recruitment of the poly(A) binding proteins in Arabidopsis
Source: Genome Biol. 2023 Apr 30;24:103. doi: 10.1186/s13059-023-02947-4 (PMC10150487; doi:10.1186/s13059-023-02947-4)
Supplement: Supplementary file 3 — Additional file 3: Table S2. Statistical analysis of ribo-seq among WT, ect2-1, and ect2/3/4. [file 13059_2023_2947_MOESM3_ESM.xlsx]

## Sheet: NOTE
Table S2. Statistical analysis of ribo-seq among WT, ect2-1, and ect2/3/4.
List of gene expression level between WT and ect2-1. Ribo-seq results are listed in sheet 2A, mRNA-seq results are listed in sheet 2B.
List of gene expression level between WT and ect2/3/4. Ribo-seq results are listed in sheet 2C, mRNA-seq results are listed in sheet 2D.

## Sheet: 2A
Gene	WT-ribo-rep1	WT-ribo-rep2	ect2-1-ribo-rep1	ect2-1-ribo-rep2
AT1G01010	6.18344	5.42141	7.51516	8.25843
AT1G01020	3.82987	4.09269	4.75592	4.84015
AT1G01040	1.11421	1.26131	2.16418	1.19409
AT1G01050	49.7862	53.8978	46.6368	58.8262
AT1G01070	9.14519	6.98865	8.59174	6.82529
AT1G01080	38.7926	60.937	33.612	59.4498
AT1G01090	125.47	127.543	108.8	137.297
AT1G01100	365.156	458.87	384.014	454.431
AT1G01110	2.29868	1.81623	2.18245	1.60813
AT1G01120	53.4016	133.215	51.2638	81.1256
AT1G01130	2.1512	3.15913	4.34304	2.6845
AT1G01140	53.6671	30.519	44.3054	30.0213
AT1G01160	12.5098	8.23187	10.3106	8.56063
AT1G01170	210.031	236.704	241.827	242.605
AT1G01180	11.2284	6.99764	10.0193	5.57088
AT1G01190	3.99391	5.87121	4.46894	4.48692
AT1G01210	2.96778	2.53244	3.26687	2.93351
AT1G01220	4.6194	4.9373	5.62473	4.43019
AT1G01225	5.53288	6.14511	6.47915	8.20806
AT1G01230	54.9696	48.0005	41.8938	37.9123
AT1G01240	14.7095	8.67115	15.6657	8.76799
AT1G01260	5.79413	7.35057	6.46818	5.32158
AT1G01290	14.1473	12.1069	14.335	15.3148
AT1G01300	16.9835	23.4599	16.3465	19.2252
AT1G01320	26.7911	35.4974	23.9364	28.8343
AT1G01350	6.41636	7.99174	5.88177	8.5844
AT1G01360	17.9622	8.86945	12.6612	11.669
AT1G01370	1.43151	1.94309	1.80821	3.38075
AT1G01380	4.31055	4.67194	6.70502	5.53315
AT1G01420	2.08348	2.10352	2.23471	1.65427
AT1G01430	25.7737	30.1315	21.1317	24.5459
AT1G01440	7.387	6.23808	5.90219	5.65979
AT1G01470	173.554	190.859	236.948	210.378
AT1G01490	122.875	96.445	106.284	66.6194
AT1G01500	10.0761	12.6609	10.9982	9.10978
AT1G01510	7.86649	8.64544	8.27988	7.44036
AT1G01540	8.30089	11.8186	10.6846	7.45748
AT1G01550	244.568	181.348	155.91	154.576
AT1G01600	3.33989	6.49565	3.07329	8.36197
AT1G01610	29.2504	36.7509	18.9032	22.2475
AT1G01620	806.853	608.612	781.559	313.546
AT1G01630	16.1652	24.2729	17.8204	22.0921
AT1G01640	5.29533	7.19182	6.5892	7.12807
AT1G01650	33.2654	27.4953	20.9632	14.8198
AT1G01690	2.55915	1.66451	2.3131	1.65685
AT1G01710	11.0929	9.09354	8.70908	8.02077
AT1G01720	24.1485	15.1513	29.3109	19.1296
AT1G01725	14.2364	9.90241	12.6032	13.1226
AT1G01730	18.481	13.7219	15.2488	14.8361
AT1G01750	14.5477	16.1607	20.3152	34.1742
AT1G01770	5.4349	4.62122	5.71629	3.62191
AT1G01780	8.159	12.0755	11.2975	13.9988
AT1G01790	17.0184	15.4227	23.0153	16.34
AT1G01800	35.1521	33.6609	38.4774	33.5394
AT1G01820	65.4727	46.9766	45.6997	38.5363
AT1G01830	4.11092	2.45611	3.78106	3.40124
AT1G01840	1.18551	1.77119	1.87536	1.21222
AT1G01860	4.44354	4.61676	6.34629	6.06355
AT1G01900	4.16283	5.31519	4.04335	4.97683
AT1G01910	18.693	19.0581	15.4138	17.078
AT1G01920	3.10762	2.75475	2.88375	2.38753
AT1G01930	3.81926	4.95508	4.49205	5.2811
AT1G01940	9.8176	12.5781	11.3803	12.6904
AT1G01950	5.26295	8.34084	6.95194	8.31136
AT1G01960	10.8335	10.4133	10.2879	7.65364
AT1G01970	9.62333	6.43536	8.477	6.72992
AT1G02000	5.94776	5.3729	5.13677	4.38925
AT1G02020	2.31436	2.4099	2.61677	1.3965
AT1G02080	20.6856	17.7671	19.3918	13.3087
AT1G02090	22.3131	22.4825	22.2063	24.9359
AT1G02100	13.4361	12.68	14.2326	12.5386
AT1G02110	1.53936	1.35213	1.46631	1.16513
AT1G02120	17.3932	12.8677	14.9374	9.72965
AT1G02130	63.0742	75.0833	54.4034	85.413
AT1G02140	248.932	246.544	196.698	282.052
AT1G02145	6.70709	8.0725	8.5093	8.4022
AT1G02150	6.09523	8.8407	6.29327	7.81138
AT1G02160	56.997	48.6785	42.5199	44.4051
AT1G02170	17.8457	18.4316	15.9709	15.3496
AT1G02180	11.6336	13.8231	12.0096	11.4064
AT1G02205	10.4185	20.0696	10.5414	21.0616
AT1G02220	2.61321	1.94312	3.17846	4.2594
AT1G02260	1.8153	1.23504	2.3968	1.72713
AT1G02270	9.74306	13.1618	7.02963	7.91433
AT1G02280	43.2376	44.2398	34.4013	52.3094
AT1G02290	8.08754	7.26841	6.25514	9.10893
AT1G02300	4.80586	5.97455	10.5905	5.13411
AT1G02305	139.033	93.0065	108.352	81.6673
AT1G02330	37.9386	27.6575	23.7944	29.5938
AT1G02335	45.938	60.287	50.8219	48.9918
AT1G02340	33.9726	12.3772	18.8531	6.43702
AT1G02350	1.75415	1.15201	2.49421	1.41652
AT1G02360	18.3345	23.7105	22.1615	38.0259
AT1G02370	12.1314	7.23879	9.18454	9.31177
AT1G02380	3.17711	8.95934	3.43286	6.97172
AT1G02390	1.48886	1.1571	1.61852	1.23005
AT1G02400	5.89592	10.6981	8.65724	8.71195
AT1G02410	11.4337	11.8965	14.8882	13.2857
AT1G02475	61.0698	60.5692	52.0148	69.5592
AT1G02500	77.0845	127.602	124.629	177.074
AT1G02520	4.27075	2.74038	4.35365	4.01005
AT1G02560	154.083	183.022	170.644	152.601
AT1G02610	44.9546	34.052	37.4923	29.4771
AT1G02640	48.2995	35.4558	49.5309	16.5208
AT1G02660	30.5052	53.1477	23.8309	34.4617
AT1G02680	15.1014	12.1217	9.25889	11.1709
AT1G02690	10.1901	10.5231	10.335	13.5844
AT1G02730	10.349	12.8166	12.366	13.9904
AT1G02740	6.20055	7.15913	6.13371	5.67702
AT1G02750	14.5874	12.0878	18.5751	15.896
AT1G02780	640.168	594.484	587.513	571.169
AT1G02800	1.53269	2.45983	2.15503	2.24604
AT1G02810	10.045	12.8028	11.3625	16.1602
AT1G02816	56.1087	51.8719	52.7101	50.2537
AT1G02820	21.7934	5.86673	19.6785	9.02489
AT1G02840	26.6129	26.8241	23.2034	30.5839
AT1G02850	21.9955	10.8242	19.012	15.812
AT1G02860	16.9885	13.8095	15.1263	8.81792
AT1G02870	21.6134	20.6992	14.7581	22.7648
AT1G02880	12.354	15.0633	16.1219	20.1987
AT1G02890	37.2647	32.3592	36.5539	27.6301
AT1G02900	48.7756	54.4623	68.3244	83.4248
AT1G02910	12.5642	14.3886	9.16458	12.7957
AT1G02920	119.2	104.981	119.431	100.319
AT1G02930	216.103	193.481	206.525	177.084
AT1G02950	7.14332	9.7471	11.4933	10.2118
AT1G02960	5.17665	4.50126	6.91803	5.43352
AT1G02970	1.93441	1.96247	2.08542	3.01655
AT1G02990	4.71125	3.85802	4.49148	3.83935
AT1G03000	5.20791	6.06045	4.95817	4.79788
AT1G03030	15.3915	13.444	11.56	17.1372
AT1G03040	14.5136	11.163	13.2331	8.60018
AT1G03060	3.50321	2.63735	4.35564	2.6327
AT1G03070	2.71514	1.84195	2.1815	1.85074
AT1G03080	18.1026	19.1945	11.705	12.9533
AT1G03090	130.61	32.3389	90.4804	11.5545
AT1G03110	6.64228	9.15096	8.14283	10.039
AT1G03130	1249.64	1443.26	1132.54	1665.91
AT1G03140	38.6665	25.1476	28.6694	22.7102
AT1G03150	20.4479	17.9261	15.7166	21.3494
AT1G03160	11.0894	13.2566	12.5548	12.2531
AT1G03180	1.57844	1.72458	1.17108	2.2636
AT1G03190	3.94602	3.69357	3.40178	3.89942
AT1G03200	1.60196	1.34156	3.58344	1.81029
AT1G03210	9.69182	7.14351	8.94156	7.03618
AT1G03220	161.697	162.616	128.803	156.728
AT1G03230	38.5284	52.9432	42.2603	52.6007
AT1G03250	32.8407	42.9969	35.3739	41.7819
AT1G03260	2.81348	2.47183	2.51813	2.2873
AT1G03270	3.80811	3.65981	4.81161	3.57037
AT1G03280	18.0561	11.0839	13.7927	11.2851
AT1G03290	38.4554	21.6644	32.4035	22.5213
AT1G03300	1.18192	2.10808	1.07589	1.58562
AT1G03310	3.66665	4.50467	4.04141	5.67913
AT1G03330	62.0927	61.7926	50.4183	71.1892
AT1G03340	1.76427	1.27428	1.78746	1.15574
AT1G03350	41.4763	33.8575	42.1712	35.7296
AT1G03360	11.1935	11.8541	10.3504	16.9685
AT1G03365	11.854	9.73655	11.4111	8.81714
AT1G03370	6.43845	7.75688	7.48031	5.62161
AT1G03380	10.2443	4.24952	11.0522	4.11099
AT1G03400	22.6071	21.634	17.9164	15.0975
AT1G03430	19.7069	21.0295	24.1835	19.8805
AT1G03440	17.3819	19.619	9.19596	14.2904
AT1G03457	2.81148	5.51644	3.3287	3.48775
AT1G03470	11.8027	6.60805	6.73188	5.33931
AT1G03475	103.635	142.439	85.4496	112.249
AT1G03520	9.20629	4.66916	6.91968	3.11365
AT1G03530	3.01619	2.19367	3.22634	3.17642
AT1G03550	1.34647	1.36893	2.52499	1.67415
AT1G03560	1.21779	1.3005	1.74116	1.24981
AT1G03590	17.8135	14.7806	17.058	15.7176
AT1G03600	252.779	361.207	299.616	404.982
AT1G03610	46.4931	30.2275	48.0628	30.8073
AT1G03630	73.7101	172.565	102.623	180.983
AT1G03650	2.08501	2.66198	1.47989	2.98016
AT1G03660	2.93974	2.02421	1.95274	2.56935
AT1G03680	267.549	360.403	257.516	338.53
AT1G03687	2.92101	3.81326	4.10883	4.34957
AT1G03700	2.22982	3.09913	3.61675	5.6581
AT1G03730	9.91475	12.3525	10.984	14.4354
AT1G03740	14.1111	18.549	11.139	12.1301
AT1G03760	5.62803	4.41632	5.04922	4.69782
AT1G03770	3.77721	3.18164	3.81211	3.65407
AT1G03780	4.60042	7.63436	6.47068	8.97203
AT1G03820	33.6399	62.4636	51.3237	82.9055
AT1G03830	2.17562	3.1534	2.8585	3.94206
AT1G03840	1.1562	1.81899	2.09662	3.33813
AT1G03850	39.6333	49.041	48.7311	68.5937
AT1G03860	40.9947	45.2292	34.0412	47.9819
AT1G03870	258.601	559.362	135.737	276.832
AT1G03900	22.8001	17.1007	21.7138	18.5735
AT1G03910	13.0673	12.0028	16.2326	10.98
AT1G03930	12.0701	6.48197	14.0873	7.16504
AT1G03950	14.1642	12.9166	14.5751	14.3489
AT1G03960	1.78263	2.74734	1.87855	2.54721
AT1G03970	15.3521	12.8225	8.88246	8.2822
AT1G03980	9.89841	6.98164	6.42818	6.43999
AT1G04000	1.37701	1.92565	1.83328	2.13431
AT1G04020	3.01375	2.95259	3.41472	5.70817
AT1G04030	1.72392	2.85919	2.13308	2.7657
AT1G04040	131.313	143.488	154.85	183.98
AT1G04070	13.5431	12.9189	9.29653	13.5861
AT1G04080	24.5378	28.9387	23.6904	18.3328
AT1G04100	3.38954	3.53245	3.38045	2.93669
AT1G04110	7.35991	11.9333	7.4765	11.6309
AT1G04120	10.525	8.02758	11.5791	8.42904
AT1G04130	6.77301	7.63641	5.79244	10.3266
AT1G04140	11.9749	9.51307	8.38924	7.67102
AT1G04170	64.5677	62.0855	52.5605	63.1407
AT1G04190	22.5387	22.6158	19.8357	23.4014
AT1G04200	5.7792	6.10105	7.19485	5.52791
AT1G04210	8.83132	9.90401	11.1381	10.6373
AT1G04220	10.9596	10.6311	11.4765	13.1092
AT1G04230	6.86697	6.18718	8.07297	6.37355
AT1G04240	44.0077	71.8773	47.2634	57.9195
AT1G04250	99.3173	112.251	145.413	174.955
AT1G04260	25.0813	21.2675	22.787	19.5067
AT1G04270	593.339	624.545	706.177	919.598
AT1G04280	12.6802	12.7182	15.2216	14.0186
AT1G04290	3.93635	2.5216	3.59064	3.56514
AT1G04300	7.38692	6.35678	9.40655	6.53324
AT1G04310	3.26163	2.20226	3.60084	1.67167
AT1G04340	27.7005	29.8699	31.6697	30.0284
AT1G04350	19.6918	14.638	16.4726	15.2466
AT1G04360	3.37257	4.2946	5.13737	5.19984
AT1G04400	75.8307	52.1527	63.1155	50.961
AT1G04410	836.47	810.766	765.596	562.37
AT1G04420	14.9208	18.3885	12.063	18.13
AT1G04430	47.2104	70.4499	33.8411	45.6674
AT1G04440	30.3691	21.468	35.7795	17.8973
AT1G04480	78.5063	95.2851	105.696	143.617
AT1G04510	26.1914	29.3145	28.2463	30.2853
AT1G04520	5.70961	5.50178	5.31852	7.26545
AT1G04530	50.6559	50.4328	50.4401	68.3477
AT1G04550	15.6806	11.1762	8.51194	10.8365
AT1G04555	8.19949	5.5546	5.99654	4.16211
AT1G04590	5.00613	6.50427	6.98786	7.51796
AT1G04610	2.83249	1.71831	3.71508	2.78653
AT1G04620	11.0704	5.2419	6.82991	4.71176
AT1G04630	68.7032	62.4904	57.6264	62.8814
AT1G04635	6.28658	7.65332	5.73781	9.05104
AT1G04640	12.0544	19.9985	14.1262	25.6469
AT1G04680	49.4346	77.4648	56.9066	95.7235
AT1G04690	87.5534	84.1917	84.2505	80.1149
AT1G04710	13.4129	15.8947	13.4456	13.7455
AT1G04750	88.9751	75.7203	82.9652	79.046
AT1G04760	3.40862	4.19261	3.22884	5.5588
AT1G04770	13.1867	17.5241	30.0962	48.746
AT1G04780	10.0302	8.1792	11.3323	8.3409
AT1G04790	6.45565	6.60483	6.38569	5.83735
AT1G04800	207.954	130.481	191.205	147.101
AT1G04810	10.3719	7.96712	7.43	6.27722
AT1G04820	129.433	160.172	130.694	155.564
AT1G04830	4.19071	3.68844	5.26804	3.73996
AT1G04850	45.5791	46.0697	41.4674	57.4968
AT1G04860	3.2512	4.21931	5.20162	5.11026
AT1G04870	17.9476	17.4425	19.484	23.452
AT1G04900	2.60719	2.70861	7.44436	4.37284
AT1G04910	13.5884	12.8869	12.2601	11.3357
AT1G04940	14.5128	21.122	15.2869	25.533
AT1G04945	3.70764	2.95545	3.64389	3.75182
AT1G04950	9.93391	7.68968	9.23147	6.48878
AT1G04960	21.7193	21.2288	20.7215	20.3166
AT1G04970	40.2695	30.3778	35.878	28.401
AT1G04980	19.23	22.6449	12.4609	24.172
AT1G04985	7.3161	7.09992	7.13195	8.5916
AT1G04990	7.57789	9.50277	8.87282	10.9093
AT1G05000	11.4831	11.1141	10.291	11.8158
AT1G05010	723.999	694.474	359.728	418.229
AT1G05030	7.80204	5.14607	6.9192	3.03313
AT1G05055	6.17587	9.30782	12.9267	8.31764
AT1G05060	16.957	12.5902	6.82034	11.7161
AT1G05065	4.38242	3.95309	2.59307	3.68825
AT1G05070	10.0509	10.2071	10.7666	8.62047
AT1G05090	3.48944	3.69588	3.28498	3.68351
AT1G05120	6.41721	8.226	7.92318	8.09047
AT1G05140	26.2317	22.0331	19.196	19.7575
AT1G05150	16.9958	14.929	14.7438	13.1916
AT1G05170	4.84037	3.96382	5.44807	5.2781
AT1G05180	15.4836	16.5891	13.0489	18.0861
AT1G05190	192.69	226.591	177.062	269.376
AT1G05200	3.53227	3.69126	4.63709	3.56107
AT1G05205	17.6271	17.0835	17.2643	17.6177
AT1G05210	6.50697	9.13002	8.24793	10.5106
AT1G05230	4.55557	4.93324	4.3665	4.24012
AT1G05240	20.0123	20.8818	31.4252	23.5968
AT1G05250	18.2947	22.4192	29.7357	22.401
AT1G05260	53.5376	47.9694	55.4178	74.3495
AT1G05270	28.1349	24.8354	29.9968	29.0222
AT1G05300	6.82946	6.25263	4.36108	4.22844
AT1G05310	5.78887	8.23527	9.78646	8.00548
AT1G05320	15.6959	25.6094	22.4246	34.1481
AT1G05340	44.7488	30.1781	59.5915	24.2107
AT1G05350	18.1766	19.5653	19.4952	19.2713
AT1G05360	3.39463	3.17718	2.96858	3.38156
AT1G05380	4.73528	4.00854	5.72049	3.67329
AT1G05385	11.3074	16.8615	11.5063	20.5324
AT1G05410	7.44918	6.79313	7.96405	7.29504
AT1G05430	15.8219	13.9843	12.7998	15.5852
AT1G05440	1.72599	1.9539	1.27737	2.00129
AT1G05460	4.01101	5.23347	4.66145	4.97971
AT1G05470	2.24709	2.34398	2.43214	2.53198
AT1G05500	34.1195	31.5158	26.7872	26.8397
AT1G05520	23.3431	20.9803	19.468	20.3513
AT1G05560	4.7315	2.18815	5.37859	4.02401
AT1G05570	6.63584	5.32656	7.95583	4.8202
AT1G05575	19.5559	16.9014	15.0502	38.3806
AT1G05590	9.93027	6.73428	6.04942	5.54913
AT1G05600	2.54482	2.19063	5.31573	2.31056
AT1G05620	14.779	20.3212	16.8834	23.037
AT1G05630	1.05708	2.01543	1.78795	2.218
AT1G05660	1.82545	2.26577	3.35145	2.91513
AT1G05680	16.5262	9.19838	12.2189	12.6345
AT1G05710	4.41746	4.38738	5.4486	5.66998
AT1G05720	41.1676	36.6354	37.5134	42.4036
AT1G05730	9.03249	6.40417	6.49547	6.34842
AT1G05760	9.18511	8.34694	11.9937	9.44906
AT1G05780	4.98563	2.82766	3.06121	2.38099
AT1G05785	27.2055	24.1813	27.5061	25.857
AT1G05790	1.59575	1.07536	2.40788	1.01886
AT1G05805	21.1931	29.9039	17.0268	18.1754
AT1G05810	2.94845	5.47281	5.27615	3.86704
AT1G05830	3.09339	2.64048	3.08408	2.86172
AT1G05835	10.8026	8.43909	9.14043	8.56657
AT1G05840	13.8113	8.64587	9.78642	6.90627
AT1G05850	401.029	374.407	274.171	251.093
AT1G05860	6.52404	6.77866	4.54647	4.80361
AT1G05870	17.6265	13.3305	18.488	22.5328
AT1G05890	11.8481	9.29527	11.0211	8.5708
AT1G05900	10.3811	10.2014	11.4919	11.823
AT1G05910	2.0894	1.67872	2.25901	1.6749
AT1G05940	10.607	7.80933	7.69709	5.30452
AT1G05960	3.21451	3.85588	4.70663	3.82209
AT1G05970	10.8792	11.1677	9.59907	9.96102
AT1G06000	2.99204	5.51598	4.26404	8.96201
AT1G06010	13.1911	13.1271	12.2864	15.6176
AT1G06040	202.099	163.113	197.278	164.806
AT1G06050	3.90194	2.87975	3.60703	3.97699
AT1G06060	31.1249	23.4242	26.938	19.0898
AT1G06070	10.4557	8.6371	9.65	7.94397
AT1G06080	14.871	24.3522	22.8755	25.8001
AT1G06090	8.39415	8.84948	17.9173	14.2294
AT1G06100	1.81399	3.46287	2.51034	5.33095
AT1G06110	5.48376	5.06548	6.35011	5.13319
AT1G06130	16.2117	16.1845	10.7427	14.5453
AT1G06150	3.66632	2.54576	5.51981	3.00597
AT1G06160	7.0053	16.5819	8.89629	14.8656
AT1G06180	8.34332	7.65971	7.15455	8.64466
AT1G06190	17.4011	24.601	16.1809	26.3744
AT1G06200	82.6862	83.6997	69.5723	80.8054
AT1G06210	41.2287	39.2752	45.85	54.0457
AT1G06220	15.2423	18.9149	19.976	21.9037
AT1G06230	13.6856	12.6471	16.0982	12.1836
AT1G06240	1.41922	1.68822	1.83693	1.4924
AT1G06290	39.9081	38.593	38.0337	40.2918
AT1G06350	5.06833	5.30934	5.40009	5.37045
AT1G06360	29.9083	53.5917	28.3225	61.9023
AT1G06380	7.87755	6.4053	6.34528	7.64521
AT1G06390	18.7514	19.2745	15.2224	15.3467
AT1G06400	67.7619	64.3128	63.8735	52.4272
AT1G06410	70.7569	90.9521	71.1216	59.9182
AT1G06420	3.57916	2.39609	4.85767	4.21788
AT1G06430	75.6701	59.566	68.245	47.4381
AT1G06450	2.07057	1.52606	2.00902	1.65434
AT1G06460	19.693	67.0531	27.6	55.1851
AT1G06470	3.25929	3.23761	3.09159	3.17659
AT1G06475	1.85249	2.77192	3.77225	3.54562
AT1G06500	13.2658	15.6479	17.9238	20.3232
AT1G06510	4.70378	4.78122	3.56637	5.22978
AT1G06515	17.4163	21.9135	26.4566	26.5025
AT1G06530	65.3033	46.9708	48.7209	51.5532
AT1G06550	16.5013	22.7513	24.4094	34.2408
AT1G06560	3.06065	3.99797	2.38822	3.4957
AT1G06570	91.8403	35.0334	61.4141	21.5313
AT1G06620	18.8992	38.4206	20.3046	19.1747
AT1G06630	10.4442	10.0955	10.364	10.2886
AT1G06640	27.6459	46.4024	32.1612	32.5236
AT1G06645	3.38268	3.10903	3.034	2.68592
AT1G06650	33.8771	43.5884	32.4534	35.479
AT1G06660	1.5242	2.98135	2.64316	3.5422
AT1G06670	8.10828	7.29247	6.83055	7.44099
AT1G06680	923.916	1290.94	1113.31	1291.16
AT1G06690	37.0483	30.9186	30.8672	31.585
AT1G06700	18.522	22.4577	32.5808	24.3344
AT1G06720	7.5168	6.41291	5.4732	7.25757
AT1G06730	3.90252	5.05254	3.72232	4.21665
AT1G06760	675.211	351.337	549.411	384.666
AT1G06770	1.94213	2.52858	2.60722	2.38186
AT1G06780	7.70989	7.22827	8.31902	9.06679
AT1G06790	5.17914	4.03217	5.0373	4.90027
AT1G06800	4.22051	6.01688	8.48903	4.49379
AT1G06820	17.5303	19.9026	16.5645	19.9111
AT1G06830	5.97569	10.4598	7.13815	26.4605
AT1G06840	13.0547	13.6805	11.6153	11.2801
AT1G06850	4.93511	6.09509	5.22101	6.54026
AT1G06870	5.08421	5.12743	6.35514	7.47446
AT1G06890	25.5781	24.0599	27.8482	24.306
AT1G06900	6.11358	5.47454	8.28389	6.16332
AT1G06910	4.22214	3.54557	3.61264	3.69009
AT1G06950	30.3893	33.9717	28.8617	28.8772
AT1G06960	4.35889	3.54755	4.57178	4.17238
AT1G06980	5.02903	2.64101	2.53701	1.72887
AT1G07000	3.9086	4.11345	3.24356	4.25932
AT1G07010	16.139	12.7668	12.9121	13.4911
AT1G07020	27.577	29.4314	29.3438	33.3766
AT1G07030	2.58829	2.87012	2.94759	3.51846
AT1G07040	56.7821	15.1923	42.1476	11.4074
AT1G07070	23.1737	25.0022	26.4984	40.7924
AT1G07080	83.8463	53.6429	43.1009	42.5259
AT1G07090	9.18009	8.67058	16.8231	8.34953
AT1G07110	31.3046	22.7342	26.1561	16.9007
AT1G07130	2.70784	2.78112	2.11703	2.99415
AT1G07135	63.8042	36.1505	12.5107	73.2494
AT1G07140	160.604	155.914	125.998	174.757
AT1G07150	1.33179	1.91983	1.7923	2.0898
AT1G07170	27.0574	24.4883	26.4292	40.3516
AT1G07180	21.7959	19.835	17.9218	15.4116
AT1G07200	3.52925	1.97705	4.72596	1.98758
AT1G07210	30.7464	31.4065	32.4287	34.3873
AT1G07220	3.4849	3.29618	3.25657	3.18332
AT1G07230	22.7851	17.1422	15.2315	14.6645
AT1G07240	10.6552	13.703	9.1849	9.91438
AT1G07250	8.17345	10.5123	10.2573	9.35467
AT1G07260	2.63632	3.07976	4.66638	3.07177
AT1G07280	19.2506	27.676	15.5861	16.0298
AT1G07310	18.9966	19.657	18.37	13.985
AT1G07320	145.603	228.722	120.832	214.055
AT1G07350	6.75684	6.2045	7.19716	8.53046
AT1G07360	15.4892	18.2827	15.4948	18.4001
AT1G07370	9.65711	18.1231	16.6286	32.8687
AT1G07380	14.4564	9.72381	11.0665	8.32315
AT1G07400	6.14573	7.77829	6.27928	6.06908
AT1G07410	4.33609	4.03814	3.54339	6.03865
AT1G07420	25.9607	31.6705	24.397	29.2981
AT1G07440	17.4855	23.8189	18.6039	26.831
AT1G07450	3.85377	5.79189	7.3897	6.39265
AT1G07470	10.0141	10.4457	8.77537	8.62992
AT1G07480	10.364	10.3209	8.58579	9.64801
AT1G07490	1.31951	1.02605	1.16295	1.99479
AT1G07510	14.1194	11.7158	13.9357	11.8887
AT1G07520	1.28177	1.19345	1.85357	1.53536
AT1G07530	12.0553	9.03577	12.5198	8.74399
AT1G07570	17.1207	9.46045	14.4766	10.4451
AT1G07590	502.054	331.509	531.504	529.585
AT1G07600	22403.2	18420.1	25649.6	27209.8
AT1G07610	1215.1	1225.23	1946.54	2546.48
AT1G07615	2.32016	1.75224	2.12986	3.00374
AT1G07630	9.72674	11.2476	8.67812	9.74771
AT1G07640	5.36084	5.14347	6.05107	4.8246
AT1G07650	15.1225	15.2105	10.4026	7.9073
AT1G07660	26.6854	23.6792	22.7141	33.7249
AT1G07670	11.9885	14.6229	13.6541	16.0719
AT1G07700	15.2388	14.5761	15.9312	16.4835
AT1G07705	9.94947	13.241	11.1276	11.667
AT1G07720	26.0783	29.6899	14.3211	16.5001
AT1G07730	3.07234	3.44731	5.52559	8.50127
AT1G07745	1.62162	2.12903	6.24129	2.38017
AT1G07750	45.2449	35.2169	58.1157	39.0576
AT1G07770	85.6209	139.761	150.769	252.3
AT1G07780	10.9651	15.5285	10.5003	10.3063
AT1G07790	53.6998	60.1707	59.7133	82.5559
AT1G07810	14.1354	12.477	11.1451	11.2705
AT1G07820	51.4675	48.2563	77.2241	67.5666
AT1G07830	24.5279	20.3712	22.9505	22.6153
AT1G07840	22.3273	24.487	22.8609	23.8667
AT1G07870	8.92691	8.28371	10.0574	12.7277
AT1G07880	1.37207	2.40101	2.00119	2.33615
AT1G07890	856.087	1003.11	1032.95	1043.98
AT1G07901	9.73762	2.29103	3.56527	5.60138
AT1G07910	2.7516	3.42933	3.85103	2.75588
AT1G07920	285.182	275.922	222.701	293.943
AT1G07930	363.3	359.827	336.322	391.496
AT1G07940	313.309	294.406	262.977	320.554
AT1G07950	14.8317	14.378	16.6111	20.2373
AT1G07960	29.9759	22.1515	30.8795	30.28
AT1G07970	2.74146	3.63849	2.78462	2.64856
AT1G07980	12.7644	11.5606	11.2277	12.9861
AT1G07985	13.1909	9.71388	13.6583	16.7427
AT1G07990	24.6187	20.0124	23.24	19.5038
AT1G08000	2.22276	2.93047	3.05848	2.57275
AT1G08010	11.8464	12.4654	10.0244	11.7052
AT1G08030	3.62066	3.61162	4.8323	4.31774
AT1G08040	14.5368	15.9433	17.6179	17.8821
AT1G08050	3.52386	3.63636	3.49886	3.28145
AT1G08110	94.4033	86.0889	73.7026	70.6648
AT1G08125	11.4082	9.83861	9.04866	10.8832
AT1G08130	12.1155	15.1185	12.9371	15.7907
AT1G08160	20.439	19.2195	17.315	16.1482
AT1G08165	4.42745	2.06164	1.54181	1.9858
AT1G08180	18.015	10.8058	24.1089	14.0055
AT1G08190	6.79859	6.28461	9.08243	7.58786
AT1G08200	63.3768	140.135	81.8971	124.832
AT1G08210	2.23507	2.29321	2.95355	1.62103
AT1G08220	6.43934	5.93916	5.84874	6.94621
AT1G08230	4.85722	3.55777	4.18544	3.19679
AT1G08250	5.24713	4.38525	5.19692	5.2393
AT1G08280	1.84253	1.74725	2.08488	3.29292
AT1G08290	1.63164	2.03283	2.13174	2.52521
AT1G08315	11.8082	9.32489	6.91895	7.41762
AT1G08320	5.16621	4.02077	5.17637	4.68982
AT1G08340	1.61561	2.64188	5.66494	3.85096
AT1G08350	3.43044	3.5092	4.17552	3.70911
AT1G08360	198.419	217.871	167.99	313.635
AT1G08370	16.4799	17.4136	17.4597	17.655
AT1G08380	2829.18	3573.88	2959.48	3213.78
AT1G08390	1.3126	4.49428	3.40831	8.1843
AT1G08400	2.20299	1.79448	2.12918	2.236
AT1G08410	11.2299	11.0599	10.1234	11.5307
AT1G08420	12.9526	10.6884	13.7031	9.42065
AT1G08430	26.9787	29.1803	37.3958	41.1026
AT1G08450	52.771	56.9747	49.4503	52.0541
AT1G08460	4.70726	3.4959	5.06666	2.95845
AT1G08465	9.20012	13.7119	11.118	12.2409
AT1G08470	12.1237	14.9331	14.2412	15.9976
AT1G08480	70.2963	77.4664	72.862	86.2679
AT1G08490	10.7078	9.0742	17.315	7.64006
AT1G08500	10.2886	11.6311	9.80039	10.5759
AT1G08510	78.7426	122.774	85.4709	78.0328
AT1G08520	40.5971	54.595	46.3867	50.472
AT1G08530	8.62067	10.0258	8.94243	11.1097
AT1G08540	23.6419	25.9236	22.1421	25.919
AT1G08550	5.31901	11.8416	3.86621	9.44676
AT1G08560	58.5358	81.4612	93.0518	112.377
AT1G08570	65.5894	28.8861	67.9595	36.3675
AT1G08580	29.779	26.3444	20.7054	32.5164
AT1G08600	8.67341	9.38126	10.8514	9.59622
AT1G08610	6.9049	5.52079	4.44491	5.71334
AT1G08620	5.18537	5.24067	5.23996	5.0113
AT1G08640	28.4443	41.699	26.5044	39.914
AT1G08650	18.1694	13.3821	17.6596	12.8606
AT1G08660	10.1542	12.1817	10.1833	10.0843
AT1G08670	3.68817	3.9428	6.84976	8.43075
AT1G08680	20.4634	19.7405	20.2607	15.564
AT1G08700	3.01768	2.43111	3.40744	2.63597
AT1G08710	3.47732	1.77764	2.92905	2.1985
AT1G08720	10.1084	8.02799	9.2584	5.93616
AT1G08750	14.2867	13.3262	11.9696	14.1434
AT1G08760	6.01716	4.78745	5.76004	4.71283
AT1G08770	6.32094	6.20967	5.15535	4.38497
AT1G08780	27.7114	24.8681	25.824	29.5398
AT1G08800	11.0574	11.0468	14.1702	10.1391
AT1G08810	11.1616	7.30511	11.5911	11.4673
AT1G08820	37.1675	37.1197	30.0681	34.0334
AT1G08830	24.4788	88.6768	44.0498	49.4671
AT1G08845	10.4183	10.8936	10.1239	12.2312
AT1G08880	112.029	100.528	172.377	134.489
AT1G08890	9.72396	10.7522	9.87315	8.28553
AT1G08900	12.4894	14.1757	9.78639	8.00979
AT1G08920	23.7308	54.0773	28.5035	56.2679
AT1G08930	92.1107	169.073	47.2171	81.4099
AT1G08940	11.388	13.6108	9.37686	11.8555
AT1G08960	2.72761	2.37581	2.90192	2.25255
AT1G08970	45.5159	35.3243	45.0382	30.1663
AT1G08980	17.6828	23.7385	16.3754	18.0139
AT1G08990	3.06675	3.90658	4.64204	5.96506
AT1G09010	27.9792	23.6301	26.0423	20.3769
AT1G09020	14.1595	14.5646	20.5755	15.0797
AT1G09060	8.75114	11.5807	10.8867	10.5189
AT1G09070	193.379	244.697	201.279	288.005
AT1G09100	19.2681	16.1867	14.6938	16.9928
AT1G09130	100.287	116.09	113.955	125.753
AT1G09140	27.4377	35.6986	23.0133	40.0591
AT1G09150	21.5147	24.3666	17.4255	25.8059
AT1G09160	11.4249	18.3048	17.2346	17.0957
AT1G09190	1.3182	1.38054	1.07297	1.12509
AT1G09200	117.134	120.79	128.292	172.223
AT1G09210	94.5877	109.744	82.5023	126.581
AT1G09230	4.88399	4.52561	6.20066	3.51883
AT1G09240	4.60497	2.7703	3.31917	2.63263
AT1G09250	36.2946	44.5616	34.6054	37.4239
AT1G09270	51.9818	52.7979	48.9904	43.7093
AT1G09280	3.05552	3.09204	3.77455	2.81216
AT1G09290	4.53745	3.88762	3.37489	2.75964
AT1G09300	4.40925	4.22671	3.79644	4.27163
AT1G09310	606.183	854.092	525.095	1083.57
AT1G09320	3.34039	3.92533	3.27245	3.78564
AT1G09330	29.0227	24.2776	35.5364	19.2239
AT1G09340	206.541	251.391	218.944	292.937
AT1G09390	14.8464	21.629	9.61017	15.1904
AT1G09415	10.4231	10.7517	19.5062	15.0566
AT1G09420	9.33412	3.96684	4.81133	2.81457
AT1G09430	100.501	57.4695	70.0577	49.0918
AT1G09440	8.46548	9.79291	8.81506	9.09703
AT1G09450	1.4678	2.35737	1.9004	2.8952
AT1G09460	6.45484	4.40411	4.94055	4.4414
AT1G09470	5.73084	6.88463	5.96299	8.07111
AT1G09480	5.99801	3.93494	4.66703	3.35619
AT1G09490	35.8296	36.6918	32.0866	28.7373
AT1G09500	8.4927	3.222	8.10049	4.37359
AT1G09520	7.08563	5.60162	5.04227	5.31467
AT1G09530	8.76046	9.98686	7.70586	6.66927
AT1G09560	73.5736	63.841	59.7358	77.7918
AT1G09570	56.9265	28.8536	65.3915	20.0907
AT1G09575	6.92609	7.45236	7.46989	6.73584
AT1G09580	21.8282	25.257	21.6276	25.0601
AT1G09590	168.451	195.203	223.75	280.164
AT1G09610	1.35718	1.71909	1.43681	1.43604
AT1G09620	38.3409	40.5543	32.3835	34.316
AT1G09630	35.9417	38.3094	34.0253	38.7931
AT1G09640	203.773	221.846	204.665	244.149
AT1G09645	65.7158	60.9618	79.8005	60.3162
AT1G09660	3.73818	3.97645	3.74639	4.8841
AT1G09690	160.391	190.136	227.633	280.578
AT1G09700	4.83734	7.56703	7.44649	7.81147
AT1G09710	2.83278	1.41114	1.79246	1.3633
AT1G09730	8.78836	8.54683	9.85417	8.72383
AT1G09740	53.7647	45.4397	59.5063	64.3434
AT1G09750	157.075	171.873	109.167	112.176
AT1G09760	26.5934	29.9173	22.9176	32.1208
AT1G09770	8.75083	5.10561	2.06468	3.39801
AT1G09780	87.8438	102.717	58.0069	124.236
AT1G09794	8.88688	8.59571	9.21462	13.9374
AT1G09795	11.2535	19.7343	13.5427	20.9244
AT1G09800	2.27941	2.23723	1.83896	2.76842
AT1G09810	9.4333	11.4272	8.74683	11.2557
AT1G09815	38.3275	26.7815	32.0241	24.8654
AT1G09820	1.81359	1.62683	1.60952	1.59894
AT1G09830	15.0841	14.02	13.5429	15.5268
AT1G09840	8.01637	7.82642	10.4058	8.79724
AT1G09850	39.3687	50.654	36.6235	39.2098
AT1G09870	22.0677	22.5132	20.3999	21.6577
AT1G09900	10.8923	10.3773	10.5745	9.45029
AT1G09910	4.87028	4.05428	5.06089	3.79619
AT1G09920	55.5899	50.9571	51.4771	60.3075
AT1G09932	3.08891	6.57328	6.68929	5.72308
AT1G09940	5.31649	11.4943	6.02129	7.32797
AT1G09960	4.21193	3.70385	3.94403	2.82808
AT1G09970	57.5319	69.2889	55.6781	44.6581
AT1G09980	2.62132	2.05959	2.82797	2.27195
AT1G09995	1.63217	3.08934	4.14141	4.15954
AT1G10020	10.0202	8.43161	6.62336	4.55333
AT1G10030	12.809	17.4008	19.6134	21.261
AT1G10050	3.12839	3.55741	3.82631	4.08768
AT1G10060	13.4735	9.4115	10.3134	10.8029
AT1G10090	4.33382	4.77709	4.14747	2.7154
AT1G10095	1.58365	1.59276	2.6916	1.18271
AT1G10120	6.6249	8.00434	8.6827	6.9057
AT1G10130	7.34842	7.13707	8.58455	6.07817
AT1G10140	78.0184	51.0151	86.5987	43.2251
AT1G10150	15.7778	10.7159	18.6208	12.8978
AT1G10170	7.31666	5.90218	6.3472	4.93785
AT1G10180	4.84054	4.06339	6.3736	5.07521
AT1G10200	80.6145	114.688	78.164	112.313
AT1G10210	9.18363	4.09162	5.40542	3.22383
AT1G10230	7.96761	6.85227	6.91137	9.6324
AT1G10240	3.55143	4.29219	4.52749	5.0445
AT1G10270	4.88468	3.56515	3.51186	3.7023
AT1G10290	18.5456	22.5638	21.9354	17.9512
AT1G10310	5.70055	5.07566	5.12037	6.9085
AT1G10350	11.9537	9.38346	5.12446	8.69052
AT1G10360	12.0065	15.2856	12.7594	17.3961
AT1G10370	13.6878	16.4957	12.277	24.3922
AT1G10380	10.089	10.9455	10.5013	11.5666
AT1G10390	20.818	19.3916	19.1145	15.518
AT1G10410	11.9344	14.2169	15.6012	17.0181
AT1G10430	25.3417	22.637	24.5247	23.4598
AT1G10450	6.61565	6.26653	6.25599	6.41824
AT1G10460	1.19956	1.4019	2.70188	1.29576
AT1G10470	30.3571	18.2132	29.981	24.4338
AT1G10480	3.86589	2.72524	4.43438	4.22347
AT1G10490	5.87264	6.31917	4.66909	6.36602
AT1G10500	76.0927	66.7244	56.5836	46.2972
AT1G10510	22.6155	23.1595	21.81	22.5473
AT1G10522	40.4399	24.5405	44.5925	31.5077
AT1G10550	2.79411	9.4294	4.04145	2.63573
AT1G10570	6.48378	5.96039	6.94328	7.22853
AT1G10580	24.0607	24.4844	21.7314	24.7761
AT1G10590	148.857	190.032	199.353	240.98
AT1G10600	4.28956	4.32718	9.25225	5.1231
AT1G10630	48.0051	57.0622	54.9887	70.8783
AT1G10640	3.92615	4.51923	4.82458	8.48951
AT1G10650	6.14883	7.48537	7.99379	11.1771
AT1G10657	3.47845	4.61269	7.8493	15.8013
AT1G10660	1.94343	1.40083	3.33284	1.19442
AT1G10670	112.064	106.793	106.621	120.49
AT1G10690	2.61761	2.50089	2.77122	2.77737
AT1G10700	9.73199	16.5123	9.90529	11.7858
AT1G10720	7.65052	4.40706	6.95836	5.87121
AT1G10730	6.89889	4.4587	5.48903	6.03573
AT1G10740	4.53459	7.45117	7.50086	5.35273
AT1G10750	1.05621	1.1468	1.02161	1.49563
AT1G10760	14.485	49.4952	25.2023	33.6766
AT1G10780	2.12675	3.27451	3.59196	5.76374
AT1G10820	4.54375	3.74808	5.69692	4.50664
AT1G10830	21.5098	22.9443	19.6638	16.8773
AT1G10840	63.6388	69.2526	60.1142	77.379
AT1G10850	2.64454	2.66849	2.98521	4.00782
AT1G10865	17.4601	14.2224	16.1652	16.5907
AT1G10870	4.8565	5.67102	5.29343	5.52149
AT1G10890	6.19767	5.23885	6.88788	4.95933
AT1G10900	5.58614	3.99398	6.6948	4.93189
AT1G10910	9.72045	10.2191	11.0721	9.10326
AT1G10930	1.51312	2.26074	1.9147	3.00071
AT1G10940	47.6778	37.6515	38.5422	29.6884
AT1G10950	109.357	90.9753	69.8322	74.6899
AT1G10960	296.424	363.671	357.824	539.131
AT1G10990	4.61542	7.72515	7.353	5.71587
AT1G11000	3.81944	3.93208	3.53105	4.10829
AT1G11020	11.9068	11.3928	14.3995	9.38618
AT1G11050	9.38891	11.2591	6.02099	12.8528
AT1G11060	7.44949	7.05183	6.52614	5.78025
AT1G11080	25.1256	22.7097	24.8708	14.9435
AT1G11090	7.16818	5.06522	6.52288	5.46759
AT1G11112	2.32763	1.98616	2.82338	2.95177
AT1G11120	6.76958	4.19324	5.04474	4.10796
AT1G11125	2.16996	2.12681	2.75933	3.47781
AT1G11130	6.9755	9.95398	7.51488	9.63078
AT1G11180	8.41735	8.72399	4.61676	4.42488
AT1G11190	7.6458	10.2373	11.5137	10.8099
AT1G11200	8.13031	14.1215	9.28818	11.9249
AT1G11210	10.3484	7.81199	6.04586	5.66253
AT1G11220	1.50552	1.84973	1.28427	2.24747
AT1G11240	16.7509	20.3122	20.586	31.9306
AT1G11260	1179.33	641.244	729.029	152.949
AT1G11270	1.83545	1.26381	1.24861	1.179
AT1G11280	10.334	12.3361	14.9533	10.9323
AT1G11290	1.43001	1.8289	1.4114	1.6523
AT1G11310	40.1551	59.6153	42.3464	46.7343
AT1G11320	1.57048	2.01519	2.07333	1.75949
AT1G11330	10.2121	14.8014	6.67214	9.12589
AT1G11350	11.9745	17.7521	9.71752	8.51402
AT1G11360	31.0814	23.9073	26.9431	21.8841
AT1G11380	16.067	19.6167	13.4572	12.5916
AT1G11390	1.9029	2.76573	2.48427	2.88383
AT1G11400	12.7932	11.2672	6.69435	11.367
AT1G11410	6.18869	5.56699	4.42555	5.9741
AT1G11420	1.96905	3.00386	3.18481	2.87169
AT1G11430	97.3458	136.045	87.4093	122.265
AT1G11440	15.3768	18.1221	13.4268	16.8229
AT1G11450	11.2487	10.9142	12.0568	14.6845
AT1G11475	111.329	120.533	102.394	146.286
AT1G11480	17.0061	17.2128	17.3207	19.7056
AT1G11530	86.7311	60.1293	68.4258	47.8183
AT1G11540	2.1761	1.69527	2.08344	2.23626
AT1G11545	11.6219	13.7425	7.16581	13.6497
AT1G11570	2.70777	1.78195	2.09968	2.97804
AT1G11580	220.711	152.657	174.832	120.803
AT1G11600	10.2686	9.96317	7.36321	12.2214
AT1G11650	107.07	147.093	111.818	114.935
AT1G11655	1.71283	3.43962	3.63785	5.97821
AT1G11660	18.2355	25.0206	19.4713	28.6758
AT1G11670	14.448	20.0369	16.1493	16.5073
AT1G11680	41.3166	31.3309	31.3523	30.8222
AT1G11700	12.7106	9.55436	15.8993	16.4443
AT1G11720	5.32722	6.78473	4.96807	4.28794
AT1G11750	72.2203	99.9082	70.136	115.439
AT1G11755	4.80235	4.71235	6.01237	4.00074
AT1G11760	15.0487	9.82963	12.7559	12.5849
AT1G11780	2.07413	2.65239	2.33765	3.40026
AT1G11790	6.16241	7.90064	5.71089	8.18177
AT1G11800	5.47416	5.10977	3.23047	4.7122
AT1G11820	12.0749	8.94948	10.6354	7.4868
AT1G11840	382.57	525.869	560.184	676.627
AT1G11850	100.308	85.1101	105.838	104.151
AT1G11860	180.046	231.305	225.352	276.256
AT1G11870	8.99776	10.2934	8.48495	9.27504
AT1G11880	2.79184	2.96466	3.1928	1.64844
AT1G11890	94.6369	112.079	96.2703	109.833
AT1G11900	2.26986	2.31511	2.17012	2.73702
AT1G11905	27.8698	28.5244	38.8269	32.2958
AT1G11910	1101	594.144	800.261	553.182
AT1G11930	74.2294	52.2927	48.7763	55.4058
AT1G11940	1.08913	1.82648	2.02478	1.72782
AT1G11960	5.47395	5.19223	3.88908	3.03494
AT1G12000	68.2338	77.9127	77.3554	102.97
AT1G12010	11.7794	9.52794	12.1553	10.0796
AT1G12020	10.5843	6.87521	7.85353	8.14576
AT1G12040	2.90495	4.49634	5.68057	4.55771
AT1G12050	17.6682	18.2708	16.5218	14.3349
AT1G12060	12.131	9.6752	9.74266	13.8732
AT1G12080	350.013	74.1459	112.68	107.417
AT1G12090	586.642	1145.62	455.214	692.011
AT1G12110	138.035	152.366	115.01	186.507
AT1G12120	3.39252	5.57053	5.11201	5.33595
AT1G12140	16.0785	15.7569	18.403	21.2747
AT1G12200	13.6497	14.1137	18.1116	19.9061
AT1G12220	4.44101	3.41089	2.37783	2.05091
AT1G12230	92.9718	79.2526	84.4942	70.1571
AT1G12240	142.823	203.803	75.5119	69.481
AT1G12244	5.16019	6.05946	3.2523	6.61022
AT1G12250	35.7261	25.229	25.0044	18.7227
AT1G12270	38.7001	45.582	31.6826	38.3539
AT1G12280	1.51379	1.35876	2.40971	1.37272
AT1G12300	1.16576	1.33817	1.66747	1.29657
AT1G12310	97.0591	77.3469	101.922	94.0899
AT1G12320	12.8139	9.80064	12.2764	11.2008
AT1G12330	4.2464	2.93901	3.72497	1.96121
AT1G12340	1.89006	2.51423	2.85188	2.17651
AT1G12350	21.2915	15.4062	22.683	18.1999
AT1G12360	19.4044	20.0252	18.8836	20.4718
AT1G12380	1.20466	2.17718	1.81773	2.27409
AT1G12390	6.05204	6.57372	6.90339	6.13585
AT1G12400	8.92331	7.88526	10.1044	8.46874
AT1G12410	55.2329	64.209	52.669	68.5849
AT1G12420	14.4521	8.80387	9.91715	12.0884
AT1G12430	9.70336	10.665	8.20932	10.4166
AT1G12440	96.589	73.4268	69.585	57.0004
AT1G12450	6.62389	13.5692	9.351	9.13513
AT1G12460	2.32407	4.22474	3.03315	3.30709
AT1G12470	21.4161	24.3834	22.8801	23.2532
AT1G12480	2.60661	1.81359	3.53462	2.60199
AT1G12500	11.584	12.9817	8.03033	9.02463
AT1G12520	3.28065	6.18587	3.80251	3.08693
AT1G12530	25.0739	17.3408	20.4514	22.696
AT1G12550	2.36293	2.78582	1.68559	2.33572
AT1G12560	7.66774	9.70433	17.8465	17.9442
AT1G12580	10.2781	16.2795	11.864	13.1204
AT1G12620	1.94654	2.07606	2.21087	1.66037
AT1G12640	19.6625	13.2582	14.1922	12.7623
AT1G12650	22.0112	20.1208	19.6289	27.8566
AT1G12680	7.66503	5.25876	9.45188	4.58671
AT1G12710	1.50082	2.91964	2.63391	2.34745
AT1G12740	1.29358	2.74174	3.9838	5.24743
AT1G12750	1.50959	1.9167	3.16728	2.87272
AT1G12760	24.5192	17.7869	18.821	13.0732
AT1G12770	14.7197	16.727	15.1752	15.8534
AT1G12780	395.09	230.703	327.772	175.584
AT1G12790	2.07547	1.41745	2.52476	1.56727
AT1G12800	16.4602	20.4998	17.3804	22.1722
AT1G12805	6.57971	5.44349	10.6905	11.4662
AT1G12810	18.77	11.8916	15.8141	8.52852
AT1G12820	17.2041	11.9907	20.9926	13.5954
AT1G12830	24.8644	19.0233	18.1074	21.3448
AT1G12840	119.815	110.667	107.363	117.083
AT1G12845	6.67392	11.874	5.4455	14.8073
AT1G12850	3.66082	4.23815	6.04379	4.63137
AT1G12860	15.0858	15.3589	15.5976	13.6614
AT1G12880	3.77302	3.74961	5.84177	7.1252
AT1G12900	161.376	331.565	231.777	369.029
AT1G12910	11.5119	10.3715	7.31789	10.0508
AT1G12920	47.5461	45.8313	37.7531	54.475
AT1G12930	1.99453	1.56949	2.49965	1.06143
AT1G12950	2.42029	3.09659	4.06606	4.28014
AT1G12970	11.7827	9.51699	8.45434	8.83286
AT1G12990	6.20673	12.0973	6.21143	9.82922
AT1G13000	5.53924	6.37728	5.35738	4.79244
AT1G13020	15.3008	21.1682	21.3703	25.0449
AT1G13060	124.426	120.894	125.3	145.139
AT1G13080	31.658	24.537	35.4077	40.8406
AT1G13090	15.6246	15.2993	12.4877	12.4076
AT1G13100	6.11831	4.51905	4.43179	5.53192
AT1G13110	61.8767	56.0989	23.5783	40.3857
AT1G13120	3.98237	4.25918	3.36228	5.04428
AT1G13160	7.38115	6.14722	6.00297	6.59231
AT1G13170	4.21334	4.19768	6.2461	5.22655
AT1G13180	7.38693	8.38183	8.49211	7.98957
AT1G13190	32.0827	35.1898	30.2739	24.9556
AT1G13195	9.52454	7.32783	10.3635	10.0195
AT1G13210	8.57138	17.734	9.03906	10.5903
AT1G13245	183.391	170.361	319.007	170.377
AT1G13250	16.2736	15.2981	14.4931	16.1547
AT1G13260	44.7543	68.8086	43.337	76.9065
AT1G13270	19.4071	28.2695	17.481	25.0682
AT1G13280	19.8944	26.8	26.4824	22.9901
AT1G13300	10.304	16.1876	13.1168	20.5568
AT1G13320	31.4747	38.0035	30.8229	31.8388
AT1G13340	3.17253	2.97274	3.90139	3.24317
AT1G13350	2.74935	1.75385	2.91967	1.43549
AT1G13360	62.0531	51.9585	63.9449	55.4289
AT1G13380	5.77665	7.35355	5.41056	5.94329
AT1G13390	13.8633	16.4516	15.6631	16.2591
AT1G13420	3.3449	4.10998	5.88379	9.76422
AT1G13430	1.72115	1.99233	1.74619	3.73422
AT1G13440	1015.84	1472.28	1339.92	1849.56
AT1G13450	5.55118	6.10399	7.058	3.73156
AT1G13460	3.67792	4.55872	4.75828	4.86309
AT1G13560	16.7958	20.3243	13.4678	17.1771
AT1G13570	1.22063	1.37606	2.65051	1.71378
AT1G13580	2.50979	4.74837	5.05845	5.05757
AT1G13590	5.1676	6.4431	7.87256	10.2102
AT1G13600	8.92006	7.2845	9.57089	7.70911
AT1G13635	2.47804	3.45078	5.39297	3.32791
AT1G13640	2.01806	2.02992	3.8181	2.40544
AT1G13650	7.09488	14.927	10.0879	34.4145
AT1G13670	6.1375	14.7269	8.34878	15.6414
AT1G13690	30.1163	29.6565	27.134	27.3527
AT1G13700	8.62382	8.91598	7.55328	6.71565
AT1G13710	10.6971	6.29053	6.36227	5.68516
AT1G13730	9.71081	9.5271	9.49711	14.9302
AT1G13740	6.95083	5.23264	6.14298	5.17783
AT1G13750	6.70451	5.99694	6.22573	4.98927
AT1G13770	4.59549	4.02009	6.86707	2.81798
AT1G13780	2.12469	2.09132	2.38251	2.6056
AT1G13810	10.4147	8.80341	7.66867	10.809
AT1G13820	3.15322	4.7289	3.42279	4.16279
AT1G13830	3.81592	6.19536	6.81506	8.72484
AT1G13860	3.13895	2.8044	3.00599	2.8237
AT1G13870	17.3073	21.3405	14.1792	21.4295
AT1G13880	20.8453	21.7221	19.2219	17.3709
AT1G13900	19.2723	17.0066	15.4896	17.2726
AT1G13910	2.5798	1.57529	2.43727	1.32427
AT1G13920	2.48655	3.47587	3.97685	4.27399
AT1G13930	447.858	814.564	514.078	801.04
AT1G13940	5.51115	3.73556	3.59439	2.82749
AT1G13950	8.87403	10.5105	10.3573	16.3555
AT1G13960	8.18103	5.36924	7.08702	4.16324
AT1G13980	6.78819	6.25483	8.03757	6.16265
AT1G13990	63.4746	36.7151	35.951	25.8869
AT1G14000	49.2098	50.8807	48.5303	45.6715
AT1G14010	22.509	26.728	21.3733	24.7982
AT1G14020	1.86777	1.7018	1.88181	1.50342
AT1G14030	11.4497	16.2488	13.2778	17.1025
AT1G14040	4.01869	5.10928	4.39867	3.9766
AT1G14060	12.749	9.21573	9.36418	9.99734
AT1G14070	5.53728	6.106	5.3987	6.81588
AT1G14080	3.47283	3.44499	4.8256	5.37519
AT1G14120	29.0635	64.8383	30.4082	52.3995
AT1G14130	11.4186	18.3954	12.2361	18.8414
AT1G14140	4.15537	4.48409	5.30952	6.37322
AT1G14150	68.7462	76.8112	77.0808	73.0135
AT1G14160	6.61994	9.92104	8.8297	14.0323
AT1G14170	13.3562	17.8683	21.7985	19.9698
AT1G14180	2.22058	2.30574	2.68994	3.05947
AT1G14185	4.90367	6.21086	5.91085	6.56116
AT1G14190	3.75404	7.64916	5.12511	6.39563
AT1G14200	24.5371	9.09642	21.9561	16.8734
AT1G14205	9.18984	7.73805	5.14602	8.82763
AT1G14210	36.5462	39.3922	52.3663	42.6777
AT1G14230	2.87426	4.44031	3.13887	2.9809
AT1G14240	2.82541	3.5561	4.21842	4.59122
AT1G14250	4.95895	27.4956	6.9697	16.8297
AT1G14270	14.6767	25.0772	18.615	21.9453
AT1G14280	118.158	148.7	100.725	99.9339
AT1G14290	14.3102	17.2715	15.5698	10.0077
AT1G14300	9.49275	7.02818	7.91601	8.41208
AT1G14310	16.2989	19.3318	17.6358	18.3639
AT1G14320	334.102	325.829	298.58	369.461
AT1G14330	8.67425	13.2976	9.31446	9.11082
AT1G14340	25.1973	24.3449	25.8835	30.1933
AT1G14345	35.4396	40.7505	40.914	49.2765
AT1G14350	4.8597	3.80537	4.68428	4.27721
AT1G14360	9.18497	10.1266	9.19405	10.9076
AT1G14370	9.73413	12.0359	13.3597	11.3233
AT1G14380	16.3324	17.6664	16.9816	17.155
AT1G14400	68.4568	60.5906	64.8111	70.3028
AT1G14410	5.69781	9.29962	6.05218	9.42036
AT1G14440	7.48092	9.15337	9.21219	9.78207
AT1G14450	60.3223	50.8573	52.2174	67.9408
AT1G14460	3.33926	3.77008	4.54937	4.10128
AT1G14480	2.6526	4.00328	1.54934	2.67242
AT1G14510	40.319	35.904	41.7559	38.8178
AT1G14530	5.48405	3.89567	5.79123	3.7633
AT1G14540	3.6461	4.01708	3.08455	3.25126
AT1G14560	2.59689	2.5726	3.85204	2.82264
AT1G14570	14.8536	15.6802	18.5435	14.4928
AT1G14580	8.51007	14.4075	9.1209	10.2318
AT1G14600	2.38353	2.46837	2.26651	3.94574
AT1G14610	38.7601	44.691	38.1196	43.7619
AT1G14620	11.1364	12.3748	11.7049	15.0535
AT1G14630	4.07884	5.40907	4.26249	6.21479
AT1G14650	11.6577	12.5939	13.5751	11.2368
AT1G14670	29.517	36.7388	28.414	34.2302
AT1G14685	26.6034	28.3996	30.3143	21.9114
AT1G14690	15.8072	14.4255	15.3558	15.5984
AT1G14700	19.9889	25.2471	21.85	28.3543
AT1G14710	10.5823	14.2167	12.4922	14.9878
AT1G14720	69.0787	78.2364	56.9518	61.6953
AT1G14730	13.6809	11.9615	17.462	13.1365
AT1G14740	27.0358	32.7765	24.4927	30.6295
AT1G14770	1.65618	1.50316	1.88275	1.35427
AT1G14790	4.55001	4.76062	5.30999	4.52602
AT1G14810	50.1251	78.8292	49.7932	66.9274
AT1G14820	7.1448	8.05702	9.15753	10.0214
AT1G14830	42.4354	41.9419	38.7762	40.6373
AT1G14840	13.3046	12.0202	15.9177	17.6841
AT1G14850	5.22854	6.13509	4.58069	6.37529
AT1G14860	8.47976	6.10789	13.0368	10.7518
AT1G14870	272.224	284.185	338.304	460.832
AT1G14880	29.768	38.7399	30.4362	18.9362
AT1G14890	82.8983	26.0137	41.4987	13.8948
AT1G14900	34.9435	30.9911	26.9976	26.1992
AT1G14910	7.99468	8.83102	6.81045	6.57554
AT1G14920	36.6668	40.4092	30.6522	23.4416
AT1G14960	7.58888	12.3817	13.4062	23.3569
AT1G14980	156.916	223.529	235.244	410.464
AT1G14990	19.1725	14.0634	14.9565	9.28271
AT1G15000	5.7548	5.60729	6.06335	5.03509
AT1G15010	20.7563	11.5727	8.66414	8.29082
AT1G15020	4.3501	4.08746	1.95422	2.8309
AT1G15030	11.7997	15.6549	16.5164	13.5624
AT1G15040	85.1108	11.033	41.0732	6.67409
AT1G15060	11.9958	10.2343	9.44466	8.40221
AT1G15080	1.49706	1.42246	1.06929	1.40016
AT1G15100	11.8836	6.68217	9.17925	10.101
AT1G15110	7.93246	9.12919	10.107	7.76856
AT1G15120	78.4478	90.6976	126.181	116.294
AT1G15125	31.6613	58.2252	15.8619	15.4419
AT1G15130	24.8011	25.64	24.8345	20.9832
AT1G15140	23.1884	42.0865	26.2429	40.9387
AT1G15170	3.72726	3.79102	2.77913	3.56718
AT1G15180	4.81262	8.54732	7.98872	6.42691
AT1G15200	24.2874	20.3532	17.514	23.9408
AT1G15210	10.0856	11.2558	14.7177	13.4045
AT1G15215	6.14674	5.32447	6.95778	6.35362
AT1G15220	3.09841	2.72222	3.35058	2.36049
AT1G15230	29.1443	12.4721	23.7061	17.8518
AT1G15240	5.1366	4.14653	5.28928	3.69744
AT1G15250	26.8234	25.8922	23.9392	29.2134
AT1G15260	22.0115	17.5328	21.1419	22.8508
AT1G15270	492.945	548.801	481.622	707.254
AT1G15280	13.0058	11.3421	12.5194	10.1544
AT1G15290	21.195	29.2801	22.0439	19.6237
AT1G15310	4.80349	4.5358	4.85859	5.34342
AT1G15340	230.392	157.421	173.74	138.54
AT1G15350	5.85306	6.96312	9.72188	9.69243
AT1G15370	31.7757	40.4911	37.3346	40.2241
AT1G15380	108.629	30.2123	66.1489	19.4205
AT1G15390	6.46315	7.95261	8.23064	11.7334
AT1G15400	49.817	52.9483	43.3984	51.5599
AT1G15410	3.14955	2.46747	3.50443	3.37414
AT1G15420	23.2281	19.943	14.3689	21.3682
AT1G15430	7.26794	12.1271	7.85024	10.6961
AT1G15440	8.21414	8.42155	7.47118	10.149
AT1G15470	6.42735	5.97835	6.15608	7.4427
AT1G15480	5.90547	7.39781	6.08813	8.76068
AT1G15500	9.85682	14.4397	13.4117	17.8948
AT1G15510	2.24665	1.65733	5.84579	1.26946
AT1G15530	7.8105	7.90465	5.33374	4.2724
AT1G15550	2.36935	1.73382	4.30545	3.41428
AT1G15570	1.29866	2.01451	2.21204	3.74763
AT1G15660	5.58334	7.68006	7.48339	8.84632
AT1G15670	91.7255	56.0851	48.4059	30.9133
AT1G15690	212.843	189.342	186.931	147.589
AT1G15700	7.16719	7.04526	5.91896	7.79519
AT1G15710	7.19038	6.87275	6.35626	7.51099
AT1G15720	4.75517	2.57082	4.36079	2.42673
AT1G15730	45.8638	45.2449	42.3128	37.6439
AT1G15740	66.9788	27.0239	52.9791	23.2069
AT1G15750	27.8565	21.9679	29.0084	22.0415
AT1G15780	11.0436	12.2586	10.8852	10.1837
AT1G15790	16.4194	12.4754	11.9444	10.2104
AT1G15800	8.69335	6.22892	3.97674	5.4562
AT1G15810	17.0586	19.2441	21.1002	27.2931
AT1G15820	1545.45	2299.42	2169.76	2745.37
AT1G15825	5.48951	3.44629	16.3862	4.97756
AT1G15860	28.4764	34.7275	28.0148	33.187
AT1G15870	1.0702	1.19886	1.40981	1.78433
AT1G15880	12.1358	12.3129	12.1086	14.6095
AT1G15885	3.75499	1.92779	2.47753	2.64481
AT1G15910	9.5094	13.0739	10.0488	13.4481
AT1G15920	2.18379	2.19763	3.26122	2.58366
AT1G15930	102.657	204.094	178.235	290.535
AT1G15940	7.12852	7.10965	6.23076	6.27219
AT1G15950	49.3902	59.5684	42.9833	59.7838
AT1G15960	5.6017	8.78133	7.45885	9.70735
AT1G15970	6.79796	8.43471	9.07545	8.72729
AT1G15980	81.8773	129.444	73.8951	116.668
AT1G16000	16.5622	18.4876	20.6221	28.9112
AT1G16010	9.72097	6.18806	7.69649	6.43905
AT1G16020	3.94492	3.90251	4.51851	5.04449
AT1G16040	21.5909	15.3664	15.6806	17.0824
AT1G16060	2.54793	5.45201	3.39291	5.27905
AT1G16070	3.26668	3.90524	5.45866	6.34848
AT1G16080	71.3176	64.9532	50.0981	57.6368
AT1G16110	1.76929	1.57563	1.474	1.59303
AT1G16170	10.583	11.4107	6.36627	10.0111
AT1G16180	234.259	161.863	182.037	123.333
AT1G16190	8.15471	14.9459	10.014	16.1018
AT1G16210	90.5043	82.4995	96.4625	77.5969
AT1G16220	1.14093	1.59785	1.39011	1.69308
AT1G16240	80.0812	55.7498	75.4121	55.9392
AT1G16250	5.21235	3.25276	4.9726	2.75432
AT1G16260	3.92072	4.88193	2.77996	2.70204
AT1G16270	8.05719	8.63434	11.4939	9.46571
AT1G16280	6.65796	7.17529	5.82036	6.45673
AT1G16300	3.31713	6.35444	6.7206	9.0995
AT1G16310	3.45533	3.81718	4.18346	4.93644
AT1G16320	18.1257	9.30989	16.372	10.6691
AT1G16340	5.4222	6.60816	6.18037	8.18265
AT1G16350	29.7477	32.3396	28.9222	37.9671
AT1G16370	6.27623	11.8518	4.61008	3.68274
AT1G16390	2.34242	7.21337	2.83714	4.3618
AT1G16400	15.2216	33.1695	16.7991	36.3177
AT1G16410	37.7512	141.224	43.1219	100.405
AT1G16430	6.85549	5.64259	6.58459	7.08825
AT1G16445	3.2444	4.10497	2.6356	3.57969
AT1G16460	42.3118	44.0581	51.9442	40.111
AT1G16470	93.8334	98.0637	107.46	109.027
AT1G16500	2.02601	1.23059	3.69115	1.98357
AT1G16510	4.72352	1.33659	4.74927	1.02438
AT1G16515	5.60119	4.28455	5.11103	6.95793
AT1G16520	7.70238	7.91151	9.10527	12.2277
AT1G16530	1.13729	2.63848	2.98666	5.84424
AT1G16560	24.9089	25.7694	21.0738	25.2328
AT1G16570	6.55201	5.91776	5.3355	4.57205
AT1G16590	3.06822	2.16924	2.39993	3.14145
AT1G16610	9.82821	8.18318	9.25097	8.18737
AT1G16630	5.24005	5.9893	5.91035	5.96269
AT1G16640	2.09798	4.88546	2.62508	5.58702
AT1G16650	1.11385	1.14691	1.26095	1.15394
AT1G16670	10.5185	9.84453	8.8132	7.71749
AT1G16680	4.12176	2.3396	4.25027	1.8752
AT1G16690	1.92348	1.8237	1.77482	2.05435
AT1G16700	44.5005	57.1833	56.2492	74.8898
AT1G16710	5.18931	4.50426	7.08163	3.98787
AT1G16720	33.1629	34.1376	40.3935	29.4077
AT1G16740	50.554	48.8722	51.0193	61.3764
AT1G16750	1.88897	1.93621	2.36995	1.86218
AT1G16780	3.04662	2.54048	3.60343	1.76991
AT1G16790	11.5139	12.1067	6.50203	14.4777
AT1G16810	117.598	96.8256	102.257	99.6332
AT1G16820	31.4781	21.7153	80.999	51.4621
AT1G16825	2.31265	3.20385	3.3261	3.50498
AT1G16840	53.679	44.3559	62.3955	51.7695
AT1G16850	14.3789	7.77098	10.6893	7.74666
AT1G16858	11.965	11.7495	13.2775	10.376
AT1G16870	9.32356	12.8145	10.5913	14.2013
AT1G16880	155.28	216.875	171.208	238.332
AT1G16890	258.486	252.338	216.417	257.107
AT1G16900	5.89722	5.04774	4.09304	4.3492
AT1G16916	15.7653	16.3465	15.3997	17.1073
AT1G16920	22.657	22.6958	18.1003	23.3174
AT1G16930	3.49609	3.49854	2.86388	4.01168
AT1G16960	17.9968	15.0413	19.665	14.5417
AT1G16970	10.799	10.903	9.03041	13.2146
AT1G17020	6.64919	6.67334	6.82358	11.0039
AT1G17050	20.3427	21.4076	20.5466	36.3332
AT1G17060	3.86104	7.23726	4.95095	7.18913
AT1G17070	5.21676	4.25331	4.66228	4.54569
AT1G17080	120.158	100.637	105.673	87.695
AT1G17090	2.86357	3.17532	2.78315	4.24842
AT1G17100	16.8054	10.0654	14.6067	15.9465
AT1G17110	7.72018	6.35065	8.77787	5.24015
AT1G17120	5.65544	5.308	4.58825	3.68454
AT1G17130	23.9677	22.2488	20.2993	23.5464
AT1G17140	17.7725	18.1211	16.5932	21.3643
AT1G17145	8.29267	6.44279	5.57267	5.57711
AT1G17147	26.2463	27.2794	18.6107	43.8091
AT1G17160	24.1291	20.4203	25.1735	19.9872
AT1G17170	32.7682	30.8116	48.4318	76.4693
AT1G17180	19.6724	21.2337	46.2345	69.5082
AT1G17190	44.9326	45.1517	58.4131	64.855
AT1G17200	52.3063	56.936	44.0741	42.3514
AT1G17210	16.3001	13.292	16.22	10.051
AT1G17220	36.9921	36.8538	42.0835	34.5826
AT1G17230	4.17694	6.64869	3.61798	2.69375
AT1G17270	2.43758	3.37982	2.20081	2.40097
AT1G17280	33.3397	30.9159	29.5252	26.186
AT1G17285	13.9488	9.91858	16.2514	24.462
AT1G17290	69.1021	60.2169	19.0626	23.4551
AT1G17330	10.6574	6.82487	7.62015	6.80384
AT1G17340	9.68517	10.3328	9.87572	8.44896
AT1G17350	22.3379	23.9981	21.7654	25.896
AT1G17360	9.90035	13.8896	12.9122	19.1309
AT1G17370	38.7774	37.0953	34.5458	31.6974
AT1G17410	1.12209	1.9672	1.09506	1.77305
AT1G17420	6.89609	50.379	3.13279	9.39063
AT1G17430	17.0253	18.1124	12.8594	10.0578
AT1G17440	10.9414	10.8803	11.093	7.67517
AT1G17450	3.49757	3.29212	3.96712	3.17074
AT1G17455	3.79758	5.52318	9.58851	10.2431
AT1G17460	3.54713	3.86899	3.36746	3.70436
AT1G17470	21.848	24.7876	22.6987	24.4314
AT1G17480	1.23953	1.88653	1.66301	2.55054
AT1G17490	73.7674	57.8578	62.4495	74.297
AT1G17500	5.36591	4.55071	3.76979	2.73191
AT1G17510	15.8524	14.3294	22.3942	20.136
AT1G17520	7.05949	4.62444	5.48655	5.15539
AT1G17530	30.897	22.2238	24.3162	23.5175
AT1G17550	9.81414	7.42384	14.4101	8.22109
AT1G17560	10.5752	11.5151	7.55978	11.6775
AT1G17580	6.47978	6.3716	7.97124	6.06169
AT1G17590	2.46569	1.63491	2.67584	1.59531
AT1G17620	60.7059	146.996	45.8353	67.4003
AT1G17640	9.15621	7.61035	9.55486	6.56317
AT1G17650	15.2586	23.8527	20.0896	25.1932
AT1G17665	2.30439	1.34424	1.31142	1.3327
AT1G17680	3.23255	2.73256	4.26818	3.97951
AT1G17690	5.19091	5.50925	6.68133	7.82217
AT1G17700	7.29577	4.51255	3.73575	3.37002
AT1G17710	15.0879	17.6405	22.6248	11.8715
AT1G17720	16.4857	18.0358	16.4311	19.7857
AT1G17730	56.0412	52.7119	54.6276	53.4866
AT1G17745	32.9534	34.7401	28.6028	39.7267
AT1G17760	4.27627	5.11523	5.76946	5.37486
AT1G17780	7.89244	5.25923	8.32971	5.03234
AT1G17790	6.93275	6.04627	5.39069	4.28078
AT1G17830	5.3814	3.58374	3.60434	3.73234
AT1G17840	37.3817	31.2929	26.0764	26.1639
AT1G17850	2.24277	4.7366	2.45022	6.0802
AT1G17860	246.41	251.526	257.343	410.649
AT1G17880	165.677	150.725	91.1418	68.7448
AT1G17890	25.997	31.0388	38.4594	32.9358
AT1G17930	4.09039	3.26021	4.19109	3.45569
AT1G17940	4.97365	4.69083	4.93789	3.86787
AT1G17970	7.64416	10.0712	9.18973	8.16882
AT1G17980	10.9207	11.6098	10.23	9.77861
AT1G17990	3.86155	8.58351	5.60949	7.52276
AT1G18000	8.9725	8.59309	3.90084	6.65008
AT1G18010	8.80029	8.48213	4.68355	6.98109
AT1G18020	3.89396	10.4738	6.55134	10.1756
AT1G18030	3.18632	4.46497	3.60919	4.26226
AT1G18040	1.35867	3.13081	1.96232	3.51944
AT1G18060	6.54304	6.48272	7.14723	9.26189
AT1G18070	64.1422	79.8721	59.2348	75.7787
AT1G18080	284.243	310.188	284.919	381.022
AT1G18090	1.18586	1.89871	1.17065	2.30105
AT1G18100	2.41202	3.51362	3.31302	4.5138
AT1G18140	1.64019	1.95688	2.11087	3.22556
AT1G18150	7.4369	9.66457	9.25691	10.6112
AT1G18160	3.6618	3.53212	5.55288	2.87761
AT1G18170	23.8895	27.793	22.6979	31.9199
AT1G18180	4.38494	5.21544	3.38849	5.78391
AT1G18190	7.59733	7.62187	7.47248	9.76804
AT1G18200	2.06696	2.6104	3.50522	4.1752
AT1G18210	137.33	118.142	102.397	109.382
AT1G18250	11.6266	15.8391	12.0509	19.3811
AT1G18260	30.5138	22.5763	21.4302	16.971
AT1G18270	52.061	19.219	48.201	15.7239
AT1G18300	12.1797	7.63615	9.76391	16.0506
AT1G18320	2.75504	2.27305	2.48205	1.95234
AT1G18330	3.69646	1.52135	4.75433	3.25839
AT1G18335	2.34324	1.91529	3.28229	2.53867
AT1G18340	3.64234	5.02041	3.92479	6.62518
AT1G18360	2.34129	4.87253	3.60198	5.98496
AT1G18370	6.27297	9.00862	7.43658	10.7863
AT1G18390	8.55246	12.0576	7.50239	8.65928
AT1G18400	5.98848	8.0977	8.00138	4.82413
AT1G18420	1.94655	2.76363	3.69514	3.6688
AT1G18440	3.65041	5.9568	5.53403	7.46427
AT1G18450	26.5775	27.2581	25.1058	27.6002
AT1G18460	33.0243	20.9127	25.6726	15.0353
AT1G18470	19.1078	15.2418	21.0545	11.4986
AT1G18480	11.4541	12.707	13.0186	14.559
AT1G18485	1.0137	1.67725	1.41673	1.12764
AT1G18490	10.3287	9.68644	9.19851	9.7541
AT1G18500	109.498	111.846	78.6839	63.8578
AT1G18540	142.877	172.163	186.334	274.374
AT1G18550	2.70582	3.60392	2.75339	3.25422
AT1G18560	1.94075	1.81734	2.09334	1.72145
AT1G18570	8.83748	9.98255	8.00218	16.5967
AT1G18580	4.34372	4.80901	5.88238	4.22578
AT1G18590	10.0276	21.3722	10.3338	21.6064
AT1G18600	10.1926	7.72688	7.85498	8.57797
AT1G18610	2.29363	2.44245	3.143	2.41778
AT1G18620	11.1456	14.5896	16.6863	13.9369
AT1G18630	14.2385	16.6475	16.5868	22.4769
AT1G18640	17.4847	26.752	22.478	28.5974
AT1G18650	9.70929	17.202	8.48424	13.251
AT1G18660	15.6603	17.948	17.3225	20.2926
AT1G18670	2.83042	3.36243	2.32582	4.16262
AT1G18680	2.04211	1.28343	2.04193	1.38577
AT1G18690	2.21451	1.70506	2.47917	2.08637
AT1G18700	10.908	10.4973	10.0502	7.66878
AT1G18710	1.4062	3.14878	1.2943	1.55843
AT1G18720	187.945	204.68	98.223	167.068
AT1G18730	129.951	190.437	151.17	211.024
AT1G18740	24.634	35.0389	19.8994	34.1845
AT1G18800	21.6637	18.7144	12.4095	24.8956
AT1G18810	8.21475	4.60246	11.254	5.09088
AT1G18840	14.9186	16.3354	16.3219	19.6572
AT1G18850	11.0681	10.9395	10.5112	15.5471
AT1G18870	2.91355	6.58745	5.18554	13.2216
AT1G18880	12.4852	11.3611	10.7892	10.9411
AT1G18890	16.7163	17.7983	17.0068	18.0928
AT1G18900	3.69771	4.29356	3.80092	4.49929
AT1G18950	6.26651	6.90691	7.42624	7.7296
AT1G18970	5.19589	5.69979	6.06362	10.6878
AT1G18980	44.8681	67.8087	48.5626	107.402
AT1G19000	162.741	114.709	149.804	113.588
AT1G19010	3.67756	2.48294	2.74057	2.87855
AT1G19020	142.042	171.696	90.0186	162.969
AT1G19050	75.3379	28.3086	48.0487	36.7201
AT1G19080	7.10003	7.71125	8.47454	10.6045
AT1G19100	3.3643	2.87295	3.6709	3.50859
AT1G19110	11.7604	11.8276	11.7409	10.4892
AT1G19120	29.3969	24.9196	38.1412	26.4491
AT1G19130	44.7948	43.2618	40.8361	50.7657
AT1G19140	11.1427	8.84916	10.5682	11.9761
AT1G19150	36.9734	53.5113	36.0139	58.5157
AT1G19170	9.46192	6.61425	7.63538	6.46409
AT1G19180	26.6452	71.1624	34.6869	101.211
AT1G19190	1.10938	1.24893	1.82296	1.49402
AT1G19200	5.11384	5.07269	5.79832	2.96934
AT1G19220	4.39177	5.2263	4.77706	3.63976
AT1G19240	13.6122	11.8078	11.152	9.32309
AT1G19270	4.18342	6.02134	7.06704	7.15835
AT1G19300	4.53398	5.04544	3.35038	3.39766
AT1G19310	12.9034	15.45	10.6596	10.7962
AT1G19330	3.94246	3.7476	5.25433	6.1592
AT1G19350	26.9691	32.5665	25.0327	30.8379
AT1G19360	32.0257	29.6949	40.3807	38.5264
AT1G19370	8.17078	10.7062	7.94073	9.11953
AT1G19380	38.7292	47.6894	22.1593	34.5391
AT1G19396	17.432	8.59788	20.5444	8.63925
AT1G19400	57.3272	33.7289	55.8189	29.1057
AT1G19430	13.7227	8.06038	11.1827	6.58199
AT1G19440	15.8511	19.3522	14.8295	18.4409
AT1G19450	16.3593	24.6002	24.2914	27.7494
AT1G19480	3.54893	3.93152	3.80321	3.17922
AT1G19485	2.52985	2.3375	2.58485	2.14218
AT1G19490	2.05345	1.54511	2.04934	1.85142
AT1G19510	16.6918	9.5955	19.9409	13.8699
AT1G19520	16.7965	16.9463	15.4228	18.531
AT1G19530	200.114	37.7746	142.037	41.8435
AT1G19540	18.4076	13.9833	15.5726	7.33058
AT1G19550	40.6646	73.0034	6.02139	17.6106
AT1G19570	347.808	567.974	60.877	177.756
AT1G19580	29.1897	48.047	34.1088	39.1782
AT1G19600	9.14846	12.5148	15.3	11.5801
AT1G19610	21.5653	5.67473	9.67678	4.18246
AT1G19650	3.12989	3.52197	2.7919	3.93695
AT1G19660	173.364	164.194	164.982	114.625
AT1G19670	34.3815	155.852	27.2327	59.324
AT1G19690	2.47171	2.39975	2.49981	3.15135
AT1G19700	10.8631	10.3232	13.6577	11.3194
AT1G19710	4.59109	3.77364	6.55609	5.97889
AT1G19715	1.85645	3.32955	4.40724	5.01565
AT1G19720	11.6435	18.064	12.6588	13.4062
AT1G19730	33.9445	36.4077	46.5893	51.1196
AT1G19740	41.4655	43.781	32.0154	34.1973
AT1G19770	129.108	163.4	76.4927	107.648
AT1G19800	15.2818	14.3105	15.1837	17.2253
AT1G19835	29.5853	41.539	34.0979	33.434
AT1G19840	6.46592	6.02873	4.97157	6.16888
AT1G19850	4.60266	5.96444	5.78477	5.88116
AT1G19860	2.32177	3.09709	2.87684	3.70942
AT1G19870	47.4745	45.6782	43.6326	40.9217
AT1G19880	19.5781	20.021	24.796	19.6293
AT1G19900	3.07059	6.38942	5.09431	9.71521
AT1G19910	158.32	139.242	157.653	130.523
AT1G19920	27.7185	27.9703	28.4259	38.5893
AT1G19950	2.37767	3.58608	3.0869	3.82163
AT1G19960	12.7986	15.9954	12.4763	22.3098
AT1G19970	2.38353	3.81869	3.31909	5.39184
AT1G19980	6.98432	5.49852	5.05213	5.29391
AT1G19990	14.6272	14.0911	13.0354	18.8686
AT1G20010	74.0546	130.666	69.2904	88.0253
AT1G20020	224.267	941.403	402.234	749.959
AT1G20030	2.87777	10.1862	3.85726	5.3797
AT1G20050	30.9477	35.7346	25.96	30.9838
AT1G20070	3.09249	1.9082	4.67283	4.64207
AT1G20090	38.5238	57.8293	49.9908	47.5557
AT1G20100	14.9142	13.096	13.3061	14.1221
AT1G20110	48.6078	58.8163	51.3747	54.1446
AT1G20140	18.5035	15.9719	15.832	20.5829
AT1G20160	31.3607	18.9898	42.9766	15.1531
AT1G20190	51.4816	21.4495	24.8981	19.7399
AT1G20200	52.1999	55.4133	55.7348	57.1128
AT1G20220	16.5257	22.946	21.8991	30.5688
AT1G20225	40.7445	36.5758	35.1888	35.044
AT1G20260	96.8712	146.436	97.9428	124.306
AT1G20270	15.8302	15.3921	11.1625	12.7018
AT1G20300	8.39599	8.06042	6.13663	7.65449
AT1G20330	172.754	156.845	76.5676	86.7823
AT1G20340	4578.19	6056.57	5892.75	6643.29
AT1G20350	3.62157	3.08649	2.97505	2.51643
AT1G20370	10.5623	11.5542	9.67474	14.1455
AT1G20380	1.33166	1.47106	1.50229	2.3932
AT1G20410	5.79076	8.53092	6.50163	8.66751
AT1G20430	16.5584	15.6282	21.0052	21.9553
AT1G20440	445.714	406.964	402.263	341.269
AT1G20450	93.1251	124.959	133.749	119.496
AT1G20460	6.19109	5.82952	8.46235	5.10646
AT1G20470	4.27868	1.59054	3.60013	5.55489
AT1G20510	15.4536	111.737	16.3677	65.1139
AT1G20540	4.50389	6.1256	5.94375	5.77953
AT1G20560	12.7149	16.0239	14.9881	13.9983
AT1G20575	26.2053	23.1942	18.6215	24.0302
AT1G20580	81.403	70.1574	84.8837	98.3664
AT1G20610	2.11316	3.13233	2.95145	4.53967
AT1G20620	1220.53	1203.24	809.833	654.198
AT1G20630	43.2471	63.0414	49.378	32.6294
AT1G20640	5.10008	4.94062	7.00888	6.78656
AT1G20650	21.1582	18.4417	26.6935	21.7314
AT1G20670	5.02749	5.5752	5.18687	4.55022
AT1G20693	307.901	329.949	329.26	379.338
AT1G20696	288.59	257.582	308.271	268.288
AT1G20700	2.98084	2.10686	1.8241	2.84989
AT1G20760	14.6898	17.3242	16.4711	14.3735
AT1G20770	19.0358	21.2405	26.7846	21.7682
AT1G20780	8.10193	11.2364	7.37317	7.03672
AT1G20810	17.7924	15.1677	13.9943	11.958
AT1G20816	15.3752	15.9217	8.22833	18.9137
AT1G20823	11.9615	8.15878	5.8831	9.13869
AT1G20830	8.91579	7.40946	7.3234	6.77952
AT1G20840	36.5581	34.5343	40.1224	35.0576
AT1G20850	250.9	278.834	311.666	262.689
AT1G20880	5.03083	3.03328	6.20146	2.78443
AT1G20890	15.7246	13.3086	14.4551	13.6026
AT1G20900	2.3053	2.2114	4.88574	2.46963
AT1G20910	4.58683	6.21604	4.44943	5.41746
AT1G20920	4.86933	2.97156	6.2088	2.37021
AT1G20930	8.02703	12.3034	13.3405	18.8636
AT1G20950	45.9966	57.5752	57.2415	79.4443
AT1G20960	20.9269	23.6473	21.999	24.004
AT1G20970	22.8197	33.2764	20.8026	20.4966
AT1G20980	23.2684	25.8547	23.4309	20.3078
AT1G21000	83.6833	47.0759	63.777	39.1356
AT1G21010	29.0455	18.7164	23.5734	27.5466
AT1G21050	33.8676	25.5195	32.8323	17.6071
AT1G21060	3.54247	2.80857	5.13538	3.28017
AT1G21065	89.6813	98.7381	91.266	87.8806
AT1G21070	3.16296	4.40561	3.14589	4.69088
AT1G21080	58.2839	54.4814	44.2815	49.7764
AT1G21090	9.47111	11.3368	12.355	13.5105
AT1G21100	48.6172	65.5218	43.7809	43.4018
AT1G21110	26.9513	55.6938	31.4099	44.1294
AT1G21120	15.0776	30.6515	15.877	26.8772
AT1G21130	129.61	344.143	112.063	181.521
AT1G21140	9.24656	7.13214	7.86121	6.43965
AT1G21150	2.06225	2.3878	3.15791	3.16623
AT1G21170	4.82239	5.63082	7.70032	6.45416
AT1G21190	39.311	35.3656	29.8356	48.4912
AT1G21200	15.7242	9.52033	16.7413	11.1922
AT1G21250	15.6632	28.3342	9.53826	13.9104
AT1G21270	17.1052	32.5658	11.5343	18.2867
AT1G21280	9.63448	8.74599	5.6895	7.81444
AT1G21310	73.78	116.25	99.8173	128.291
AT1G21350	26.2369	44.3133	22.147	47.3912
AT1G21370	11.0547	11.5011	15.0847	12.674
AT1G21380	24.958	28.787	28.4499	28.5725
AT1G21390	5.90842	5.9613	6.7523	6.79722
AT1G21400	103.883	24.836	48.2766	12.1817
AT1G21410	18.4321	11.8507	17.0523	10.0915
AT1G21440	35.0459	89.5448	50.6863	67.1117
AT1G21450	23.7958	19.9285	30.3465	22.6965
AT1G21460	65.3427	19.6236	34.7736	25.4487
AT1G21480	7.2745	5.85441	4.80151	4.5088
AT1G21500	63.458	122.224	75.3438	124.44
AT1G21510	1.88578	2.43316	4.87526	2.44503
AT1G21520	13.1122	4.35188	8.18832	4.72623
AT1G21540	7.86265	3.21131	5.44245	2.1801
AT1G21550	9.7254	7.29213	6.44238	7.91305
AT1G21560	5.90859	7.43839	9.96579	9.52617
AT1G21580	5.40903	3.83091	4.50347	3.27946
AT1G21590	7.37501	7.52652	8.17153	7.98093
AT1G21600	20.8424	33.2442	18.48	30.3006
AT1G21610	8.67413	8.32544	6.98059	8.00651
AT1G21630	15.9569	14.951	14.7259	12.5767
AT1G21640	12.0264	14.5626	11.4174	10.2176
AT1G21650	3.28599	3.10724	2.35484	2.25032
AT1G21651	2.1396	1.35361	1.73627	1.67849
AT1G21660	22.9126	31.2272	25.9296	31.0516
AT1G21670	25.6086	32.6675	19.296	18.455
AT1G21680	73.733	52.3413	50.7558	27.8937
AT1G21690	11.2751	10.791	9.87054	11.779
AT1G21700	7.56713	7.74604	8.18215	7.57915
AT1G21710	1.37836	1.6461	1.50924	1.59133
AT1G21720	55.4724	52.3856	59.2036	55.5463
AT1G21730	7.65284	8.55948	7.98697	5.72731
AT1G21750	116.155	168.792	162.531	188.002
AT1G21760	24.1641	24.2816	27.298	19.2415
AT1G21770	3.81037	2.79919	2.18089	3.49082
AT1G21780	33.6456	24.4333	30.7686	28.6803
AT1G21790	2.90022	1.79469	1.73756	1.2907
AT1G21830	21.6139	15.1596	23.4676	17.2127
AT1G21880	13.2238	13.1875	9.1022	12.5244
AT1G21900	32.48	31.9279	23.5539	28.6588
AT1G21910	10.0436	39.525	9.22256	29.9077
AT1G21920	20.3366	6.49179	19.628	5.98859
AT1G21930	14.8476	18.3136	21.1882	29.2405
AT1G21980	7.75264	7.81092	13.505	8.95812
AT1G22020	8.59063	7.77492	8.65704	8.04615
AT1G22030	2.80895	2.89474	3.61542	2.90595
AT1G22040	8.3138	6.60113	9.88868	8.52672
AT1G22050	8.19297	9.18373	7.38779	9.62697
AT1G22060	10.7986	12.332	11.6043	10.329
AT1G22065	42.0221	35.8554	45.5686	50.0064
AT1G22070	5.89225	9.35299	6.00841	9.88959
AT1G22140	48.2051	39.5446	41.6552	50.9209
AT1G22160	1.33011	2.32288	2.30907	3.82984
AT1G22170	10.111	11.7069	15.2653	16.6894
AT1G22180	5.03931	6.80621	4.2594	6.72111
AT1G22190	18.2052	3.92371	8.40006	3.69781
AT1G22200	13.2449	18.7615	14.7982	18.1926
AT1G22220	3.56427	3.06576	3.68479	4.51887
AT1G22230	3.06246	2.95375	3.67365	5.07451
AT1G22250	8.94733	12.3162	11.9038	15.8105
AT1G22270	26.6119	25.6221	23.6415	27.0779
AT1G22280	27.7211	39.0845	28.4751	34.5753
AT1G22300	338.19	337.526	356.387	415.577
AT1G22310	2.40149	1.94776	3.53016	1.83805
AT1G22330	7.90984	23.3932	6.80008	11.4005
AT1G22360	55.5858	65.4057	55.2431	57.3417
AT1G22370	4.7214	7.08748	6.18156	5.51586
AT1G22400	35.0513	48.4147	24.443	14.5817
AT1G22410	94.6782	123.948	105.155	121.489
AT1G22430	11.258	23.1519	13.1664	16.9396
AT1G22440	22.5233	21.8553	30.4381	41.6635
AT1G22450	47.6569	46.0268	21.9303	41.009
AT1G22470	4.3211	10.1174	6.20877	14.2203
AT1G22500	12.9489	11.9672	13.7165	16.2155
AT1G22510	7.45893	9.87479	8.06116	7.92263
AT1G22520	20.0502	20.0166	19.4658	20.3645
AT1G22530	104.818	217.043	95.2294	75.502
AT1G22540	6.2285	5.62235	6.28027	5.02828
AT1G22550	10.1715	17.5637	8.16688	10.2315
AT1G22570	12.056	18.6254	6.6557	6.6338
AT1G22590	17.7892	44.124	17.7268	46.2732
AT1G22610	14.7944	16.0046	15.7069	14.5206
AT1G22620	8.93588	8.2508	9.0576	7.79736
AT1G22630	75.0876	60.0419	69.6937	99.6142
AT1G22640	63.2264	21.5326	51.9396	40.3876
AT1G22650	4.23517	5.02318	3.30797	6.02703
AT1G22660	9.47061	8.39282	9.06978	9.22622
AT1G22690	166.377	271.659	141.132	163.032
AT1G22700	70.935	117.824	87.8665	106.138
AT1G22710	100.116	87.1872	70.923	69.8274
AT1G22730	3.25275	3.26171	3.65462	3.01652
AT1G22740	59.1337	50.9217	91.1393	27.5721
AT1G22750	70.4993	79.8061	56.8845	70.2991
AT1G22770	10.4423	12.5476	7.11459	11.1495
AT1G22780	113.836	142.284	152.34	234.195
AT1G22790	10.9907	7.76021	12.2751	8.28056
AT1G22800	6.69296	6.75917	9.11315	9.61212
AT1G22840	201.312	180.627	151.509	213.945
AT1G22850	19.4202	19.1374	21.6909	17.3097
AT1G22860	4.85638	4.85224	4.98145	4.06937
AT1G22870	3.55306	2.99774	3.28867	2.22954
AT1G22882	5.30437	10.7321	8.32423	5.67693
AT1G22885	32.2951	41.8734	35.4284	43.1612
AT1G22890	47.018	33.1334	38.4188	20.8611
AT1G22900	5.59301	5.07669	3.86085	3.69647
AT1G22910	8.9257	12.4085	8.48108	7.34232
AT1G22920	13.8269	19.0362	13.3134	17.199
AT1G22930	74.6114	27.9624	60	28.0096
AT1G22940	16.0719	9.07044	10.9428	8.44997
AT1G22950	10.4637	7.63119	10.0043	8.94731
AT1G22970	17.4596	15.4586	16.1484	18.1025
AT1G22985	15.1485	8.33015	11.056	9.01831
AT1G22990	12.9899	7.99254	13.4882	12.8933
AT1G23000	2.89577	2.70081	3.53164	3.78451
AT1G23010	2.74008	3.18999	3.81894	3.75398
AT1G23020	3.45514	4.01905	3.51966	7.25073
AT1G23030	6.04843	13.8992	8.74082	12.395
AT1G23040	11.5673	8.28006	11.1647	8.3882
AT1G23060	4.04826	3.73607	4.57286	4.08454
AT1G23080	48.5898	38.0253	46.0388	38.0193
AT1G23090	5.53493	3.79397	4.77432	2.47074
AT1G23100	12.527	13.71	11.3478	22.5767
AT1G23120	8.10483	4.15828	6.79677	5.17572
AT1G23130	617.99	452.249	592.681	532.106
AT1G23140	16.2659	17.0653	9.66564	18.93
AT1G23150	2.86501	2.85247	5.80689	4.4091
AT1G23170	3.45017	3.87345	2.63319	4.04407
AT1G23180	5.41179	6.96617	4.59872	6.05075
AT1G23190	63.939	72.9388	71.3852	82.6348
AT1G23200	2.17466	2.09189	2.22802	1.98702
AT1G23205	4.71985	3.77907	4.11369	5.91836
AT1G23220	23.8654	22.4819	27.876	32.2264
AT1G23230	3.37351	3.2591	3.25889	2.65328
AT1G23260	87.1652	86.6899	79.4869	79.4322
AT1G23280	43.3161	47.7013	42.7349	57.9794
AT1G23290	260.707	386.556	387.218	456.737
AT1G23310	135.608	217.731	211.503	170.805
AT1G23330	6.53964	6.13738	6.48583	5.84777
AT1G23360	7.96842	11.8475	9.31412	10.5673
AT1G23380	7.96573	3.68011	5.68674	4.80269
AT1G23390	68.0905	35.7469	68.3762	55.6286
AT1G23400	32.2452	40.8425	28.1785	31.2243
AT1G23410	15.6188	19.7227	22.002	33.9564
AT1G23440	166.916	105.747	164.554	126.103
AT1G23460	36.5564	42.3121	32.5273	34.5503
AT1G23480	6.36108	13.1498	6.52565	7.83941
AT1G23490	149.246	197.852	135.039	172.422
AT1G23530	3.66094	2.79361	3.81451	3.69332
AT1G23710	18.7809	9.60972	11.476	14.6646
AT1G23720	7.1649	10.9617	13.3924	12.2452
AT1G23730	9.35079	12.6238	7.8748	21.7471
AT1G23740	61.8886	65.9422	57.0694	75.3716
AT1G23750	13.6889	14.2417	17.9641	22.6865
AT1G23760	1.14502	1.09438	1.68656	1.65796
AT1G23780	19.7712	14.0878	16.7892	13.2123
AT1G23790	1.59665	2.03953	1.3069	2.3822
AT1G23800	10.4159	13.0484	15.3391	11.4567
AT1G23820	75.2643	70.8244	70.1856	76.04
AT1G23830	3.41758	4.12207	3.25802	3.55192
AT1G23840	1.53839	1.89057	1.01332	1.2443
AT1G23850	4.55008	5.58191	4.12195	2.24903
AT1G23860	13.8296	15.5347	12.9962	13.7374
AT1G23870	55.9986	33.7211	53.3595	23.8936
AT1G23880	2.39635	2.48918	2.27574	1.57258
AT1G23890	10.1367	5.58346	6.25273	5.33766
AT1G23900	13.6345	11.82	12.4725	9.93146
AT1G23950	31.4548	24.7298	24.3284	21.1093
AT1G23960	32.2068	34.1906	31.2457	32.3568
AT1G23970	13.1685	12.4211	10.4647	8.61322
AT1G23980	2.77242	1.97045	3.50619	1.73489
AT1G24020	56.3744	130.986	55.3328	245.12
AT1G24040	10.9873	8.29355	8.74414	5.90141
AT1G24050	17.2607	19.9601	16.7846	28.8899
AT1G24070	1.48568	2.4347	1.68558	1.50428
AT1G24095	3.05845	1.06144	2.08546	1.99896
AT1G24100	70.8592	115.809	50.2491	76.1128
AT1G24120	10.4487	12.0898	13.3123	15.4042
AT1G24145	7.83406	6.88712	3.62697	7.50995
AT1G24147	5.79795	17.4357	2.96903	15.4586
AT1G24148	2.90734	2.7302	3.3169	3.31546
AT1G24150	1.42279	1.56768	1.83323	1.40023
AT1G24160	58.8006	51.6838	51.8478	38.9278
AT1G24170	14.3028	33.0871	16.326	24.1563
AT1G24180	76.4613	71.2048	78.1607	91.2163
AT1G24190	17.6612	12.8516	13.8921	11.2192
AT1G24210	2.72517	2.12983	2.9135	1.68634
AT1G24240	9.21641	12.5993	13.7765	15.7894
AT1G24260	2.48892	5.29961	3.68147	5.4968
AT1G24265	3.95045	3.23709	4.11879	4.82126
AT1G24267	16.6765	14.5895	15.2262	12.8125
AT1G24280	6.05162	13.3092	7.50061	21.7088
AT1G24290	1.05563	1.46934	1.76444	1.02766
AT1G24300	14.4441	13.3565	15.1249	12.9808
AT1G24310	6.326	5.07878	4.63593	5.70752
AT1G24340	2.18465	2.66537	2.59492	2.80197
AT1G24350	9.63799	7.76254	9.78191	7.50938
AT1G24360	89.7386	109.636	103.688	134.162
AT1G24400	7.00534	5.64727	4.79904	4.17972
AT1G24405	5.21128	8.80133	7.00794	13.1398
AT1G24430	4.18102	3.06026	6.96324	6.54939
AT1G24440	9.741	6.19355	10.9964	6.77902
AT1G24450	19.812	12.5184	6.2697	8.78895
AT1G24460	10.4451	9.75302	11.5563	10.4569
AT1G24490	20.0662	14.7791	13.491	11.293
AT1G24510	77.8602	82.2193	86.6084	103.974
AT1G24530	8.75208	12.1776	4.57598	8.65135
AT1G24560	26.275	19.5676	26.4619	19.6634
AT1G24575	21.7442	27.0362	21.9871	29.7025
AT1G24577	6.30843	4.13334	6.04814	5.38998
AT1G24610	3.68453	5.45192	4.731	5.27123
AT1G24625	7.36252	13.1937	11.78	12.7355
AT1G24706	7.41724	7.5292	7.25445	6.51341
AT1G24764	10.0631	12.7192	12.4068	14.155
AT1G24793	1.70245	1.48949	2.1715	1.35921
AT1G24800	9.18011	9.09261	9.19367	9.85161
AT1G24807	5.30651	12.4405	6.91423	7.2812
AT1G24880	20.5689	12.636	25.1765	15.133
AT1G24881	10.7036	9.61322	9.41788	8.21108
AT1G24996	26.9708	11.4281	24.0315	14.016
AT1G25054	3.82124	2.85642	5.27025	3.13835
AT1G25055	11.7997	9.51115	8.3134	9.68606
AT1G25083	6.3017	9.09716	7.08083	7.23036
AT1G25145	1.82174	1.06374	1.86846	1.56885
AT1G25150	9.60604	10.4829	8.63151	9.14795
AT1G25155	3.78729	6.2959	4.51476	4.60785
AT1G25210	1.24468	1.17027	1.63577	1.07341
AT1G25211	10.0428	9.58061	9.6671	8.76517
AT1G25220	19.878	35.5223	15.3839	24.6182
AT1G25230	95.5666	90.3812	77.2358	50.424
AT1G25260	51.6024	60.3353	45.3456	71.2237
AT1G25275	594.777	397.379	315.522	198.381
AT1G25280	18.9306	16.773	17.0206	15.5562
AT1G25290	2.68861	3.61795	3.47821	2.77948
AT1G25320	6.64805	7.52048	6.04246	7.32905
AT1G25350	31.6811	35.8141	30.7106	36.1699
AT1G25370	6.31133	6.9071	4.94829	5.6585
AT1G25375	6.5579	7.31651	8.39339	8.87817
AT1G25380	7.41583	7.47127	9.66075	8.17966
AT1G25390	6.19552	5.13543	4.91204	4.80026
AT1G25400	35.9685	16.8033	14.8585	30.1764
AT1G25420	16.0993	14.0818	11.8708	9.575
AT1G25425	7.12918	9.85041	8.4984	9.77664
AT1G25440	41.8213	20.8086	35.5751	17.1345
AT1G25450	19.7362	32.2101	12.4512	24.9711
AT1G25470	6.33912	5.2219	9.18181	4.56888
AT1G25480	5.81001	5.07047	6.12571	5.96114
AT1G25490	62.5494	67.0892	54.9422	60.2961
AT1G25500	1.79708	1.9303	2.39381	1.16709
AT1G25510	9.33876	9.72239	8.95465	9.44905
AT1G25520	27.7752	21.4219	24.5825	22.4148
AT1G25530	1.44905	3.7109	2.93799	3.25018
AT1G25540	7.37012	8.91682	8.77589	7.54739
AT1G25550	48.8026	40.9692	56.6945	70.0313
AT1G25560	78.2921	50.327	48.6494	70.5197
AT1G25570	26.62	24.6819	20.9522	22.0818
AT1G25580	8.65476	8.66392	11.2215	10.462
AT1G25682	29.336	36.9939	32.0805	36.0833
AT1G25988	3.68985	4.29748	3.24625	4.00884
AT1G26090	2.90058	4.06131	2.44951	3.16686
AT1G26100	4.46893	6.88295	5.03264	6.8279
AT1G26110	38.7827	38.4698	39.333	37.1811
AT1G26120	6.00458	5.60982	4.75429	4.1513
AT1G26150	1.56099	2.8076	2.6414	2.24667
AT1G26160	10.7929	9.52144	6.55854	8.86395
AT1G26170	4.92667	4.20852	3.69612	3.79286
AT1G26180	3.44971	3.92493	3.40769	3.68878
AT1G26190	5.18147	6.02048	4.99276	5.56488
AT1G26210	1.54316	2.47239	2.10287	1.81896
AT1G26220	18.8406	15.216	20.8597	17.1425
AT1G26230	11.4765	19.0072	24.02	20.7766
AT1G26270	22.9964	15.5781	20.3333	16.2807
AT1G26300	13.1373	10.5009	12.1794	10.136
AT1G26340	33.0806	36.2503	33.9989	44.012
AT1G26370	8.13362	8.73857	8.61192	9.83559
AT1G26420	5.43274	3.7609	4.64699	4.25239
AT1G26440	15.9573	8.81004	10.5217	8.3829
AT1G26450	6.00807	6.69991	6.13009	5.46255
AT1G26460	29.2617	33.0484	24.7705	35.184
AT1G26470	16.2494	16.4432	27.2467	24.55
AT1G26520	1.80677	1.77122	2.08412	2.63986
AT1G26550	63.7601	86.685	62.4527	88.0903
AT1G26560	8.82019	8.60066	7.27927	9.3056
AT1G26570	4.17791	7.06355	2.00931	6.39961
AT1G26580	8.59843	4.84008	14.8273	5.57106
AT1G26620	3.81503	3.10466	3.07565	3.04515
AT1G26630	477.44	583.561	699.283	652.609
AT1G26640	9.93153	9.21055	10.7414	10.9982
AT1G26650	15.0888	13.8295	16.2018	12.8776
AT1G26660	12.082	14.8543	11.3878	16.3187
AT1G26665	12.8933	8.89466	8.82479	10.4684
AT1G26670	39.1119	27.7886	31.5643	32.191
AT1G26690	36.9673	37.1275	36.7844	36.7817
AT1G26730	1.41994	3.93632	1.21091	1.71113
AT1G26740	20.7723	18.6622	20.5097	24.0512
AT1G26750	19.709	27.1529	28.9642	32.8141
AT1G26760	2.96256	2.40391	3.69632	3.87959
AT1G26761	6.71418	9.41213	7.58316	10.917
AT1G26770	6.51909	7.12547	6.38892	8.37229
AT1G26800	26.1077	13.4005	18.7981	20.2428
AT1G26810	2.21581	2.89133	3.193	3.07872
AT1G26820	34.2339	30.533	39.7633	32.1922
AT1G26830	26.0411	23.0166	23.4923	22.1089
AT1G26840	3.3211	3.63443	3.22017	4.59509
AT1G26850	80.8668	87.3718	73.4311	77.4442
AT1G26880	107.502	180.984	161.991	304.155
AT1G26910	21.0592	30.2887	18.1659	43.3414
AT1G26920	53.6707	83.4384	65.6411	61.6089
AT1G26930	4.80378	4.36076	6.51328	4.74924
AT1G26940	11.0287	13.1719	14.8732	11.9068
AT1G26945	15.6395	26.5349	45.16	36.227
AT1G26960	3.93174	8.04187	7.24279	9.55674
AT1G27000	93.2356	72.5698	77.5704	68.8289
AT1G27020	48.0005	25.1844	22.6044	21.4034
AT1G27030	22.11	35.4434	35.8059	56.0794
AT1G27050	2.9734	2.46921	2.56935	3.16354
AT1G27070	2.17142	2.16618	3.32869	1.96496
AT1G27090	54.0316	56.1521	44.6553	50.0055
AT1G27100	30.1988	37.3912	23.2821	42.8942
AT1G27120	3.37141	3.09968	3.53266	3.12414
AT1G27130	96.8387	238.514	111.681	200.562
AT1G27140	5.37502	5.47166	10.2336	13.7973
AT1G27150	15.8954	9.67779	16.5211	9.95593
AT1G27190	50.5066	38.7712	37.7154	35.5333
AT1G27200	13.2078	11.6139	10.4351	8.90997
AT1G27210	14.5557	12.1136	12.1284	14.5405
AT1G27290	200.713	85.9422	135.47	72.7855
AT1G27300	33.5143	23.7953	24.8841	23.1525
AT1G27310	37.0515	40.8855	43.9866	43.5402
AT1G27320	23.782	14.1424	22.2315	10.8789
AT1G27330	106.08	142.182	140.861	223.327
AT1G27340	3.27459	3.30697	4.62996	3.75824
AT1G27350	183.585	208.662	179.37	250.541
AT1G27370	1.44332	1.4344	2.4159	1.2609
AT1G27385	111.98	116.267	109.652	98.6073
AT1G27390	46.4772	44.0541	43.5882	49.7531
AT1G27400	94.5935	126.513	114.395	208.463
AT1G27410	1.61321	1.5822	1.39016	1.48048
AT1G27430	12.0383	10.9515	12.8665	11.1304
AT1G27435	15.3189	15.8016	11.4392	19.921
AT1G27440	5.57869	5.64262	5.47655	4.2101
AT1G27450	124.44	138.949	71.0467	138.219
AT1G27460	7.08603	14.3717	8.25901	7.7856
AT1G27470	5.73414	5.6686	5.46253	6.14151
AT1G27480	3.44186	2.85452	5.81511	4.12336
AT1G27500	4.23404	7.8022	4.87937	4.22854
AT1G27510	19.6884	23.2574	20.1104	20.3194
AT1G27520	2.33485	1.15176	1.7537	1.08218
AT1G27530	66.8439	58.5223	60.9604	51.7083
AT1G27540	20.5345	16.7295	18.1771	14.103
AT1G27565	7.31775	7.31943	7.50924	6.7552
AT1G27580	10.3127	8.51798	10.4935	7.82474
AT1G27590	5.29426	3.34333	6.70876	2.23068
AT1G27595	3.56005	4.41871	4.57352	3.62753
AT1G27600	11.8289	10.6065	13.5348	9.6907
AT1G27630	5.26708	7.56146	5.24056	5.8679
AT1G27650	19.7974	16.799	19.395	19.0329
AT1G27660	1.30746	1.32708	1.87453	1.45598
AT1G27670	5.37492	3.68248	5.00181	2.84354
AT1G27680	5.95293	12.55	10.4727	14.5657
AT1G27690	10.8428	7.96017	8.83843	5.91339
AT1G27695	38.0627	39.6207	44.0419	47.1114
AT1G27700	4.41069	5.71342	4.47584	5.18518
AT1G27730	60.6172	23.1099	20.1913	59.0868
AT1G27740	2.84357	3.46914	5.99933	7.4699
AT1G27750	3.47685	3.69118	4.20528	2.61845
AT1G27752	6.89268	6.24259	5.33705	5.42883
AT1G27760	13.3159	10.0495	14.9744	12.0851
AT1G27770	25.2123	46.9709	21.0115	41.9337
AT1G27840	5.81823	2.98609	5.306	3.03478
AT1G27850	7.42053	6.4012	8.5266	4.73301
AT1G27900	5.64673	4.83604	4.75233	5.37952
AT1G27910	3.26106	4.8769	2.59485	1.97633
AT1G27930	20.3578	32.3437	20.6125	27.5
AT1G27950	104.447	148.829	84.6069	131.343
AT1G27960	2.3691	2.14814	2.17448	2.24052
AT1G27970	69.2765	68.1555	75.9187	70.8903
AT1G27980	43.1262	20.2216	26.7708	17.2608
AT1G28010	4.75461	4.75509	3.13542	3.35323
AT1G28050	6.32098	7.91683	5.90965	5.50086
AT1G28060	3.90313	4.69825	3.65953	4.03296
AT1G28070	6.9525	8.75247	7.13865	11.6264
AT1G28090	2.93251	3.91428	4.33274	3.70305
AT1G28100	4.04225	4.72545	7.31741	6.43663
AT1G28110	16.8753	18.0128	19.1522	23.175
AT1G28120	29.7342	31.4658	29.5464	38.7924
AT1G28130	14.658	13.5523	19.1664	18.104
AT1G28140	31.1681	35.2683	29.6508	32.6715
AT1G28150	27.62	41.1282	29.266	39.3095
AT1G28190	3.97466	4.19363	4.67079	3.76283
AT1G28200	26.1317	21.1313	18.4192	15.7568
AT1G28210	2.43413	2.67562	1.93684	2.03184
AT1G28230	3.73719	9.18562	3.48308	9.90715
AT1G28240	2.95135	3.42026	2.89252	2.44446
AT1G28250	12.4058	10.6192	11.5659	11.4136
AT1G28260	17.2455	7.09176	12.3443	5.17464
AT1G28280	13.209	15.4463	9.47565	16.216
AT1G28290	224.52	286.238	296.126	339.361
AT1G28310	4.93271	3.89608	4.89763	4.0183
AT1G28320	12.5177	12.3322	11.7678	8.9713
AT1G28330	1073.57	416.438	539.884	171.232
AT1G28340	22.1532	24.0364	17.9161	24.6497
AT1G28350	9.78282	10.1889	9.66935	13.313
AT1G28370	10.0447	11.6798	4.3817	17.8105
AT1G28380	15.1686	25.8621	11.9914	18.0233
AT1G28390	1.46576	1.91604	2.10644	2.13554
AT1G28395	27.6588	24.0093	22.5237	25.9041
AT1G28400	160.679	249.865	190.38	319.183
AT1G28410	1.30345	2.07758	2.98685	2.25916
AT1G28420	3.72417	3.17036	4.62744	2.67708
AT1G28440	63.1601	52.4632	54.5358	40.3265
AT1G28470	1.64568	1.75148	2.49695	2.63382
AT1G28480	5.76546	5.45201	4.30517	8.38521
AT1G28490	35.3674	27.1688	28.8774	33.2191
AT1G28510	6.16269	5.67615	5.73701	8.01563
AT1G28520	7.91453	3.33098	3.00188	2.60206
AT1G28530	6.37475	8.12431	6.6902	8.15495
AT1G28540	17.5671	12.7594	17.0195	9.28728
AT1G28570	1.50874	2.31171	1.44456	2.0046
AT1G28580	22.5539	17.4541	17.8244	17.218
AT1G28600	29.4488	45.2516	17.1064	35.7659
AT1G28610	24.9601	6.67074	8.85443	5.05043
AT1G28660	6.68908	6.32258	3.94104	4.35296
AT1G28670	5.01766	7.89238	3.5875	7.38159
AT1G28680	2.21588	2.06923	2.38748	4.20738
AT1G28710	6.48936	7.52452	8.92983	4.34308
AT1G28760	3.49681	2.56358	2.42784	1.70081
AT1G28815	1.24738	3.20037	4.12669	5.28253
AT1G28960	10.0837	7.86815	7.65148	7.63481
AT1G29025	5.44602	7.25135	8.78482	12.6372
AT1G29030	5.96703	7.07918	7.03221	7.30869
AT1G29040	21.6142	15.0098	17.3557	15.2261
AT1G29050	9.66716	9.78783	14.0044	15.7497
AT1G29060	19.0391	17.5554	18.1805	16.8595
AT1G29070	156.192	236.511	165.367	266.365
AT1G29120	10.2177	9.1137	11.21	7.80209
AT1G29150	75.99	72.2923	72.0784	78.7849
AT1G29160	7.60805	7.59505	12.2676	10.2569
AT1G29170	2.25022	2.44773	2.96905	2.81478
AT1G29220	11.8001	9.93167	9.49026	9.34089
AT1G29240	2.60464	2.19531	2.99297	2.34352
AT1G29250	151.108	152.488	128.831	229.26
AT1G29260	22.834	16.7102	21.442	17.9975
AT1G29270	5.52566	3.98334	11.0486	5.10786
AT1G29280	24.9857	21.574	30.8322	27.7187
AT1G29290	2.2708	2.33111	1.63884	1.68671
AT1G29300	4.41667	5.17082	4.41275	4.79324
AT1G29310	19.4184	20.0465	13.9016	16.7569
AT1G29320	6.77583	6.57085	4.7676	7.62657
AT1G29330	19.9071	35.1124	22.7811	25.2608
AT1G29340	16.652	17.8861	13.5119	15.1839
AT1G29350	18.1249	22.3471	19.6191	18.9542
AT1G29370	18.6397	23.3149	20.2809	19.315
AT1G29380	1.09072	1.72533	2.88681	1.41573
AT1G29390	50.4181	68.3915	55.728	66.5872
AT1G29395	32.2727	23.0141	43.0562	17.6415
AT1G29400	73.7744	42.9252	76.4236	37.0742
AT1G29410	2.20812	2.76466	3.90197	2.43316
AT1G29418	57.7019	13.5112	79.03	27.7484
AT1G29420	5.66825	6.1429	12.9111	4.86894
AT1G29430	13.1039	31.0277	25.2679	32.1176
AT1G29440	17.6414	33.327	27.6836	33.1809
AT1G29450	12.9654	28.8186	19.9567	26.9811
AT1G29460	20.9742	16.2818	29.3186	22.3982
AT1G29465	6.86859	2.1654	9.36187	3.87596
AT1G29470	57.6256	62.2732	55.7121	49.4635
AT1G29500	26.1032	52.5554	39.5841	64.6148
AT1G29510	18.2859	31.6144	30.8542	47.9237
AT1G29520	10.4173	11.6918	12.3844	8.25806
AT1G29530	13.4893	19.4829	17.473	26.19
AT1G29550	10.3292	10.3663	8.36256	12.4677
AT1G29640	9.51268	7.24864	13.5114	9.9292
AT1G29660	140.771	146.337	76.4306	118.902
AT1G29670	110.888	168.403	52.4461	76.7462
AT1G29690	5.55948	12.0294	4.06826	8.22846
AT1G29700	6.79498	7.95215	6.02803	7.03882
AT1G29710	3.11316	3.18682	3.02806	3.05643
AT1G29750	4.78188	4.56512	4.79425	3.8876
AT1G29760	8.07881	5.7241	6.24005	4.25618
AT1G29790	9.00988	6.89758	5.54999	4.8281
AT1G29800	16.5287	13.5548	15.1468	11.4414
AT1G29810	9.92962	9.62054	8.6903	8.9497
AT1G29820	4.2078	3.18339	3.03348	3.81019
AT1G29840	9.00067	12.8471	10.6392	13.5979
AT1G29850	124.61	128.387	144.866	149.982
AT1G29880	55.4061	66.5384	50.3886	55.3539
AT1G29890	16.1185	17.3753	15.7264	15.2921
AT1G29900	29.807	33.0775	27.1624	30.4614
AT1G29910	613.053	1105.54	626.821	1042.6
AT1G29920	859.662	1301.12	794.186	1181.02
AT1G29930	1584.77	2758.01	1733.27	2330.87
AT1G29940	9.73774	9.05864	8.58645	10.1826
AT1G29950	2.69994	3.51087	5.98164	3.34994
AT1G29951	8.30919	5.54246	8.74016	5.07469
AT1G29960	2.32842	3.185	3.03385	3.87698
AT1G29965	17.5495	25.7328	21.9734	45.752
AT1G29970	25.2981	22.567	19.8321	18.1821
AT1G29980	26.1035	26.965	26.8504	32.2738
AT1G29990	59.1993	60.5193	46.1965	59.5228
AT1G30000	8.19826	10.3187	8.69521	8.56973
AT1G30040	4.3615	9.3852	5.01995	12.8649
AT1G30070	17.1305	18.445	17.8294	30.1998
AT1G30080	2.21837	2.248	3.32154	2.67651
AT1G30090	11.2739	7.95577	8.80567	9.05757
AT1G30110	13.2764	11.239	17.814	15.0728
AT1G30120	94.8449	102.824	105.328	96.3206
AT1G30130	17.324	16.1033	11.9543	10.9698
AT1G30200	12.4922	9.96549	10.7193	7.39254
AT1G30210	10.64	10.6126	14.5826	10.9322
AT1G30230	179.548	186.861	199.946	238.548
AT1G30240	3.38613	3.58322	1.52809	3.13935
AT1G30260	34.4777	9.14609	34.0869	11.1387
AT1G30270	16.9689	14.0818	23.3056	15.4894
AT1G30290	1.69859	2.53207	3.28376	3.11922
AT1G30300	6.2806	7.63079	6.46516	10.0761
AT1G30320	13.0842	10.0674	11.6058	9.88698
AT1G30330	10.2621	7.91599	8.86312	5.92845
AT1G30360	48.9368	51.7304	46.7535	36.1191
AT1G30380	2333.24	3737.95	2973.8	3619.62
AT1G30400	30.701	26.0752	32.8402	25.388
AT1G30440	31.8912	42.9428	30.7187	36.0457
AT1G30450	10.2432	7.85591	8.62328	6.35416
AT1G30460	6.71449	6.05478	3.91638	7.08188
AT1G30470	16.6238	18.2746	8.7645	13.2235
AT1G30475	4.31431	4.8045	6.34099	5.48211
AT1G30480	6.16325	8.01133	5.56598	5.1408
AT1G30490	2.74672	3.27787	4.19585	2.7811
AT1G30500	7.68997	5.4238	7.87964	6.37561
AT1G30510	33.4996	72.5508	47.7579	197.263
AT1G30520	1.77179	3.14509	2.94854	4.13955
AT1G30530	15.1209	30.1496	14.4917	26.252
AT1G30540	6.26548	6.57627	5.2229	4.90757
AT1G30550	4.9418	4.74085	7.54905	5.28481
AT1G30570	16.1977	19.6023	17.3957	17.4325
AT1G30580	110.435	106.51	103.499	148.854
AT1G30590	4.33834	4.1005	4.139	3.44855
AT1G30600	3.52545	4.47648	4.75134	5.09769
AT1G30610	3.00039	3.16614	2.49141	3.07538
AT1G30620	4.32914	5.89075	4.46719	4.94956
AT1G30630	75.2831	87.4313	81.9957	112.94
AT1G30640	10.0402	8.04568	10.4237	8.45008
AT1G30650	2.21439	1.58701	2.49914	1.57458
AT1G30680	5.58686	6.95258	4.54215	5.78234
AT1G30690	47.9147	67.2938	38.3596	61.5489
AT1G30700	15.3326	12.8848	15.7382	21.2387
AT1G30720	61.2019	18.4948	22.0258	14.2825
AT1G30730	17.33	10.14	22.1435	9.50663
AT1G30750	17.9635	23.3915	25.2014	30.9622
AT1G30760	5.41076	6.61795	4.93401	7.58207
AT1G30810	7.18224	6.30375	7.50283	7.73026
AT1G30820	37.7158	17.9812	20.2488	12.747
AT1G30825	7.25185	8.80051	7.89511	9.17581
AT1G30840	4.17713	3.61184	4.07285	2.96467
AT1G30845	13.0494	11.685	18.0553	18.9912
AT1G30870	45.1111	40.8984	58.6654	56.7072
AT1G30880	30.3191	24.0575	25.8188	29.8919
AT1G30890	27.5425	33.922	27.0156	34.7372
AT1G30900	16.678	19.2724	19.8173	21.4862
AT1G30910	22.9145	20.8462	15.0705	19.9152
AT1G30960	3.91769	3.52204	2.97894	3.83419
AT1G30970	6.45017	6.6597	6.84439	6.61477
AT1G31010	8.37904	8.5346	7.22531	10.5852
AT1G31020	16.1207	12.969	12.5671	14.9087
AT1G31040	3.25005	1.98884	2.29807	3.0382
AT1G31050	2.67848	2.40435	2.66603	3.44327
AT1G31070	15.7978	18.9629	16.2693	22.2122
AT1G31120	5.43953	4.73702	6.35575	4.21842
AT1G31130	110.479	98.1759	57.5851	88.6361
AT1G31150	2.08253	2.428	2.6508	2.82107
AT1G31160	13.9087	14.7426	13.1578	11.5601
AT1G31170	81.6138	66.1977	81.323	61.2737
AT1G31180	51.0714	66.7794	51.3483	59.8719
AT1G31190	24.2276	25.7349	16.3126	21.5865
AT1G31200	1.93726	2.25275	2.7221	4.04477
AT1G31220	3.69898	4.90515	3.74547	4.84642
AT1G31230	18.9313	35.1633	21.0639	32.1808
AT1G31280	4.24927	2.9297	4.23324	2.76739
AT1G31300	15.3001	13.722	13.9269	9.16278
AT1G31320	5.1277	4.50912	8.49937	9.11924
AT1G31330	1781.35	2243.79	1808.86	2036.31
AT1G31335	18.0227	19.4798	18.5287	19.8035
AT1G31340	179.241	177.091	181.075	231.023
AT1G31350	2.7579	1.22416	2.86371	1.55986
AT1G31360	2.04741	2.54757	3.84306	3.10578
AT1G31410	4.08707	4.39138	4.58329	4.76814
AT1G31420	18.1283	13.8676	18.0587	11.2551
AT1G31440	29.783	22.8035	26.3336	23.7091
AT1G31460	3.28045	3.35739	2.75466	3.50923
AT1G31470	1.45358	1.26039	1.65618	1.33972
AT1G31480	6.85661	4.37431	5.05803	3.53935
[truncated: 14,535 more rows]

## Sheet: 2B
Gene	WT-input-rep1	WT-input-rep2	ect2-1-input-rep1	ect2-1-input-rep2
AT1G01010	3.24515	3.60068	4.56553	4.39235
AT1G01020	3.6877	10.0544	7.26349	9.27501
AT1G01040	1.2879	2.34706	1.26595	1.69833
AT1G01050	77.7048	77.5905	61.0964	65.6351
AT1G01070	9.44323	8.81032	7.27515	10.0482
AT1G01080	50.1702	51.6313	41.7733	39.4856
AT1G01090	189.048	137.962	145.923	119.902
AT1G01100	908.066	817.269	655.174	645.352
AT1G01110	3.07536	3.02779	3.37654	3.63398
AT1G01120	37.2517	35.3411	35.0562	56.8045
AT1G01130	4.79521	5.05236	7.12611	3.26022
AT1G01140	8.42844	27.3391	18.7581	29.5434
AT1G01160	17.327	21.996	17.5477	18.9026
AT1G01170	145.023	190.859	144.381	145.936
AT1G01180	14.7225	17.9332	33.1292	26.8442
AT1G01190	3.59122	3.57688	5.66118	7.95097
AT1G01210	23.8011	16.7128	20.2284	19.1552
AT1G01220	3.49616	4.16796	3.85612	3.52003
AT1G01225	5.04256	6.43947	4.64449	4.67311
AT1G01230	36.3769	46.4136	52.0929	39.6745
AT1G01240	8.86632	22.1631	24.0992	19.2326
AT1G01260	5.06688	4.55021	7.4597	7.2446
AT1G01290	8.53761	10.1092	8.03976	8.21472
AT1G01300	71.673	38.7819	71.5629	51.8943
AT1G01320	19.1406	12.4948	9.41019	10.617
AT1G01350	6.333	8.752	8.05814	8.04568
AT1G01360	10.8453	14.8456	18.0482	12.9362
AT1G01370	5.394	7.90789	4.96493	4.85958
AT1G01380	5.06319	5.52501	3.77305	3.12641
AT1G01420	8.21533	5.20681	5.36573	7.73601
AT1G01430	40.8584	40.1118	48.3011	47.5144
AT1G01440	4.62751	7.88629	7.592	8.50867
AT1G01470	106.285	147.27	108.866	190.383
AT1G01490	32.5708	60.4879	51.0695	54.777
AT1G01500	15.0725	16.1504	23.345	20.5434
AT1G01510	14.0984	14.3035	20.2207	15.9483
AT1G01540	25.0018	31.7268	33.3495	33.9681
AT1G01550	79.2444	123.371	111.36	119.156
AT1G01600	8.23846	4.7236	4.13537	3.0177
AT1G01610	40.302	31.6179	32.2196	38.1753
AT1G01620	432.782	904.746	1030.1	1078.8
AT1G01630	36.9994	32.7189	27.6746	33.8215
AT1G01640	6.21602	8.73659	7.13817	6.11235
AT1G01650	10.5801	13.3357	13.6511	13.9222
AT1G01690	1.62526	2.79857	1.63106	1.89382
AT1G01710	8.28414	11.2005	7.73146	8.95545
AT1G01720	33.8831	70.9236	51.9606	55.5955
AT1G01725	15.0441	30.4953	23.7361	21.7501
AT1G01730	28.8282	30.6738	29.4687	21.5617
AT1G01750	10.1905	10.5916	17.488	9.37434
AT1G01770	2.36918	5.02429	4.7548	4.5672
AT1G01780	4.09449	6.92682	9.05712	6.25788
AT1G01790	15.2482	13.8956	14.4048	14.3154
AT1G01800	66.9386	64.2498	63.9499	50.1118
AT1G01820	53.4963	64.962	65.5955	58.5889
AT1G01830	5.51596	5.11241	4.94988	4.08486
AT1G01840	2.33607	2.23596	3.39214	2.79919
AT1G01860	5.86889	5.14367	4.35176	5.73626
AT1G01900	5.82899	2.94602	2.39937	4.21208
AT1G01910	35.7454	37.0613	41.8945	30.7564
AT1G01920	5.25999	8.24431	8.00891	6.95386
AT1G01930	3.4305	5.67763	4.60047	5.28141
AT1G01940	23.8678	19.6273	13.2414	17.4812
AT1G01950	2.45557	4.04054	4.06126	3.7996
AT1G01960	12.2036	11.7982	17.4329	13.8507
AT1G01970	23.4092	9.58018	11.0808	8.63735
AT1G02000	5.91154	5.04178	6.87635	6.68354
AT1G02020	3.71094	2.99675	3.10489	3.61583
AT1G02080	5.38354	7.57792	7.54341	7.10126
AT1G02090	28.0841	24.7561	21.5926	24.5684
AT1G02100	15.4555	19.3814	15.3502	17.2261
AT1G02110	6.81888	7.9097	8.46979	8.04469
AT1G02120	17.2855	21.1584	19.7762	14.8579
AT1G02130	55.5437	47.3966	49.6567	48.7158
AT1G02140	180.472	158.389	160.722	146.62
AT1G02145	10.3458	11.5616	8.19717	8.73942
AT1G02150	59.8957	45.4791	43.9846	41.9778
AT1G02160	57.2013	61.4674	45.5108	54.0353
AT1G02170	11.8746	20.2582	20.178	18.7043
AT1G02180	11.4595	8.65768	6.69579	5.80617
AT1G02205	21.4942	15.9176	20.878	13.5045
AT1G02220	2.08899	1.02035	1.47495	1.80257
AT1G02260	3.9289	5.87949	5.20817	3.73841
AT1G02270	10.5779	10.2455	10.8065	11.5868
AT1G02280	66.1271	64.5452	57.0917	50.7451
AT1G02290	4.45497	3.77358	5.08404	4.16085
AT1G02300	3.84468	13.1885	6.18875	13.1509
AT1G02305	68.8663	70.948	71.7133	55.6417
AT1G02330	8.55538	11.4921	9.36992	8.33652
AT1G02335	10.1971	14.2324	12.8133	14.6329
AT1G02340	2.71924	12.2079	16.4275	27.8375
AT1G02350	2.26248	6.95492	9.73947	4.63614
AT1G02360	15.5366	15.62	23.0986	19.3397
AT1G02370	5.33991	3.34423	4.81643	5.3308
AT1G02380	1.49899	3.44785	3.86581	5.21983
AT1G02390	2.12761	3.18671	1.87904	3.24934
AT1G02400	4.00154	13.4212	5.79027	8.44125
AT1G02410	15.0613	16.6608	16.2018	12.1671
AT1G02475	57.6307	42.9659	32.1717	32.7152
AT1G02500	330.395	295.572	264.47	353.815
AT1G02520	1.58485	1.19906	1.28916	1.1592
AT1G02560	175.48	172.517	126.049	145.547
AT1G02610	1.66511	25.5993	24.6756	18.0868
AT1G02640	6.74386	52.2969	83.0268	43.8537
AT1G02660	2.37731	41.1134	40.7597	42.5948
AT1G02680	7.94108	14.9615	13.2756	11.9052
AT1G02690	11.4074	10.2485	9.69822	10.0093
AT1G02730	18.9262	11.7083	8.59556	8.16518
AT1G02740	4.74892	5.60151	6.60841	4.78184
AT1G02750	11.7844	17.1186	22.8782	18.6366
AT1G02780	851.713	760.57	617.418	640.669
AT1G02800	3.48631	1.65248	1.93577	2.32507
AT1G02810	10.4124	18.047	8.07979	10.5161
AT1G02816	22.2591	27.6703	35	28.1442
AT1G02820	6.38781	3.59342	3.87833	7.14943
AT1G02840	70.9374	86.8146	87.4104	78.856
AT1G02850	8.2118	5.4409	5.9327	6.4474
AT1G02860	4.51778	14.868	15.108	11.6888
AT1G02870	29.1167	27.8789	24.3296	17.7379
AT1G02880	10.3576	12.8086	9.47622	9.22137
AT1G02890	8.05275	11.3974	11.9489	10.4236
AT1G02900	47.1305	65.8798	57.3615	61.4762
AT1G02910	21.6807	21.925	17.2263	18.239
AT1G02920	43.1783	43.3802	61.0978	77.2941
AT1G02930	76.7735	40.7579	71.7615	91.5523
AT1G02950	4.79631	4.55815	3.15535	4.36453
AT1G02960	2.15331	7.17365	3.45408	3.42108
AT1G02970	2.22198	1.62482	1.12302	1.14324
AT1G02990	1.35514	1.39243	1.71705	1.66088
AT1G03000	3.87358	7.08889	5.11743	5.62997
AT1G03030	9.44422	9.07271	7.48827	8.15682
AT1G03040	26.5378	23.1903	30.8283	26.3406
AT1G03060	1.73976	1.80948	2.31287	1.73038
AT1G03070	1.18473	1.31581	1.95796	1.26804
AT1G03080	2.28771	4.09987	2.85726	3.27816
AT1G03090	3.82764	39.1536	34.8418	21.9038
AT1G03110	10.6217	8.87489	8.37208	6.78757
AT1G03130	1084.19	1042.13	996.738	1166.68
AT1G03140	26.4365	43.6183	49.9232	37.3856
AT1G03150	25.0681	34.3479	25.1005	22.7633
AT1G03160	12.4752	8.70249	8.25978	7.99129
AT1G03180	1.69205	2.31155	1.6594	1.43101
AT1G03190	2.09855	3.31553	2.13295	1.65397
AT1G03200	1.3732	3.9976	2.35113	1.85494
AT1G03210	14.2886	20.3748	19.2834	15.4301
AT1G03220	134.611	164.55	269.235	236.776
AT1G03230	45.6078	39.7351	60.4761	47.5699
AT1G03250	16.5892	14.6714	15.0189	13.5074
AT1G03260	3.44087	7.61109	7.17696	6.69914
AT1G03270	1.17524	1.39224	1.36203	1.09018
AT1G03280	9.50454	9.28925	9.0166	8.73277
AT1G03290	6.1482	9.299	13.1631	8.04133
AT1G03300	1.25118	1.77854	1.36806	2.72126
AT1G03310	19.7921	6.12091	4.50161	6.58037
AT1G03330	40.0615	49.4578	46.0178	43.5731
AT1G03340	2.15829	2.7482	2.26801	1.68555
AT1G03350	23.3015	19.0401	26.5624	23.1847
AT1G03360	11.6878	10.7421	10.5912	9.35079
AT1G03365	2.64678	3.14056	3.16209	2.90973
AT1G03370	3.54105	4.28566	7.72595	5.26687
AT1G03380	6.26281	7.09299	7.22654	6.01693
AT1G03400	6.14	17.9587	20.517	20.4301
AT1G03430	12.815	21.641	14.821	19.3391
AT1G03440	13.131	9.63928	9.63908	13.0696
AT1G03457	3.5203	5.758	6.31296	6.57166
AT1G03470	4.35442	10.0529	5.43217	6.93349
AT1G03475	165.063	145.088	124.179	130.482
AT1G03520	3.94396	8.46874	7.31102	6.77966
AT1G03530	5.06302	2.96243	3.09603	3.57607
AT1G03550	2.71257	4.9546	2.04033	2.76515
AT1G03560	3.26362	2.8277	4.05522	4.37933
AT1G03590	6.58988	16.4319	17.7493	16.1673
AT1G03600	662.903	616.135	683.64	649.022
AT1G03610	14.9554	55.3983	75.2297	61.6405
AT1G03630	117.3	83.9324	56.7819	82.3744
AT1G03650	4.59293	5.70778	6.73695	3.17162
AT1G03660	2.46765	3.58703	1.05703	1.53593
AT1G03680	467.909	403.067	361.872	381.762
AT1G03687	11.044	9.74749	8.22751	8.42248
AT1G03700	3.21289	3.29896	4.20541	3.44374
AT1G03730	16.1281	26.8955	20.9315	25.9878
AT1G03740	4.01484	11.2544	13.8737	11.6931
AT1G03760	3.51705	4.46572	3.94558	3.22813
AT1G03770	2.41296	2.33151	2.67337	2.44005
AT1G03780	2.51708	3.43421	1.93531	1.57455
AT1G03820	30.685	19.2203	17.8337	26.3446
AT1G03830	1.4635	1.51988	1.56745	1.45626
AT1G03840	3.06121	2.92897	1.91017	2.08496
AT1G03850	20.3602	52.3649	71.6796	45.5614
AT1G03860	64.297	49.6663	43.7555	46.6102
AT1G03870	159.04	413.485	332.022	622.946
AT1G03900	62.5116	58.6885	66.2148	60.2784
AT1G03910	8.59724	10.8699	10.678	11.0336
AT1G03930	5.7629	7.44569	5.31528	4.85124
AT1G03950	4.47992	7.28157	5.59911	5.0463
AT1G03960	1.70453	2.96196	2.16802	1.83607
AT1G03970	5.32824	9.1215	12.1045	9.63644
AT1G03980	4.36604	9.42379	11.3716	9.54462
AT1G04000	15.2425	9.60867	9.47791	11.7791
AT1G04020	4.01591	3.17108	1.89598	1.76197
AT1G04030	1.99612	2.25983	1.94217	1.78323
AT1G04040	88.9511	108.856	84.5286	92.2702
AT1G04070	32.143	28.6238	22.9172	25.3947
AT1G04080	16.8161	20.9233	19.9273	20.1167
AT1G04100	2.76291	1.8564	3.71895	3.05276
AT1G04110	5.44493	2.7523	3.34259	2.30869
AT1G04120	5.53731	5.75245	6.36734	5.17008
AT1G04130	3.89161	3.18346	4.18152	3.97903
AT1G04140	20.046	20.9642	26.9018	24.1946
AT1G04170	66.7887	45.2836	47.6986	50.7571
AT1G04190	20.8882	15.4223	16.2817	15.0947
AT1G04200	5.23203	6.98846	7.89207	5.91241
AT1G04210	6.75028	7.24878	8.55781	7.54993
AT1G04220	6.68497	4.85973	3.81267	5.21218
AT1G04230	2.86268	5.10931	6.30474	5.18971
AT1G04240	12.6188	33.02	45.5187	49.6736
AT1G04250	77.5396	65.9394	68.2217	74.97
AT1G04260	26.625	28.459	32.0676	31.4424
AT1G04270	866.905	694.722	743.668	649.113
AT1G04280	13.2512	20.7601	19.8791	18.1274
AT1G04290	17.4652	11.1008	8.89538	9.2557
AT1G04300	6.26311	9.67548	10.2441	10.1203
AT1G04310	2.30113	4.53722	5.30935	5.32498
AT1G04340	33.8252	33.3617	29.5681	28.8406
AT1G04350	26.1521	17.8724	13.3081	20.484
AT1G04360	4.94167	4.18778	4.88297	5.66205
AT1G04400	45.6163	58.1492	73.9513	52.0237
AT1G04410	815.877	696.012	720.18	604.921
AT1G04420	74.8982	64.1259	57.9229	61.1194
AT1G04430	42.3987	58.4273	86.1512	69.1648
AT1G04440	16.273	19.2768	25.2504	20.5537
AT1G04480	410.775	405.617	335.496	344.245
AT1G04510	28.9267	20.7815	22.2824	19.5196
AT1G04520	13.4143	7.93534	5.56028	7.36843
AT1G04530	32.2518	24.1677	19.3855	21.9499
AT1G04550	22.0671	13.6581	12.9084	17.0388
AT1G04555	3.27651	7.10643	5.47643	4.38437
AT1G04590	10.4537	7.94468	6.53351	6.92143
AT1G04610	1.05892	2.01088	2.7947	2.55801
AT1G04620	12.6629	6.23619	7.22199	4.19056
AT1G04630	49.9406	55.3618	42.5342	47.7654
AT1G04635	6.45797	4.24467	4.86714	4.55615
AT1G04640	48.8862	39.0073	51.2351	40.9164
AT1G04680	55.9169	39.1592	40.7042	47.637
AT1G04690	85.718	70.212	85.9938	71.0548
AT1G04710	11.6788	9.42591	5.87129	7.6966
AT1G04750	100.667	108.91	104.303	93.1449
AT1G04760	2.07939	1.95352	2.73651	2.01325
AT1G04770	25.7897	10.5217	5.66945	12.4007
AT1G04780	6.91557	10.2981	11.3634	11.9987
AT1G04790	5.07805	8.95517	8.31239	6.36862
AT1G04800	125.008	93.4988	101.624	81.1759
AT1G04810	11.3639	11.2812	13.3439	10.764
AT1G04820	414.334	258.85	256.275	290.345
AT1G04830	4.50078	7.54217	7.4902	7.07697
AT1G04850	26.4491	29.6141	20.194	22.4384
AT1G04860	6.14757	6.75975	7.89456	6.90378
AT1G04870	24.7528	18.8185	25.9424	19.1663
AT1G04900	5.53564	4.57523	4.95544	5.30455
AT1G04910	10.547	12.3824	11.1541	10.0018
AT1G04940	83.3169	60.4253	48.6486	50.148
AT1G04945	3.45953	2.65282	2.67181	2.4441
AT1G04950	6.95083	8.4464	12.3562	8.85906
AT1G04960	12.1499	14.1212	17.5343	14.8466
AT1G04970	15.1287	15.4862	15.1284	15.8578
AT1G04980	17.5984	7.09337	7.5722	8.06006
AT1G04985	13.1987	20.0613	27.7031	21.3066
AT1G04990	9.95562	10.7062	9.79085	6.37188
AT1G05000	12.2541	15.8392	12.9124	14.2518
AT1G05010	172.964	256.027	323.981	324.486
AT1G05030	3.38592	4.58669	4.24924	4.11106
AT1G05055	11.6837	8.8821	7.89279	9.46655
AT1G05060	9.92141	10.8375	11.3914	10.2734
AT1G05065	9.03543	4.69981	7.70569	6.0533
AT1G05070	14.0442	22.5832	12.5958	17.6396
AT1G05090	4.30208	4.80094	6.58047	4.94463
AT1G05120	3.73636	4.18046	5.17436	4.23937
AT1G05140	58.7574	25.7238	33.2124	33.1627
AT1G05150	13.7927	15.0763	17.3921	13.2387
AT1G05170	4.54685	2.46661	3.01742	2.95543
AT1G05180	12.5147	14.167	15.1273	14.6139
AT1G05190	512.604	483.595	362.365	369.967
AT1G05200	4.81922	4.88598	3.41544	3.65232
AT1G05205	45.917	46.598	30.9113	34.184
AT1G05210	17.9677	10.4683	16.6256	11.5191
AT1G05230	5.66514	3.84247	5.20474	4.38428
AT1G05240	15.4191	11.1383	36.1799	14.7901
AT1G05250	13.7076	10.084	34.2771	13.5966
AT1G05260	56.3176	69.3765	62.9273	62.2763
AT1G05270	16.2436	19.9532	23.3941	14.7315
AT1G05300	5.9727	4.29408	5.4761	6.29195
AT1G05310	2.66164	2.56646	1.87244	1.3133
AT1G05320	2.12543	2.63941	1.76018	2.15207
AT1G05340	7.16742	23.5049	38.4805	26.8405
AT1G05350	11.3848	15.4062	12.2281	10.3472
AT1G05360	6.4466	7.29561	4.69465	5.33245
AT1G05380	4.71776	4.47361	7.27	5.68775
AT1G05385	24.0211	20.068	18.1556	17.0805
AT1G05410	8.236	12.0768	13.4843	9.6028
AT1G05430	22.4809	24.3408	18.1545	21.322
AT1G05440	3.51324	1.75103	1.6833	1.36638
AT1G05460	2.99664	2.57486	3.49753	3.47776
AT1G05470	3.45377	3.8817	4.09709	3.20993
AT1G05500	20.8676	18.8232	19.319	16.6665
AT1G05520	11.6318	10.4415	11.6143	10.6993
AT1G05560	9.75082	5.00094	3.8521	6.19045
AT1G05570	3.9919	6.67709	7.4426	5.04979
AT1G05575	7.59644	34.0952	13.7158	23.8556
AT1G05590	10.3952	7.06724	7.48812	7.74787
AT1G05600	5.31939	5.69466	5.74718	5.02732
AT1G05620	18.1197	19.7179	15.7335	17.2435
AT1G05630	1.73653	2.55283	3.02204	2.55996
AT1G05660	1.60566	1.58977	2.12541	1.70888
AT1G05680	7.51701	4.32743	4.52551	6.501
AT1G05710	9.35961	9.77064	8.30905	9.00946
AT1G05720	26.167	27.9714	22.6797	18.7604
AT1G05730	7.96431	8.02501	7.87378	7.01309
AT1G05760	2.49761	6.75026	5.15596	7.15488
AT1G05780	7.57009	8.11565	7.1454	8.05356
AT1G05785	11.4503	9.54632	12.3466	9.97746
AT1G05790	2.98134	5.79477	4.46932	3.49914
AT1G05805	13.7849	31.9688	32.2178	31.2372
AT1G05810	12.4537	21.2209	21.2541	18.2317
AT1G05830	2.41167	4.55626	4.04184	3.25766
AT1G05835	47.6396	43.2512	44.4647	43.1654
AT1G05840	7.05194	16.4284	17.1285	13.3643
AT1G05850	396.948	402.037	443.893	464.289
AT1G05860	5.25943	6.66758	7.66257	5.9113
AT1G05870	18.3847	22.6962	11.3201	18.2607
AT1G05890	9.79212	23.2765	20.7006	17.8956
AT1G05900	3.41718	4.13968	2.49318	3.2843
AT1G05910	3.36649	2.43765	3.27372	2.45291
AT1G05940	18.7713	18.7365	14.6738	16.7399
AT1G05960	8.67181	8.70684	8.83442	7.86122
AT1G05970	9.46731	18.6716	19.3074	14.6236
AT1G06000	28.0933	6.31825	4.90827	7.67012
AT1G06010	29.9915	29.6403	28.7441	22.6983
AT1G06040	127.065	146.747	104.025	150.107
AT1G06050	3.53516	7.14493	3.7761	4.63536
AT1G06060	12.8694	17.4904	16.6268	18.0203
AT1G06070	6.94191	10.5984	9.15556	10.6046
AT1G06080	16.204	34.4035	15.8317	36.8396
AT1G06090	4.8865	5.78831	6.01267	6.79566
AT1G06100	9.21126	3.75166	2.11342	1.04321
AT1G06110	16.452	20.065	18.5822	18.6049
AT1G06130	22.0672	19.965	19.0275	15.2232
AT1G06150	4.16336	5.68975	3.89003	4.47389
AT1G06160	3.05225	6.7241	6.20229	8.12181
AT1G06180	8.578	6.91844	8.01445	8.63748
AT1G06190	63.6796	42.1016	37.8944	43.3168
AT1G06200	53.0468	58.8865	56.0756	46.6694
AT1G06210	13.4071	12.1654	10.2891	11.6193
AT1G06220	13.4362	10.0693	12.3826	8.48074
AT1G06230	7.38053	8.72401	12.0844	11.2417
AT1G06240	11.7148	9.55912	6.04741	9.49864
AT1G06290	20.5043	23.0328	19.07	20.9539
AT1G06350	4.7398	4.58078	6.45336	8.12336
AT1G06360	83.0732	72.1444	91.3259	61.1691
AT1G06380	11.8461	7.56197	6.83578	8.10764
AT1G06390	26.9359	38.412	40.6759	32.1988
AT1G06400	36.9657	66.0636	53.7725	56.3158
AT1G06410	26.3165	34.9875	47.7192	41.6072
AT1G06420	1.70165	2.52922	1.17897	1.29909
AT1G06430	36.5911	34.4279	44.9748	38.2004
AT1G06450	5.49179	3.85875	6.2982	6.22785
AT1G06460	116.515	54.2477	108.104	58.395
AT1G06470	10.8711	11.4994	12.699	8.02865
AT1G06475	6.04038	3.98089	3.1104	5.99976
AT1G06500	10.5788	14.5173	10.548	10.7137
AT1G06510	19.173	16.3756	12.4242	10.5577
AT1G06515	39.8371	54.0659	57.8925	42.3325
AT1G06530	32.072	25.7052	28.857	29.902
AT1G06550	14.351	14.5726	8.8423	12.6655
AT1G06560	6.73082	7.41325	6.45643	6.08457
AT1G06570	14.9306	52.7537	68.1313	52.7452
AT1G06620	6.88495	9.91818	9.76253	10.4164
AT1G06630	7.808	17.7058	18.5037	16.8841
AT1G06640	67.3265	84.3509	82.2903	88.2143
AT1G06645	4.2927	4.32169	5.73426	4.10345
AT1G06650	22.4891	27.2994	23.5291	24.1491
AT1G06660	2.62066	2.62116	1.99362	2.90203
AT1G06670	2.83388	3.2344	3.19486	3.15622
AT1G06680	3553.51	3512.71	3016.53	3391.97
AT1G06690	16.2314	13.8637	12.7687	12.6975
AT1G06700	31.4248	46.3761	40.8826	39.692
AT1G06720	2.65219	3.21824	2.43208	2.57
AT1G06730	7.70717	5.92073	7.30484	6.36221
AT1G06760	183.782	209.219	157.228	135.996
AT1G06770	2.64025	3.78565	3.07403	3.72306
AT1G06780	2.96412	4.52816	3.61014	4.38715
AT1G06790	13.6494	11.0076	11.2188	9.67506
AT1G06800	5.18759	4.51164	8.76401	8.54133
AT1G06820	10.7989	9.41514	11.6245	9.48949
AT1G06830	22.7563	30.1475	20.8793	21.7807
AT1G06840	4.10186	6.03565	7.09135	5.64008
AT1G06850	6.38048	9.38652	9.41847	8.907
AT1G06870	11.1706	11.2561	12.3199	8.94245
AT1G06890	44.6433	46.439	51.7263	37.5772
AT1G06900	8.32891	7.46499	10.1857	7.19068
AT1G06910	2.11435	1.97959	1.97735	1.17231
AT1G06950	33.1862	30.2019	23.2718	24.5106
AT1G06960	10.9929	15.3526	11.5326	6.90401
AT1G06980	10.2341	6.8294	10.7783	9.47635
AT1G07000	4.42771	8.80004	16.3268	12.0396
AT1G07010	16.1886	8.60139	6.07993	12.1518
AT1G07020	21.5297	30.5511	42.0144	26.1142
AT1G07030	17.1564	11.4895	15.5325	13.357
AT1G07040	12.5833	22.5911	27.4725	18.0485
AT1G07070	67.4022	57.0137	49.1133	44.6968
AT1G07080	98.7261	70.3577	65.561	85.2992
AT1G07090	21.003	12.697	18.9173	19.2049
AT1G07110	20.4165	25.2465	18.4922	17.9565
AT1G07130	10.5002	19.388	19.2604	16.0349
AT1G07135	110.187	815.774	81.2966	355.872
AT1G07140	143.149	126.54	149.245	126.894
AT1G07150	1.49633	2.80558	3.45976	2.46899
AT1G07170	47.0202	70.4247	75.9526	59.2457
AT1G07180	21.8164	14.4846	20.6106	25.1511
AT1G07200	4.71125	5.9992	8.67007	6.80994
AT1G07210	36.4796	29.5067	33.423	28.6161
AT1G07220	4.26305	3.27606	3.65901	4.1475
AT1G07230	15.9537	16.3836	20.9586	19.0418
AT1G07240	16.4502	27.4312	42.2173	31.3209
AT1G07250	36.9802	27.1255	47.4718	39.544
AT1G07260	5.46039	5.22174	6.88018	6.08904
AT1G07280	35.8487	27.1975	33.3523	27.268
AT1G07310	29.0009	30.2263	43.6091	36.197
AT1G07320	432.65	381.826	315.557	383.771
AT1G07350	11.2932	21.4125	16.8618	16.9001
AT1G07360	23.1782	16.6546	15.9005	15.1314
AT1G07370	33.0121	17.1752	12.0725	13.0995
AT1G07380	3.04817	3.64102	3.68276	2.94192
AT1G07400	2.84242	13.2897	13.0384	3.11485
AT1G07410	5.09747	4.16804	4.74352	2.97219
AT1G07420	30.5083	30.6516	39.0154	26.5723
AT1G07440	31.1698	32.9644	26.1908	38.0284
AT1G07450	2.26023	2.41922	1.02267	2.92805
AT1G07470	11.5576	11.3902	13.5227	10.3652
AT1G07480	9.09691	9.38123	11.3432	8.68561
AT1G07490	7.41241	7.06327	3.65662	5.43038
AT1G07510	6.42341	6.79172	7.83063	8.43151
AT1G07520	2.22979	5.77325	4.08003	4.14982
AT1G07530	10.3043	14.5857	20.69	14.5878
AT1G07570	8.3217	10.2402	11.3086	11.2956
AT1G07590	513.025	607.817	565.723	537.848
AT1G07600	9760.95	11783.5	6269.97	12036
AT1G07610	518.337	608.718	377.837	547.101
AT1G07615	4.8141	3.94166	5.18487	4.42502
AT1G07630	6.66738	7.93559	9.34375	9.07152
AT1G07640	20.5164	10.9551	10.542	12.0421
AT1G07650	5.35948	8.70266	11.1096	9.55838
AT1G07660	66.3774	69.4466	64.9079	46.3726
AT1G07670	13.8165	11.3541	11.3396	9.91749
AT1G07700	30.9491	28.1634	19.4957	25.4338
AT1G07705	7.85376	5.9447	7.07654	5.64036
AT1G07720	24.882	18.2229	17.0658	32.7263
AT1G07730	2.35358	1.39294	3.93171	2.73237
AT1G07745	1.40666	2.78424	2.13048	1.89809
AT1G07750	28.9343	27.9338	27.9141	33.5773
AT1G07770	732.628	663.116	495.653	568.066
AT1G07780	26.7941	24.4297	19.403	22.1226
AT1G07790	90.9641	58.0235	51.4746	49.3937
AT1G07810	9.94288	8.44016	10.817	10.0256
AT1G07820	252.957	220.081	222.723	178.169
AT1G07830	35.0908	37.4002	42.1049	32.6328
AT1G07840	11.3662	9.66631	11.5296	11.9426
AT1G07870	3.94952	6.26756	7.47061	6.00305
AT1G07880	3.42439	4.23491	4.11274	2.62088
AT1G07890	681.315	442.833	396.125	540.646
AT1G07901	3.40091	12.6362	16.367	2.50437
AT1G07910	1.8348	2.46631	2.07584	1.97361
AT1G07920	576.556	286.867	323.127	307.92
AT1G07930	459.283	234.315	266.178	246.024
AT1G07940	495.948	260.301	288.575	280.959
AT1G07950	27.8912	30.5189	26.4589	27.8597
AT1G07960	41.2153	37.0383	38.3966	30.5916
AT1G07970	5.81921	5.22313	5.7459	3.53521
AT1G07980	9.73756	12.0462	9.61665	12.2952
AT1G07985	4.47034	5.17172	6.63065	6.93127
AT1G07990	8.99623	9.17173	12.2019	11.7528
AT1G08000	9.56897	5.46573	9.01623	7.28451
AT1G08010	15.2255	13.4874	16.6861	13.3535
AT1G08030	6.06378	6.1447	6.51131	5.77788
AT1G08040	11.8739	11.8515	10.7806	9.70453
AT1G08050	1.72972	1.27756	1.53559	1.8535
AT1G08110	75.6826	94.3828	77.9373	79.6094
AT1G08125	7.92126	11.3612	8.1319	9.93679
AT1G08130	8.03179	5.69126	4.68753	5.46843
AT1G08160	16.7768	10.6183	7.82075	11.0047
AT1G08165	2.73879	5.41619	2.58299	1.12567
AT1G08180	9.16911	12.543	16.8845	11.4931
AT1G08190	14.9854	14.077	13.1497	15.6941
AT1G08200	138.704	107.255	124.458	108.679
AT1G08210	10.3877	16.0037	12.4714	15.8424
AT1G08220	7.46488	4.81934	3.54504	6.65908
AT1G08230	7.6964	6.95379	9.5339	11.9828
AT1G08250	17.3277	3.72064	6.49576	9.57665
AT1G08280	11.5369	4.05401	6.60404	7.67089
AT1G08290	1.91874	2.53445	2.19139	1.82071
AT1G08315	9.45729	15.1907	14.637	14.6403
AT1G08320	3.93096	5.12507	3.38106	3.89345
AT1G08340	1.70651	2.84972	3.34578	1.9788
AT1G08350	5.68435	4.92549	6.0681	5.14957
AT1G08360	382.414	356.251	275.588	265.31
AT1G08370	14.5483	13.2722	16.2873	14.4775
AT1G08380	3754.22	5261.2	3523.56	5250.54
AT1G08390	17.2862	17.4722	20.0826	15.7418
AT1G08400	1.74004	1.29654	3.09395	1.92415
AT1G08410	8.36631	6.21008	7.93949	7.57142
AT1G08420	11.3705	11.5482	15.2943	12.879
AT1G08430	15.3624	17.3785	19.3477	17.451
AT1G08450	25.7773	28.3196	23.5748	27.5794
AT1G08460	14.756	15.2253	18.2642	16.2351
AT1G08465	15.4255	16.8799	18.7375	13.5261
AT1G08470	15.2743	12.0709	11.6203	11.255
AT1G08480	140.056	117.212	98.6586	103.119
AT1G08490	22.5564	15.5736	18.2584	12.4454
AT1G08500	8.18118	12.2208	12.4259	12.9927
AT1G08510	44.4912	55.9739	66.1404	68.3028
AT1G08520	36.7885	46.6498	35.4167	39.5433
AT1G08530	9.47853	9.86961	8.04402	6.15367
AT1G08540	27.7026	25.5676	16.9706	21.0347
AT1G08550	26.176	21.6996	22.7441	18.4515
AT1G08560	41.425	41.8568	28.0722	24.9541
AT1G08570	57.0327	61.7608	73.9144	58.7911
AT1G08580	55.1144	42.2689	28.4666	38.0419
AT1G08600	2.05476	2.40067	1.52586	2.07709
AT1G08610	3.38746	2.89525	2.80753	3.35795
AT1G08620	3.33682	3.44105	4.00642	3.48601
AT1G08640	63.8433	53.3151	35.7393	45.7403
AT1G08650	36.5741	12.0212	19.0826	24.3426
AT1G08660	10.235	20.0819	14.2966	14.9192
AT1G08670	1.80571	3.83928	1.93097	2.05458
AT1G08680	7.80238	10.0304	10.4257	11.9964
AT1G08700	28.5486	19.4388	24.997	29.1215
AT1G08710	5.4416	7.1075	6.85364	5.12381
AT1G08720	3.32171	5.60432	7.14776	6.0387
AT1G08750	8.25724	7.4093	7.21804	6.80566
AT1G08760	5.07883	7.30468	7.43143	7.61022
AT1G08770	28.5416	28.8168	41.9171	30.2637
AT1G08780	30.565	38.2587	33.6553	27.972
AT1G08800	2.87362	3.53437	4.57516	3.49814
AT1G08810	3.40592	5.28481	4.60581	2.99295
AT1G08820	18.8892	23.5686	24.1228	20.9239
AT1G08830	27.3304	46.8576	65.7278	62.6627
AT1G08845	6.516	7.99771	8.7614	8.65567
AT1G08880	146.654	128.601	137.153	105.947
AT1G08890	8.233	12.4748	18.504	13.1582
AT1G08900	5.72583	11.4696	14.7065	11.539
AT1G08920	9.8707	17.2356	14.4416	16.0577
AT1G08930	31.3549	123.264	272.796	181.005
AT1G08940	5.58216	9.40787	6.53976	9.442
AT1G08960	6.09214	4.98744	4.81616	5.44232
AT1G08970	31.2473	28.7268	29.8975	35.2524
AT1G08980	52.3462	73.5141	114.946	64.9703
AT1G08990	2.45996	2.23764	1.92286	2.56364
AT1G09010	13.1993	16.7598	20.3182	16.8649
AT1G09020	15.4749	14.8404	15.6486	12.8399
AT1G09060	6.59221	8.90078	10.2432	9.40377
AT1G09070	152.783	602.239	261.698	528.861
AT1G09100	12.0916	12.7048	8.68471	11.2788
AT1G09130	100.852	86.6535	87.6814	91.5641
AT1G09140	24.8532	40.1596	30.2283	38.1474
AT1G09150	30.141	32.823	24.0284	27.4949
AT1G09160	14.4587	17.0388	15.5028	17.6058
AT1G09190	2.60797	1.63145	2.15441	1.42246
AT1G09200	305.391	165.324	144.368	136.657
AT1G09210	74.1097	50.5734	42.6965	47.0077
AT1G09230	2.41361	5.61826	2.94692	5.25641
AT1G09240	11.6159	4.31361	4.59673	8.10458
AT1G09250	28.9889	34.1139	44.964	50.6817
AT1G09270	29.6414	27.9735	36.8247	31.5169
AT1G09280	6.64656	9.59054	10.9157	7.45022
AT1G09290	6.32381	8.09495	8.61716	8.10567
AT1G09300	5.72892	5.06265	5.73303	3.86539
AT1G09310	807.011	444.036	265.976	686.413
AT1G09320	2.54843	3.42198	5.73364	3.30285
AT1G09330	55.8149	57.2704	65.9225	54.3347
AT1G09340	498.641	355.933	310.381	361.614
AT1G09390	9.43246	16.2496	10.2195	16.5069
AT1G09415	9.94356	13.5648	12.937	10.6836
AT1G09420	1.59416	3.9067	1.77307	1.87743
AT1G09430	36.4366	58.8685	57.8219	41.2065
AT1G09440	3.48501	4.50936	4.01367	4.04589
AT1G09450	1.41444	1.57285	1.67636	1.03036
AT1G09460	4.14202	10.266	11.5935	10.657
AT1G09470	4.24528	2.65764	2.02326	1.68177
AT1G09480	1.38651	1.89695	2.54814	2.26008
AT1G09490	27.4416	32.1006	35.2843	28.6927
AT1G09500	1.60835	1.27996	2.23248	1.44726
AT1G09520	15.8861	19.0495	25.0212	23.1963
AT1G09530	5.68559	9.73893	6.39202	11.2541
AT1G09560	125.002	117.183	95.9697	123.998
AT1G09570	18.5711	33.6562	49.1721	37.5182
AT1G09575	3.47214	14.85	10.7981	11.0399
AT1G09580	14.2718	14.9348	13.2185	12.1746
AT1G09590	336.169	310.492	225.99	255.638
AT1G09610	1.41861	1.37213	1.52181	1.38194
AT1G09620	34.0168	26.6528	44.9929	30.4657
AT1G09630	29.1019	27.0189	20.9195	19.728
AT1G09640	190.689	129.342	167.431	152.021
AT1G09645	26.1533	41.2655	48.5506	43.0252
AT1G09660	28.9182	28.1783	16.794	21.9967
AT1G09690	664.637	646.203	427.802	491.831
AT1G09700	7.09298	8.02476	8.58762	7.85505
AT1G09710	1.45492	2.70485	3.07107	2.85723
AT1G09730	4.91759	7.50204	9.12686	7.00255
AT1G09740	34.0237	50.7168	37.4426	44.4306
AT1G09750	115.136	115.058	98.9121	129.065
AT1G09760	37.8616	40.2108	37.5612	29.5487
AT1G09770	14.2815	17.8689	21.5282	19.6314
AT1G09780	126.844	73.8792	76.0951	62.694
AT1G09794	3.23114	10.8837	4.72451	3.24257
AT1G09795	55.9182	40.3474	45.9814	41.0353
AT1G09800	3.1993	3.25168	2.40702	3.51523
AT1G09810	3.91892	4.16415	3.73106	3.15199
AT1G09815	43.8968	45.4331	37.1276	42.6696
AT1G09820	2.0916	1.47589	1.51573	1.96756
AT1G09830	25.9771	12.5142	11.8381	13.9382
AT1G09840	16.906	16.7397	14.0894	14.4114
AT1G09850	21.3464	18.124	17.6644	19.4991
AT1G09870	15.2534	12.2069	17.6831	14.0332
AT1G09900	16.4217	9.23197	9.2563	9.13142
AT1G09910	4.11401	5.79041	5.34774	5.24196
AT1G09920	22.7079	35.1096	27.1333	26.2291
AT1G09932	2.73548	4.75124	5.67025	3.45248
AT1G09940	8.27286	13.8602	19.1546	14.3717
AT1G09960	5.17845	4.45455	4.97254	3.71593
AT1G09970	32.3067	36.5535	71.21	55.9981
AT1G09980	5.17712	6.91346	5.87854	5.02926
AT1G09995	3.76797	7.10626	6.85317	7.89501
AT1G10020	11.8425	33.7793	45.3995	42.8678
AT1G10030	44.9635	41.7586	48.8482	41.0816
AT1G10050	2.40086	2.49524	3.8773	2.96309
AT1G10060	4.98344	7.14655	8.81486	5.8743
AT1G10090	9.71158	9.5527	14.4759	10.6338
AT1G10095	1.32142	2.08548	2.27757	1.61242
AT1G10120	6.60026	8.60601	9.18989	10.7462
AT1G10130	6.24284	6.99841	5.93748	6.15951
AT1G10140	10.0153	31.2777	37.2549	24.9424
AT1G10150	15.0349	26.0131	33.3485	23.7197
AT1G10170	9.30005	9.50267	18.6588	12.4191
AT1G10180	6.78038	7.46646	8.96002	8.51759
AT1G10200	87.3198	101.157	118.218	87.7418
AT1G10210	5.56454	6.83946	10.5475	8.08716
AT1G10230	21.5838	18.9245	18.3783	22.3496
AT1G10240	3.16327	3.31483	3.04683	3.07132
AT1G10270	5.26227	1.94199	3.63682	3.09448
AT1G10290	13.5451	13.5234	13.117	12.568
AT1G10310	16.9277	12.9878	8.583	11.1467
AT1G10350	9.17106	7.51486	7.69405	6.9179
AT1G10360	33.2942	32.7747	28.677	36.8934
AT1G10370	32.328	16.4195	15.092	36.4177
AT1G10380	13.2952	13.1383	8.89716	13.9395
AT1G10390	10.6298	13.7271	15.3774	14.933
AT1G10410	13.628	14.1695	12.3469	13.1972
AT1G10430	21.3996	24.9134	31.9109	24.1036
AT1G10450	1.88444	3.56002	2.30625	2.9041
AT1G10460	1.11232	1.91877	1.78632	1.07248
AT1G10470	63.8668	42.4186	54.6956	46.5059
AT1G10480	2.38494	2.00117	3.08519	2.40584
AT1G10490	4.55609	3.47975	3.45781	3.11115
AT1G10500	76.3675	71.7797	70.6266	57.491
AT1G10510	12.7379	14.7825	11.4014	12.2816
AT1G10522	51.0175	37.5766	22.8921	27.1554
AT1G10550	1.29892	5.58394	5.52193	11.0774
AT1G10570	2.84701	6.36817	3.4359	2.54558
AT1G10580	10.3091	8.42085	10.1471	8.93041
AT1G10590	165.674	168.422	186.407	160.796
AT1G10600	12.3767	18.2529	15.3781	14.5804
AT1G10630	89.9271	88.4244	93.326	99.2304
AT1G10640	12.9093	5.49163	3.0025	3.51293
AT1G10650	11.0723	8.51614	6.27711	6.00437
AT1G10657	14.1139	7.25285	4.64123	5.09273
AT1G10660	16.4517	20.5171	15.9504	17.3421
AT1G10670	110.517	122.921	122.747	116.328
AT1G10690	6.12129	6.08748	5.50716	7.11846
AT1G10700	15.2442	19.4931	24.992	23.0835
AT1G10720	8.5487	9.04231	12.8137	12.6525
AT1G10730	3.45214	4.56661	3.42646	4.42535
AT1G10740	14.7316	20.2372	17.4413	27.0056
AT1G10750	1.25445	1.60382	2.08658	1.59654
AT1G10760	24.3997	18.1811	22.3647	15.6032
AT1G10780	8.75394	4.8638	6.10222	5.91771
AT1G10820	6.8566	10.3584	10.0826	11.1017
AT1G10830	37.5772	24.1749	26.0434	21.643
AT1G10840	86.0676	79.5549	101.267	81.8738
AT1G10850	10.0485	5.45652	6.27655	6.44763
AT1G10865	35.6442	38.847	41.3722	39.7431
AT1G10870	4.95641	5.09657	4.95536	5.9062
AT1G10890	2.95234	11.7749	3.5341	7.95524
AT1G10900	4.96692	4.97319	3.88274	5.10166
AT1G10910	7.85693	11.3928	7.81533	8.12438
AT1G10930	2.34571	1.37485	1.05169	1.33024
AT1G10940	22.8743	28.7161	29.8195	27.2535
AT1G10950	93.5084	72.6452	90.1928	72.0669
AT1G10960	918.518	349.132	281.587	536.561
AT1G10990	4.51231	4.38308	8.16988	8.4773
AT1G11000	3.23988	5.08521	4.46455	4.79822
AT1G11020	11.2205	14.6174	16.478	14.3266
AT1G11050	4.69375	8.62445	5.71576	7.17923
AT1G11060	2.35029	3.74571	4.17882	2.85055
AT1G11080	6.24869	11.9072	11.8352	11.8164
AT1G11090	10.7658	9.48875	11.2944	8.7894
AT1G11112	3.97487	1.97678	1.94533	2.44976
AT1G11120	6.93082	3.68417	7.18436	5.10786
AT1G11125	3.14657	2.94815	3.44898	3.19728
AT1G11130	6.27202	4.06401	4.10178	4.0074
AT1G11180	10.7195	12.5945	13.4233	12.5099
AT1G11190	1.39385	1.64909	1.0005	1.9098
AT1G11200	23.7642	22.524	19.7801	16.947
AT1G11210	9.21663	12.4651	17.5543	10.5888
AT1G11220	5.68676	3.59526	2.97353	3.09686
AT1G11240	19.1093	23.8399	17.5842	16.5966
AT1G11260	50.6461	671.853	1060.13	695.757
AT1G11270	4.62744	5.69691	3.92862	3.74729
AT1G11280	5.73165	5.99179	7.06841	6.70891
AT1G11290	2.53498	1.22558	2.44422	1.56177
AT1G11310	32.0228	40.0171	54.3261	40.67
AT1G11320	3.51238	2.80339	3.42979	3.1367
AT1G11330	3.30827	3.65999	5.32283	3.96914
AT1G11350	3.02096	7.06479	9.34886	6.26719
AT1G11360	26.9504	42.0422	56.3183	41.9131
AT1G11380	6.91265	27.8476	25.1448	28.2518
AT1G11390	7.55962	6.10484	7.90943	6.04094
AT1G11400	14.3295	20.3454	15.8438	17.2866
AT1G11410	3.27991	2.35981	2.18245	2.24012
AT1G11420	1.2059	1.29378	2.22804	1.68206
AT1G11430	125.238	127.706	83.0506	99.8655
AT1G11440	8.72462	9.83105	7.00358	9.28264
AT1G11450	6.51107	11.6268	9.60812	8.3571
AT1G11475	73.3181	67.6394	49.1382	52.2914
AT1G11480	14.7872	21.4214	22.6192	22.8482
AT1G11530	49.5872	83.6609	107.578	53.2334
AT1G11540	2.08851	2.08826	2.11615	2.15866
AT1G11545	39.0498	42.6329	28.511	40.9822
AT1G11570	2.12672	1.74915	1.88248	2.24484
AT1G11580	101.367	72.0508	125.639	79.9175
AT1G11600	34.3177	11.6208	16.8401	9.86623
AT1G11650	150.587	145.642	147.518	151.369
AT1G11655	1.76698	1.28236	2.79632	1.04493
AT1G11660	7.88178	10.1379	8.7348	9.54154
AT1G11670	13.5508	19.4283	12.3002	14.751
AT1G11680	79.8832	61.996	72.8786	69.2241
AT1G11700	22.0376	9.99466	5.97446	10.6045
AT1G11720	5.79653	5.21773	3.90348	4.64311
AT1G11750	71.622	81.0338	53.6365	60.8137
AT1G11755	6.84708	9.36084	6.76979	6.67069
AT1G11760	9.46123	12.2286	17.3735	13.1655
AT1G11780	8.08719	6.79843	6.44548	5.70235
AT1G11790	16.1064	11.4023	10.0079	8.5707
AT1G11800	6.14256	3.99791	5.75244	4.4595
AT1G11820	25.603	19.7316	24.46	20.4529
AT1G11840	258.652	259.322	199.547	253.568
AT1G11850	116.902	78.5802	62.0842	70.1359
AT1G11860	674.982	358.129	357.842	369.7
AT1G11870	14.1777	11.3534	12.0279	8.09836
AT1G11880	3.15522	3.67072	4.57994	3.30985
AT1G11890	27.6417	26.8567	31.484	26.6546
AT1G11900	1.98947	3.3367	3.04182	2.87851
AT1G11905	12.6086	16.6186	19.5465	13.8272
AT1G11910	233.996	203.156	186.324	181.273
AT1G11930	30.4026	44.5109	26.5089	33.2459
AT1G11940	2.5357	2.85287	3.15738	2.70322
AT1G11960	2.26719	4.78113	2.57928	5.07967
AT1G12000	53.1718	34.2345	34.0806	34.7767
AT1G12010	5.23373	8.10523	6.26667	6.98042
AT1G12020	13.7356	11.9164	17.3922	14.689
AT1G12040	3.53843	1.98191	7.84919	3.1652
AT1G12050	24.7613	23.2978	22.1881	21.5338
AT1G12060	8.02929	9.25069	6.64203	6.73635
AT1G12080	38.1079	64.3069	45.6081	63.4466
AT1G12090	1598.2	1340.26	1339.39	1659.55
AT1G12110	150.119	92.0085	85.2378	123.683
AT1G12120	18.2995	28.3243	32.1957	22.41
AT1G12140	19.624	13.4931	13.6287	16.4483
AT1G12200	12.2453	7.35937	12.3504	11.8099
AT1G12220	1.48892	2.16419	3.18378	2.783
AT1G12230	56.6567	72.6035	51.0908	59.9911
AT1G12240	41.6402	50.7319	39.2339	41.7675
AT1G12244	9.00514	8.32616	4.54203	5.75188
AT1G12250	46.6105	53.6402	42.5751	42.9969
AT1G12270	14.6172	15.6049	13.6705	14.8207
AT1G12280	1.98077	1.45383	1.52746	1.43343
AT1G12300	1.00385	1.12689	1.18712	1.36709
AT1G12310	157.212	165.713	188.068	171.222
AT1G12320	3.21354	3.99975	4.41736	3.03582
AT1G12330	12.4735	9.92195	11.5541	10.1378
AT1G12340	3.33777	3.44796	4.69398	3.83974
AT1G12350	10.6484	11.3295	11.2231	10.4109
AT1G12360	9.08511	15.3915	18.3532	12.9658
AT1G12380	4.53388	3.46834	2.41231	2.77747
AT1G12390	15.19	17.7229	17.5675	14.3279
AT1G12400	19.3867	16.1789	11.8399	10.9896
AT1G12410	130.742	155.002	136.537	125.504
AT1G12420	4.26571	3.08654	3.43369	3.66075
AT1G12430	3.67669	4.49108	4.63647	4.673
AT1G12440	108.141	193.088	213.901	209.598
AT1G12450	6.50255	12.9308	13.3739	15.255
AT1G12460	5.46217	2.90124	3.32213	3.98077
AT1G12470	6.98872	7.51111	9.28707	8.60532
AT1G12480	1.38318	1.37976	1.45702	1.61971
AT1G12500	30.6206	29.5634	34.988	28.947
AT1G12520	4.7689	8.44507	9.31704	8.74899
AT1G12530	8.12485	12.6252	6.36267	8.37949
AT1G12550	4.1573	2.97875	4.58959	5.08292
AT1G12560	5.55039	6.45291	12.5877	7.77084
AT1G12580	7.8101	19.9981	19.7584	21.8882
AT1G12620	1.95152	1.82959	2.08747	2.49341
AT1G12640	20.8464	17.4854	20.2174	15.9941
AT1G12650	7.89193	12.3067	9.01487	6.95871
AT1G12680	9.62871	11.9264	12.7683	11.0014
AT1G12710	5.49501	11.1863	29.6359	12.0131
AT1G12740	3.68939	1.92894	4.43595	2.7191
AT1G12750	6.03993	7.41119	5.3274	7.67981
AT1G12760	27.5197	28.5885	47.8153	38.83
AT1G12770	28.9065	20.6927	21.2141	21.4581
AT1G12780	17.4786	113.717	119.713	94.7248
AT1G12790	1.65845	4.98294	3.31569	3.09933
AT1G12800	22.9433	18.7155	15.4381	18.0087
AT1G12805	8.01145	3.10352	12.2484	5.98186
AT1G12810	44.7759	43.5648	39.978	43.2341
AT1G12820	24.338	20.8277	25.2189	23.245
AT1G12830	15.2327	14.213	14.1334	12.4928
AT1G12840	158.017	123.934	156.807	134.42
AT1G12845	74.5393	43.3285	83.9373	54.1428
AT1G12850	29.5725	18.3086	27.4271	17.7209
AT1G12860	22.6557	19.798	19.0144	12.5309
AT1G12880	1.73086	3.4304	3.01851	3.14967
AT1G12900	1041.06	614.007	680.619	717.696
AT1G12910	29.9031	47.7792	56.9193	47.3078
AT1G12920	67.7734	54.2437	66.262	48.2864
AT1G12930	3.49728	4.19361	3.68288	4.20003
AT1G12950	3.28129	2.99596	3.28656	2.51602
AT1G12970	6.39376	8.86458	12.2615	8.25293
AT1G12990	14.0801	23.7761	28.0528	34.1077
AT1G13000	4.66785	8.57571	9.32139	7.52148
AT1G13020	10.6781	9.17555	9.23745	8.34983
AT1G13060	111.323	90.9607	96.0218	84.3274
AT1G13080	15.2746	10.0471	8.45963	11.9283
AT1G13090	18.4512	14.8547	14.0319	15.766
AT1G13100	2.43518	5.43267	4.08824	4.37203
AT1G13110	37.9633	46.165	59.7925	44.0707
AT1G13120	2.46729	3.25731	2.69515	2.37132
AT1G13160	5.96891	5.84975	4.99265	5.04408
AT1G13170	6.68318	7.72103	7.13526	5.3652
AT1G13180	4.17868	5.61844	7.01336	3.97396
AT1G13190	15.945	16.7775	26.2242	20.3188
AT1G13195	5.08082	9.73619	8.6764	8.68029
AT1G13210	5.06756	9.11913	12.9205	9.70049
AT1G13245	150.752	313.59	620.181	491.155
AT1G13250	22.9192	20.1268	20.2542	20.6905
AT1G13260	36.4302	133.495	56.2773	67.7814
AT1G13270	46.5817	35.4183	32.1528	26.0688
AT1G13280	54.6276	38.5187	36.1279	38.5548
AT1G13300	7.25999	16.5167	14.7059	18.2108
AT1G13320	34.8738	29.8403	37.8834	30.1387
AT1G13340	4.16569	7.25825	5.59694	4.03684
AT1G13350	2.02631	4.44044	2.09144	2.42057
AT1G13360	141.265	99.8653	92.6153	94.8747
AT1G13380	67.5671	82.9306	80.1585	82.4864
AT1G13390	21.7027	36.9119	48.8955	36.1796
AT1G13420	5.68769	7.59351	4.17122	3.82896
AT1G13430	1.93733	2.00981	1.33356	2.41564
AT1G13440	1577.4	1112.16	1083.15	1271.34
AT1G13450	7.84547	18.6809	19.9572	17.4974
AT1G13460	6.97451	5.25403	6.69378	5.4524
AT1G13560	43.1546	36.6726	34.4518	37.3375
AT1G13570	6.39396	11.0485	10.3157	10.9716
AT1G13580	7.48337	8.53996	6.08991	6.04348
AT1G13590	12.0552	17.846	13.0223	10.3584
AT1G13600	1.77466	4.00603	1.59776	3.14129
AT1G13635	2.04817	1.78863	2.56391	1.25823
AT1G13640	15.3918	13.3084	21.8852	17.2726
AT1G13650	8.91844	8.2098	2.47226	10.5245
AT1G13670	10.3456	12.8905	23.3701	18.178
AT1G13690	29.1844	31.7753	29.5956	28.719
AT1G13700	4.52939	21.7556	21.3866	22.044
AT1G13710	12.1644	9.17595	12.3137	12.5391
AT1G13730	22.6844	17.8168	15.1627	15.0519
AT1G13740	4.43686	5.16233	5.80507	7.44154
AT1G13750	4.43374	3.34994	1.83526	2.01062
AT1G13770	5.92956	6.91573	5.61364	5.94827
AT1G13780	3.83526	4.65808	6.02394	4.10911
AT1G13810	5.79318	5.14764	6.53862	5.92742
AT1G13820	29.4958	28.0108	22.307	28.1521
AT1G13830	4.58734	2.9196	3.71129	5.63547
AT1G13860	4.06218	4.21115	3.50823	3.21085
AT1G13870	11.9777	11.3891	13.8452	10.9325
AT1G13880	9.7666	13.7729	18.5586	17.0485
AT1G13900	14.9259	10.7339	19.6364	15.5909
AT1G13910	1.88964	2.15252	1.69441	1.77235
AT1G13920	1.73787	2.07779	1.28842	1.02546
AT1G13930	2097.29	1142.13	1414.42	1242.46
AT1G13940	2.32016	3.73207	3.60624	3.42992
AT1G13950	11.9257	17.2504	13.1504	18.3858
AT1G13960	6.43504	9.29081	13.4397	9.94934
AT1G13980	8.53971	9.58174	13.066	10.8583
AT1G13990	14.2098	18.6099	25.1597	23.6888
AT1G14000	23.5673	21.8325	29.7396	22.3934
AT1G14010	31.6062	28.7313	27.4192	28.1519
AT1G14020	8.84594	5.73213	5.76409	6.66534
AT1G14030	14.951	12.501	10.0935	10.7007
AT1G14040	3.20262	3.58733	4.33176	3.0521
AT1G14060	17.1258	11.7141	13.2572	12.5259
AT1G14070	3.93242	4.48784	3.47346	3.95183
AT1G14080	2.93208	1.64283	2.78244	2.93078
AT1G14120	6.60646	8.02536	6.57357	13.5463
AT1G14130	8.23565	9.42426	9.17168	9.58215
AT1G14140	6.43296	9.58628	10.3906	9.49786
AT1G14150	102.403	73.2759	68.7821	56.0255
AT1G14160	3.15843	4.48547	4.32547	4.14347
AT1G14170	9.68467	8.524	12.0235	7.46709
AT1G14180	8.12684	4.20997	5.4727	6.00526
AT1G14185	1.03503	1.89213	1.55907	2.35428
AT1G14190	2.71173	1.99662	3.32101	1.89728
AT1G14200	16.6199	91.3983	15.7134	10.9474
AT1G14205	4.65738	5.59741	8.13938	4.23899
AT1G14210	40.2847	44.1356	40.8127	42.1112
AT1G14230	7.11046	8.0948	5.78915	5.2483
AT1G14240	1.42794	2.69025	3.34671	1.79988
AT1G14250	23.8454	4.56821	14.4427	8.67493
AT1G14270	27.602	26.7695	20.152	22.8789
AT1G14280	13.6273	51.0757	60.8014	58.8261
AT1G14290	33.0307	69.6055	85.5875	72.1741
AT1G14300	11.6225	13.4568	19.1487	17.0178
AT1G14310	11.1818	12.4423	10.6835	15.9405
AT1G14320	1006.22	748.846	692.102	751.488
AT1G14330	8.04942	14.4474	15.8739	16.72
AT1G14340	13.719	20.0404	15.8347	15.6917
AT1G14345	196.473	62.0562	38.7454	78.3959
AT1G14350	4.66971	4.6966	3.32483	3.57266
AT1G14360	18.6683	14.538	9.41993	10.757
AT1G14370	3.21445	8.99452	7.63139	9.92934
AT1G14380	8.23904	10.465	10.6587	10.0707
AT1G14400	151.711	202.189	173.48	165.77
AT1G14410	31.6108	28.1627	23.0983	22.1228
AT1G14440	15.9459	10.0914	11.2531	9.01795
AT1G14450	152.308	168.013	101.515	130.321
AT1G14460	2.6486	2.46017	2.18157	1.85539
AT1G14480	2.13784	8.44234	1.5737	1.8469
AT1G14510	41.9586	45.1614	62.5138	46.2976
AT1G14530	2.93946	5.80025	4.14269	4.00468
AT1G14540	1.34005	5.24501	1.46917	3.23052
AT1G14560	3.85481	4.45316	3.65659	3.4138
AT1G14570	24.037	27.2368	29.5603	28.07
AT1G14580	15.9553	12.055	13.114	11.7811
AT1G14600	2.1786	2.37954	2.24595	2.81539
AT1G14610	13.2758	12.907	11.6334	12.1831
AT1G14620	31.7834	33.5379	25.8431	23.2787
AT1G14630	7.11705	5.20574	3.5759	4.96502
AT1G14650	13.7098	11.7809	17.7561	12.1254
AT1G14670	72.1539	61.0375	88.4317	70.9309
AT1G14685	29.7167	35.8172	47.2442	33.1416
AT1G14690	6.63717	10.9509	10.805	10.3073
AT1G14700	30.2883	26.4731	14.6128	27.3704
AT1G14710	17.3694	14.7252	16.7321	17.0127
AT1G14720	51.903	64.0684	58.6281	54.6699
AT1G14730	10.1133	15.0739	11.4366	16.4597
AT1G14740	13.9679	32.129	50.0429	36.0178
AT1G14770	3.49925	3.96401	3.14083	3.41396
AT1G14790	2.71368	2.32537	3.60916	3.85095
AT1G14810	79.8432	58.7047	54.8919	52.3014
AT1G14820	13.4227	12.0146	11.5652	9.024
AT1G14830	27.9217	26.2276	30.8345	25.9128
AT1G14840	5.73933	5.3006	4.9641	5.60871
AT1G14850	5.07513	4.77169	6.47393	4.25536
AT1G14860	5.75051	9.70221	8.8979	4.87576
AT1G14870	83.9242	126.894	151.488	134.186
AT1G14880	16.3241	5.85973	15.5846	6.00514
AT1G14890	21.1361	51.3642	70.0423	75.4103
AT1G14900	65.0713	61.671	55.7291	68.8311
AT1G14910	10.8131	13.3557	16.5837	14.1911
AT1G14920	33.3121	28.8138	63.0832	46.1288
AT1G14960	8.32313	8.00267	8.11365	10.8056
AT1G14980	245.016	175.731	148.822	169.616
AT1G14990	14.6249	12.7391	6.83295	11.6278
AT1G15000	20.4155	16.0265	16.4716	20.1486
AT1G15010	8.51631	97.7924	37.5569	39.9735
AT1G15020	6.49318	9.35006	9.01373	8.82702
AT1G15030	13.7714	21.7927	21.835	20.4979
AT1G15040	1.20516	7.02202	4.81888	4.22297
AT1G15060	10.3919	9.19285	8.72033	7.48492
AT1G15080	5.78605	5.07997	4.06352	3.75493
AT1G15100	39.4397	15.4216	28.1055	38.6146
AT1G15110	4.85177	6.84937	6.26654	7.99346
AT1G15120	343.864	369.162	240.886	262.777
AT1G15125	8.94846	33.812	51.7588	40.4005
AT1G15130	11.9092	14.8749	18.8119	17.6525
AT1G15140	43.5948	27.687	22.8487	25.8523
AT1G15170	7.93114	8.29679	9.1254	8.30175
AT1G15180	21.3177	25.8603	25.2063	23.5136
AT1G15200	8.70373	15.5415	8.36862	10.4155
AT1G15210	6.54289	5.20382	6.74274	5.75085
AT1G15215	4.19506	6.4944	4.82434	3.86881
AT1G15220	6.54335	6.10063	8.44915	5.59023
AT1G15230	23.8666	24.7995	32.7239	28.2646
AT1G15240	3.30742	5.09568	5.04935	4.16985
AT1G15250	38.7136	38.3437	29.9336	34.2874
AT1G15260	37.2516	19.7674	26.3434	21.1735
AT1G15270	407.715	399.847	221.025	237.421
AT1G15280	10.6395	13.1542	13.7384	12.1211
AT1G15290	9.22717	9.76205	5.15905	10.4514
AT1G15310	2.33004	3.14166	2.55754	2.42252
AT1G15340	21.7852	32.1657	24.4798	26.7799
AT1G15350	18.8683	35.4816	30.2088	25.9425
AT1G15370	55.5443	51.4872	59.059	52.8601
AT1G15380	20.5629	29.9557	26.7283	26.7572
AT1G15390	40.0888	33.5175	32.8883	33.8699
AT1G15400	53.6693	89.4052	115.399	110.45
AT1G15410	5.24811	6.69003	6.41595	6.40613
AT1G15420	20.6955	18.1788	24.2047	18.8635
AT1G15430	7.20714	20.778	12.1288	16.5096
AT1G15440	12.764	5.21028	9.48457	6.35791
AT1G15470	9.13732	7.63042	6.19071	6.63358
AT1G15480	6.05437	4.73464	9.09895	6.04217
AT1G15500	116.898	89.7013	94.2285	89.6766
AT1G15510	4.4353	1.94671	1.60155	1.77565
AT1G15530	6.83331	6.18578	15.6979	10.8853
AT1G15550	5.69801	3.63076	2.19266	2.98656
AT1G15570	7.12008	6.38458	6.70774	5.30082
AT1G15660	5.09468	3.9587	4.54596	3.16107
AT1G15670	15.3679	41.8616	62.6822	50.3647
AT1G15690	473.498	345.237	442.659	306.028
AT1G15700	7.14955	7.9109	7.9085	8.22779
AT1G15710	19.8842	9.41096	9.0347	13.1397
AT1G15720	2.39634	1.91791	3.74794	2.41339
AT1G15730	17.7422	23.9097	19.8529	17.9509
AT1G15740	16.3103	35.2609	43.7086	28.8019
AT1G15750	15.0956	18.8057	19.9904	17.1329
AT1G15780	4.60332	4.91196	4.04812	4.3572
AT1G15790	2.08706	1.42184	1.49619	2.64344
AT1G15800	3.45099	9.62361	14.7728	11.4487
AT1G15810	12.9007	11.0354	9.05878	10.441
AT1G15820	3510.66	3368.13	2585.59	3478.67
AT1G15825	3.7636	12.8939	13.356	19.9634
AT1G15860	24.7079	26.6691	27.4049	24.9398
AT1G15870	2.7654	1.67432	3.22803	2.41216
AT1G15880	21.3545	35.3198	42.5463	32.5296
AT1G15885	9.35257	15.0015	11.1977	9.48254
AT1G15910	6.51693	7.20082	7.03269	6.90731
AT1G15920	10.8693	16.976	25.4186	18.787
AT1G15930	627.209	530.732	474.365	455.257
AT1G15940	1.11837	2.684	1.10445	2.43076
AT1G15950	59.3109	44.3107	43.2135	59.8407
AT1G15960	12.0422	11.1576	6.6	11.5566
AT1G15970	9.92971	9.94558	10.6565	9.93035
AT1G15980	86.6856	62.1075	69.4067	69.0216
AT1G16000	60.9324	64.861	52.7989	50.2148
AT1G16010	18.3213	14.0449	16.5305	17.3102
AT1G16020	7.00253	5.73119	4.8772	4.63754
AT1G16040	11.2465	14.6816	9.37753	10.5134
AT1G16060	5.04453	5.64162	3.64488	4.5996
AT1G16070	1.56276	1.78387	1.13243	1.30522
AT1G16080	82.6631	75.5536	61.5665	75.3833
AT1G16110	1.05432	4.53519	3.73893	3.72424
AT1G16170	24.5075	69.8998	48.0383	50.2634
AT1G16180	160.992	138.508	162.017	142.778
AT1G16190	10.1763	7.35934	6.06529	7.23387
AT1G16210	22.1892	29.2171	19.4518	19.9206
AT1G16220	1.88909	1.85041	1.53092	1.48965
AT1G16240	36.5548	70.3368	68.9139	65.7813
AT1G16250	4.52895	8.75545	11.4006	9.29918
AT1G16260	2.83135	3.50344	4.30314	4.45168
AT1G16270	6.00906	4.52359	5.92585	4.39533
AT1G16280	7.36842	6.451	6.06343	4.22149
AT1G16300	7.18142	7.60809	6.35873	5.55414
AT1G16310	4.53112	2.17079	2.84869	3.59567
AT1G16320	40.2207	25.3928	29.4503	30.796
AT1G16340	12.4677	14.4901	9.06263	12.3918
AT1G16350	38.1893	24.7036	27.5474	28.8181
AT1G16370	2.41674	5.98997	4.22434	7.21231
AT1G16390	10.2426	13.7072	15.3441	27.0189
AT1G16400	15.0377	9.29911	5.37111	9.90096
AT1G16410	107.079	40.4997	22.4499	57.781
AT1G16430	11.8485	10.6256	8.33454	7.65322
AT1G16445	5.9247	4.09459	4.07282	3.99722
AT1G16460	25.0435	27.8376	22.083	24.4514
AT1G16470	64.679	60.1172	58.2263	48.0096
AT1G16500	7.2685	5.46996	8.97753	5.38463
AT1G16510	3.29906	5.17261	9.33744	9.31421
AT1G16515	10.6605	10.5239	4.79763	4.07802
AT1G16520	12.8415	11.4031	10.9731	8.79604
AT1G16530	5.51435	2.265	2.0927	3.14142
AT1G16560	40.0617	44.9768	41.2172	38.2258
AT1G16570	6.06587	9.8835	8.20003	10.0097
AT1G16590	3.33552	4.25221	4.55604	2.24251
AT1G16610	27.1761	18.0526	25.39	18.4517
AT1G16630	3.08412	3.09516	2.46165	2.14376
AT1G16640	2.57104	3.29174	2.80317	3.19673
AT1G16650	1.73097	3.03889	2.08954	2.778
AT1G16670	3.87901	5.93868	9.02364	8.47567
AT1G16680	4.34138	3.75539	4.08224	4.05251
AT1G16690	3.88387	2.43932	2.39534	2.92402
AT1G16700	75.1946	69.2786	56.4824	53.9769
AT1G16710	2.23034	3.13089	2.99081	2.60456
AT1G16720	45.5072	59.657	56.2578	52.9237
AT1G16740	47.7667	49.0611	35.5716	32.1873
AT1G16750	3.18936	3.09594	2.53794	1.99621
AT1G16780	4.65591	3.47066	2.92295	3.07904
AT1G16790	25.6143	21.1241	19.2265	20.9636
AT1G16810	53.0271	69.161	47.0457	51.1659
AT1G16820	1.10353	3.57542	1.43534	1.62705
AT1G16825	7.31632	11.2853	12.5114	9.31355
AT1G16840	40.3198	44.2672	53.2217	42.2257
AT1G16850	7.07302	4.7461	3.88934	9.14605
AT1G16858	30.5444	24.9146	31.459	30.6696
AT1G16870	20.8092	15.9274	16.9737	13.5939
AT1G16880	248.208	132.992	138.148	122.423
AT1G16890	93.6027	117.804	95.6413	83.7589
AT1G16900	11.9052	7.80893	8.80153	8.90797
AT1G16916	35.8972	39.313	45.1035	34.6773
AT1G16920	61.6838	78.1882	66.5063	60.0438
AT1G16930	4.3971	5.03901	4.84345	5.17775
AT1G16960	7.41872	9.52384	6.06949	9.15821
AT1G16970	4.08402	4.36644	3.3446	3.62261
AT1G17020	3.01065	3.65656	2.37481	3.86922
AT1G17050	18.7549	11.0879	7.0947	11.4725
AT1G17060	3.0297	4.62114	5.69867	6.40908
AT1G17070	3.81214	3.18238	4.48266	2.91026
AT1G17080	52.1274	80.6527	79.8512	58.7572
AT1G17090	12.592	5.45101	8.12189	5.72318
AT1G17100	117.46	25.0501	17.8584	25.7199
AT1G17110	6.62351	8.11288	6.83932	7.02969
AT1G17120	21.4001	23.2115	36.7138	24.6283
AT1G17130	16.701	17.3535	16.2602	14.6552
AT1G17140	14.7454	17.0918	11.5507	15.8707
AT1G17145	4.72421	12.0432	13.7591	8.81938
AT1G17147	10.2423	21.4665	17.7389	35.4619
AT1G17160	16.5228	17.7697	18.6548	15.2792
AT1G17170	36.4195	27.8426	23.1693	25.9063
AT1G17180	48.4946	31.784	29.2695	24.5211
AT1G17190	26.6809	29.1201	29.7475	24.4165
AT1G17200	123.226	105.686	111.986	99.7938
AT1G17210	12.5978	15.6537	21.7455	16.6126
AT1G17220	44.3963	24.1165	20.2963	20.5717
AT1G17230	1.4477	1.87492	2.37437	1.8814
AT1G17270	3.28439	3.90337	2.91881	3.23267
AT1G17280	21.1892	28.5497	22.3904	24.9855
AT1G17285	3.80747	3.82991	2.66467	2.73942
AT1G17290	66.4137	71.0033	100.934	76.4571
AT1G17330	6.7727	8.753	5.37373	6.17614
AT1G17340	4.42316	8.07066	10.1206	9.79003
AT1G17350	7.55606	12.7573	10.3007	8.43403
AT1G17360	3.68211	3.57677	2.40265	2.64912
AT1G17370	29.737	25.3065	24.6088	31.6799
AT1G17410	3.51844	6.36905	7.14876	6.92849
AT1G17420	2.18889	6.50856	3.91752	9.69808
AT1G17430	5.68813	10.6887	9.01979	8.25725
AT1G17440	5.1966	5.82794	5.7071	5.60169
AT1G17450	1.45242	1.40999	1.95198	1.19658
AT1G17455	16.0698	21.9185	35.6368	14.1208
AT1G17460	2.13629	2.06457	2.19777	1.55378
AT1G17470	40.7055	36.359	35.4146	33.0449
AT1G17480	3.38591	2.68739	1.91277	2.7542
AT1G17490	16.3154	18.9081	12.3545	10.3495
AT1G17500	4.27626	4.27868	5.8348	4.89071
AT1G17510	21.4662	18.7216	24.1966	23.1814
AT1G17520	5.24729	9.67364	8.54891	8.95005
AT1G17530	35.7348	41.4789	55.2655	52.1087
AT1G17550	12.5976	12.5881	11.8756	11.0913
AT1G17560	15.8268	9.85748	8.5719	7.67532
AT1G17580	2.15864	3.54406	3.28457	3.10239
AT1G17590	1.16231	2.20217	1.14089	1.21248
AT1G17620	48.4773	81.0376	57.7246	98.3727
AT1G17640	2.41	5.7479	5.66436	3.35212
AT1G17650	43.3474	35.7199	26.6033	23.295
AT1G17665	3.19012	1.25047	6.91737	1.73949
AT1G17680	3.19682	4.37201	4.25614	3.64668
AT1G17690	4.6688	5.15449	4.5433	4.39851
AT1G17700	8.44525	7.1558	5.91986	6.26118
AT1G17710	3.74693	5.27123	2.32425	6.49394
AT1G17720	21.7644	20.9313	21.4578	22.6367
AT1G17730	22.5011	26.1941	28.8564	18.6429
AT1G17745	29.8184	16.6376	19.7126	21.1518
AT1G17760	3.74308	4.2459	4.2965	4.55429
AT1G17780	5.89502	12.5053	13.6248	12.0341
AT1G17790	3.48505	4.55782	5.53016	3.97154
AT1G17830	2.59606	2.30317	1.96975	2.90873
AT1G17840	24.51	18.9721	21.8829	17.0573
AT1G17850	8.80105	8.44767	4.85648	5.91535
AT1G17860	166.666	195.096	178.537	187.208
AT1G17880	248.732	228.177	192.861	179.937
AT1G17890	30.5904	26.1014	27.9675	27.434
AT1G17930	3.53873	5.26313	4.70652	4.38195
AT1G17940	2.6246	5.72045	3.96618	6.5996
AT1G17970	9.55637	20.2502	14.1328	18.3731
AT1G17980	7.50404	9.98851	14.6968	11.0905
AT1G17990	2.85188	19.8611	14.0182	19.1909
AT1G18000	13.3351	21.0385	23.1127	22.5654
AT1G18010	15.7339	22.7842	22.147	24.639
AT1G18020	3.61102	23.1515	13.3818	26.242
AT1G18030	2.39913	5.0384	3.6116	4.46557
AT1G18040	4.51765	3.75265	3.62794	4.0807
AT1G18060	98.2781	80.2661	65.3146	85.0117
AT1G18070	35.5905	29.8662	30.6269	29.3531
AT1G18080	646.377	435.889	387.644	440.599
AT1G18090	1.96141	1.91433	1.24044	1.31418
AT1G18100	5.59508	4.44349	3.73837	4.91392
AT1G18140	2.13173	1.81099	1.54834	1.11974
AT1G18150	27.5821	20.7116	21.6059	22.0165
AT1G18160	3.80203	8.69709	7.75261	6.18007
AT1G18170	38.7518	38.5562	28.1886	35.2373
AT1G18180	3.66833	2.94983	2.87995	3.17936
AT1G18190	2.25163	4.10468	1.95463	3.11543
AT1G18200	2.03754	4.98206	3.35287	4.15225
AT1G18210	102.912	127.07	122.986	117.029
AT1G18250	43.3647	28.6906	24.2827	29.1889
AT1G18260	17.0593	18.417	23.4335	19.3116
AT1G18270	4.28571	9.33417	8.53405	5.88431
AT1G18300	28.2866	246.084	9.80421	40.4129
AT1G18320	4.89481	4.2461	2.50582	1.27942
AT1G18330	12.5684	27.1627	22.9324	12.3038
AT1G18335	2.32782	3.81759	2.83979	3.21842
AT1G18340	7.36153	8.94178	8.77696	7.97681
AT1G18360	11.6025	9.82645	7.0395	6.47611
AT1G18370	3.69388	4.36548	2.07417	2.02213
AT1G18390	2.84206	5.64303	7.70457	7.02507
AT1G18400	4.04559	7.94596	10.2169	8.90738
AT1G18420	1.28326	1.74131	1.68807	1.50416
AT1G18440	8.73396	6.34357	6.19452	5.56389
AT1G18450	21.7027	27.4818	22.663	21.3208
AT1G18460	13.7549	20.7091	20.2467	19.2285
AT1G18470	14.4644	24.2926	38.4718	26.1899
AT1G18480	19.1663	14.008	18.7407	14.5834
AT1G18485	3.44164	2.30114	3.56335	2.96593
AT1G18490	8.25225	8.84272	7.31779	8.88686
AT1G18500	29.3571	29.6892	31.104	23.0911
AT1G18540	395.644	282.552	281.601	223.484
AT1G18550	1.7819	1.60936	1.07769	1.24739
AT1G18560	1.9364	1.69574	1.61743	1.42186
AT1G18570	2.84995	14.5189	6.31156	15.4791
AT1G18580	8.9308	9.67371	8.71865	9.19162
AT1G18590	52.0019	22.2046	12.803	30.4427
AT1G18600	12.8023	11.2467	10.1588	7.38988
AT1G18610	2.35484	2.52434	2.40684	1.94074
AT1G18620	7.73604	14.1386	18.3725	15.3923
AT1G18630	28.6817	24.0161	15.5376	16.8355
AT1G18640	28.1402	33.9334	30.0998	28.2873
AT1G18650	49.5069	53.5599	40.3601	45.8206
AT1G18660	12.1436	14.6165	10.4296	12.1381
AT1G18670	4.20905	6.17589	5.79996	5.98239
AT1G18680	9.81694	14.0097	6.9877	10.0265
AT1G18690	2.48627	3.24504	3.39431	2.50051
AT1G18700	9.70317	11.8407	12.2627	11.4181
AT1G18710	7.82183	3.39045	5.72845	6.11454
AT1G18720	120.275	80.9397	75.2109	91.6666
AT1G18730	136.37	139.262	142.104	127.931
AT1G18740	48.1227	224.302	35.3921	78.5967
AT1G18800	25.2344	17.6638	18.5428	15.0591
AT1G18810	6.14383	4.36932	3.96222	2.36898
AT1G18840	11.0888	11.9348	12.272	11.7529
AT1G18850	14.1833	8.77653	14.1132	11.4076
AT1G18870	4.67074	3.86688	2.74456	4.52588
AT1G18880	9.05375	9.6567	10.7019	10.8746
AT1G18890	8.63456	11.6577	15.8294	15.9905
AT1G18900	5.05653	3.77053	4.99169	4.91171
AT1G18950	4.69243	5.8931	7.04911	5.83512
AT1G18970	5.19872	3.48465	3.76159	4.21189
AT1G18980	41.9679	30.7155	41.4871	37.2418
AT1G19000	137.836	136.487	157.756	162.781
AT1G19010	4.08948	4.33364	4.38099	5.48396
AT1G19020	18.1386	87.8909	53.7232	77.0078
AT1G19050	10.6738	13.3954	18.5565	19.7511
AT1G19080	4.48515	6.63806	4.39766	5.09228
AT1G19100	2.55742	2.75245	3.36585	2.26892
AT1G19110	10.9032	12.9089	16.0171	14.0471
AT1G19120	33.0207	39.0608	36.7852	30.1682
AT1G19130	34.7907	39.1026	37.9388	33.7094
AT1G19140	16.6106	12.6419	7.06365	10.5393
AT1G19150	136.178	95.4133	95.9288	112.612
AT1G19170	7.84294	7.78745	6.28083	5.77457
AT1G19180	12.313	49.7629	12.0281	31.037
AT1G19190	2.20683	2.06559	2.73	1.84479
AT1G19200	2.62152	1.57785	1.49276	2.54573
AT1G19220	1.88486	3.21827	2.43632	2.58532
AT1G19240	16.8829	11.8676	16.8335	16.4813
AT1G19270	3.15028	5.43659	4.34803	6.07825
AT1G19300	10.9687	6.58983	9.0403	11.5673
AT1G19310	16.8271	33.4909	40.9679	35.9641
AT1G19330	10.8535	12.3778	14.3563	11.0262
AT1G19350	72.0352	94.2391	83.9482	114.38
AT1G19360	26.7323	24.5819	32.6564	23.8029
AT1G19370	13.7845	11.2339	20.7377	10.898
AT1G19380	10.6672	133.178	76.8342	127.404
AT1G19396	4.80236	17.5842	12.1209	16.4125
AT1G19400	26.446	64.7895	85.2107	61.9053
AT1G19430	6.16729	6.75899	7.03834	6.28854
AT1G19440	15.92	11.6027	17.3989	12.1685
AT1G19450	22.0883	18.1489	15.2798	15.4296
AT1G19480	6.98707	5.71627	8.04472	5.6185
AT1G19485	1.29415	2.6171	1.5606	2.54292
AT1G19490	2.09699	1.40737	1.91367	1.90737
AT1G19510	2.88687	5.85678	5.59723	3.66892
AT1G19520	13.7883	7.54912	11.1638	8.13799
AT1G19530	18.1309	36.0308	139.807	20.7204
AT1G19540	1.35805	7.99958	11.8049	5.98591
AT1G19550	57.4598	43.5448	46.7675	43.7164
AT1G19570	335.562	271.985	309.371	304.547
AT1G19580	30.6007	23.1284	28.35	21.4291
AT1G19600	44.5359	48.3555	45.7692	49.303
AT1G19610	4.7944	7.73421	9.26781	10.5944
AT1G19650	4.37475	3.52117	2.65112	2.61869
AT1G19660	74.8203	126.877	144.799	113.415
AT1G19670	60.0442	10.5362	21.0994	33.7253
AT1G19690	5.69171	5.99604	4.05827	3.95137
AT1G19700	7.40053	8.51301	6.28168	7.62942
AT1G19710	6.41097	4.66846	6.34995	5.03093
AT1G19715	8.06811	14.2085	8.70846	11.9942
AT1G19720	5.93222	9.72693	8.84721	10.7655
AT1G19730	23.7479	32.0161	30.7437	30.1493
AT1G19740	120.89	75.4628	84.352	78.4743
AT1G19770	76.3921	433.332	183.904	278.584
AT1G19800	31.6523	22.9722	21.8369	20.9418
AT1G19835	7.0881	14.623	12.7826	13.0871
AT1G19840	7.22607	3.09645	9.39294	8.20317
AT1G19850	5.13388	4.83068	7.07307	5.1779
AT1G19860	7.25865	6.597	5.37411	6.38956
AT1G19870	10.705	14.3838	15.619	13.4557
AT1G19880	18.0141	19.8965	22.5449	18.9187
AT1G19900	3.31564	4.00492	3.66628	3.79881
AT1G19910	382.416	349.476	340.622	359.531
AT1G19920	56.6011	26.1572	19.6921	21.1801
AT1G19950	5.50081	2.46023	3.54631	2.83327
AT1G19960	65.1099	32.0936	18.9744	26.4858
AT1G19970	6.33218	9.57197	6.5608	8.39721
AT1G19980	3.03652	2.77286	3.15751	2.01405
AT1G19990	6.02482	8.55669	5.92833	5.51195
AT1G20010	198.055	209.135	218.841	169.102
AT1G20020	321.346	327.161	379.832	257.798
AT1G20030	23.405	15.8541	25.8162	16.1848
AT1G20050	129.888	101.526	96.2761	97.1478
AT1G20070	15.3816	6.21591	5.28773	9.00502
AT1G20090	48.2476	79.3902	99.7282	82.9962
AT1G20100	18.3368	25.5515	21.2723	21.0272
AT1G20110	25.1621	28.5498	35.8844	30.3722
AT1G20140	17.0068	13.0883	13.2305	11.6605
AT1G20160	4.62437	4.88603	6.12327	5.81795
AT1G20190	59.3203	50.1439	43.0132	52.3588
AT1G20200	50.0786	35.1097	38.1967	33.149
AT1G20220	54.1689	29.1523	31.201	29.8734
AT1G20225	41.8013	45.0666	44.9958	39.9212
AT1G20260	82.0078	79.2663	78.3512	70.3731
AT1G20270	9.02486	10.2195	9.06271	9.1079
AT1G20300	7.19628	3.41463	6.87813	5.54486
AT1G20330	101.781	107.108	154.887	149.996
AT1G20340	4615.84	4037.57	3405.17	4485.18
AT1G20350	1.04755	2.28383	4.44359	5.43727
AT1G20370	8.84192	6.19284	8.04662	6.52267
AT1G20380	2.15961	1.67111	2.05215	1.44305
AT1G20410	5.66157	4.85894	3.67457	3.96572
AT1G20430	73.1538	85.9481	73.1227	77.9875
AT1G20440	147.47	292.733	302.489	282.798
AT1G20450	63.5159	144.619	105.986	146.969
AT1G20460	13.6412	21.7204	20.7736	21.2307
AT1G20470	4.5634	1.06025	1.17334	1.80022
AT1G20510	13.6948	23.5132	14.8018	22.3733
AT1G20540	11.3507	17.4561	14.0555	12.0658
AT1G20560	13.4833	14.7286	13.0999	15.8697
AT1G20575	15.4006	24.9871	20.848	16.8052
AT1G20580	96.6285	103.183	79.6725	81.1234
AT1G20610	4.92638	6.12352	5.62677	4.13524
AT1G20620	1275.39	1146.05	1335.82	1256.04
AT1G20630	20.5575	30.7855	34.3812	24.9707
AT1G20640	7.07564	6.37912	6.82693	5.70881
AT1G20650	13.3376	31.6063	38.7414	27.3076
AT1G20670	2.92088	3.67041	4.03387	5.09156
AT1G20693	248.518	261.724	277.816	194.713
AT1G20696	219.711	227.732	264.003	200.782
AT1G20700	1.96334	2.58168	1.87828	2.15754
AT1G20760	10.6501	12.5378	18.7374	12.3608
AT1G20770	21.2574	21.3415	19.7696	21.976
AT1G20780	3.95471	5.82331	12.6881	10.2947
AT1G20810	31.3522	46.2687	29.8288	29.379
AT1G20816	11.1004	14.6372	11.4816	12.2678
AT1G20823	18.6475	30.7733	6.19082	22.1683
AT1G20830	9.79682	9.40592	7.07137	8.6286
AT1G20840	48.0358	36.6417	49.2643	33.9671
AT1G20850	30.6119	32.4739	32.7103	31.753
AT1G20880	3.23493	7.99456	6.73215	5.98641
AT1G20890	8.56273	14.429	18.5822	12.6692
AT1G20900	8.1912	9.65293	13.5393	11.1219
AT1G20910	7.69897	7.39543	8.8144	7.46557
AT1G20920	3.37123	6.46238	3.61693	4.78582
AT1G20930	11.9313	12.3207	12.1147	10.9248
AT1G20950	39.8977	27.188	23.6217	25.2333
AT1G20960	11.314	8.75801	10.8249	8.64706
AT1G20970	2.26664	5.94637	4.78546	5.59569
AT1G20980	12.3084	13.0887	18.3738	14.9878
AT1G21000	16.6685	52.3931	52.4821	41.5672
AT1G21010	16.4388	39.7263	30.343	34.7069
AT1G21050	32.1296	36.7703	48.619	67.5225
AT1G21060	2.82077	5.58139	6.88547	5.77415
AT1G21065	97.0283	132.304	103.411	117.601
AT1G21070	10.1882	7.87187	8.48216	7.97682
AT1G21080	13.7735	16.9621	21.2677	17.7631
AT1G21090	14.9648	9.633	10.6166	11.5639
AT1G21100	13.1875	40.9446	82.9198	75.985
AT1G21110	18.2535	24.4264	30.4168	25.5291
AT1G21120	5.47522	6.6439	7.60465	6.04974
AT1G21130	101.833	274.954	468.98	358.11
AT1G21140	5.70926	17.8523	6.98226	9.25451
AT1G21150	2.15021	3.32011	1.19187	1.65289
AT1G21170	3.24975	4.00846	2.94488	2.57338
AT1G21190	65.2336	54.2438	42.4399	52.4859
AT1G21200	4.35234	5.10614	8.52477	5.88146
AT1G21250	3.60613	2.80113	4.83547	6.82649
AT1G21270	6.90673	9.26201	12.9449	14.6588
AT1G21280	5.93255	5.66511	5.93161	9.25326
AT1G21310	530.457	383.311	663.206	407.149
AT1G21350	24.7981	26.7414	25.0387	28.8093
AT1G21370	9.15244	11.7855	11.7297	10.4808
AT1G21380	17.8315	18.1359	21.0499	17.4069
AT1G21390	6.8643	6.37955	7.93034	6.69524
AT1G21400	9.43061	41.4968	49.9243	32.5255
AT1G21410	8.27207	8.10237	8.5889	11.7989
AT1G21440	64.3316	58.1625	69.3261	72.3038
AT1G21450	8.78956	13.7631	16.6466	13.8498
AT1G21460	26.3862	15.9515	10.6668	11.8883
AT1G21480	7.49946	7.98692	7.49051	7.76053
AT1G21500	437.952	530.882	451.955	515.586
AT1G21510	1.20087	1.06565	1.3097	1.0469
AT1G21520	6.5255	3.37095	12.6664	12.4222
AT1G21540	1.80875	3.75951	4.06858	2.89778
AT1G21550	5.23634	12.4156	7.44925	4.89057
AT1G21560	10.2137	8.35777	6.76603	5.91907
AT1G21580	1.72856	2.84157	2.13287	2.01365
AT1G21590	13.4456	7.29152	9.85867	8.24138
AT1G21600	67.8321	53.2926	66.3924	46.9174
AT1G21610	2.78705	6.65982	5.59259	4.35425
AT1G21630	8.72437	8.97792	12.0745	10.6069
AT1G21640	10.1146	11.073	13.2413	11.1133
AT1G21650	2.54544	2.65994	2.31715	2.02659
AT1G21651	1.43284	1.66316	3.12111	1.91545
AT1G21660	12.4475	12.5156	12.6704	13.2994
AT1G21670	20.4877	20.3674	42.2089	26.0893
AT1G21680	48.6192	60.1836	165.209	81.5292
AT1G21690	16.7677	20.9865	13.4022	14.73
AT1G21700	4.87541	6.36078	6.39126	6.24475
AT1G21710	12.0753	12.3331	13.7184	11.5014
AT1G21720	90.202	89.9915	78.7035	68.2486
AT1G21730	2.42366	5.79549	4.65728	4.68993
AT1G21750	96.4184	56.0853	71.6004	52.9551
AT1G21760	11.8198	17.9889	16.6783	18.2127
AT1G21770	31.2346	38.7665	41.7865	37.0228
AT1G21780	29.6427	42.4972	46.7971	40.4894
AT1G21790	8.50195	8.67518	7.99311	6.98501
AT1G21830	13.6145	34.856	35.293	28.3147
AT1G21880	23.1771	12.8095	11.3181	12.56
AT1G21900	33.9313	27.2597	33.1237	28.5002
AT1G21910	5.08439	118.258	16.8277	63.9463
AT1G21920	16.9048	36.1233	46.9298	39.1452
AT1G21930	26.5788	39.6167	32.6895	28.5724
AT1G21980	6.61162	7.14982	9.57323	7.8492
AT1G22020	10.4744	8.67154	12.5882	10.8477
AT1G22030	3.987	3.79042	5.57306	5.9224
AT1G22040	9.74815	9.4436	13.8182	10.879
AT1G22050	10.5805	10.5913	12.4307	10.9563
AT1G22060	2.8725	4.92811	3.80099	3.73842
AT1G22065	22.5184	23.9812	27.5176	35.0377
AT1G22070	15.9547	17.6238	18.9283	16.4989
AT1G22140	50.9194	46.2696	38.5098	54.1686
AT1G22160	21.3908	17.6043	13.9665	25.2493
AT1G22170	10.0918	9.3362	6.69949	7.10161
AT1G22180	5.04382	4.99788	5.87946	7.01837
AT1G22190	40.0849	155.093	54.8143	121.319
AT1G22200	19.7503	19.3595	20.5309	17.3485
AT1G22220	5.14136	3.76953	2.66197	3.58757
AT1G22230	2.48133	1.88248	3.19927	3.01663
AT1G22250	9.98265	10.1411	13.4987	9.14629
AT1G22270	98.1912	79.8919	80.708	81.4195
AT1G22280	18.8361	29.9932	40.9553	34.7929
AT1G22300	237.757	215.816	198.83	190.55
AT1G22310	2.20307	4.35185	3.64036	3.73102
AT1G22330	9.67517	35.0391	19.9964	26.2636
AT1G22360	38.5179	42.3286	66.0843	51.6483
AT1G22370	13.2024	16.622	19.5014	17.0455
AT1G22400	8.54889	17.2088	47.9558	30.8868
AT1G22410	121.506	64.1643	83.3691	86.8662
AT1G22430	21.2591	31.2721	28.504	24.5661
AT1G22440	16.8245	19.1094	23.5298	12.9392
AT1G22450	82.2852	87.8056	70.4489	63.7357
AT1G22470	8.33473	24.8205	7.17267	9.02213
AT1G22500	23.4763	31.8022	46.4237	44.2639
AT1G22510	8.4405	19.2325	23.3108	22.6933
AT1G22520	43.2326	38.4722	33.079	27.672
AT1G22530	17.7169	47.2435	54.6337	52.3613
AT1G22540	8.05798	7.10482	10.142	8.06808
AT1G22550	11.1852	10.0826	10.3191	11.4798
AT1G22570	6.71896	21.0478	28.4087	21.272
AT1G22590	42.3801	29.9123	20.6539	28.9914
AT1G22610	12.3769	10.037	13.6302	10.4081
AT1G22620	4.76303	7.13485	7.11087	5.07728
AT1G22630	78.9356	61.8287	37.9043	56.3476
AT1G22640	25.6418	46.6026	37.9436	40.6174
AT1G22650	4.55522	7.38268	4.36859	7.09815
AT1G22660	3.8526	4.93258	2.69759	3.95971
AT1G22690	168.937	213.567	246.331	307.943
AT1G22700	67.4098	62.3643	59.0156	49.8744
AT1G22710	69.2784	80.324	95.8392	111.118
AT1G22730	9.97001	11.5157	16.3045	11.9239
AT1G22740	9.06083	45.0091	44.8755	28.8668
AT1G22750	54.2109	42.3911	40.7581	45.956
AT1G22770	13.383	14.3294	21.6073	10.851
AT1G22780	440.024	361.111	369.956	278.73
AT1G22790	17.329	24.3956	23.5506	22.2165
AT1G22800	10.0498	8.75947	9.88166	8.51027
AT1G22840	223.606	218.763	144.946	150.77
AT1G22850	50.7677	48.7953	41.1059	64.1295
AT1G22860	1.72456	3.32625	3.62807	2.76915
AT1G22870	1.63928	3.36481	3.01347	2.88505
AT1G22882	4.26197	7.14597	6.5311	10.0881
AT1G22885	46.0864	59.692	81.9286	65.0965
AT1G22890	24.223	77.9638	182.576	81.987
AT1G22900	8.95682	5.50363	6.76163	9.54845
AT1G22910	18.3493	22.5283	21.3431	24.9906
AT1G22920	23.2266	22.9344	23.0608	22.2975
AT1G22930	11.1991	15.1962	16.5218	15.4206
AT1G22940	9.1319	10.3448	8.75213	8.26715
AT1G22950	9.78765	8.91352	7.07711	8.21401
AT1G22970	14.3356	12.8255	14.1552	14.605
AT1G22985	6.0341	8.62018	15.337	11.6158
AT1G22990	1.85221	4.18896	4.06767	5.80447
AT1G23000	4.74244	6.16671	5.01277	5.77346
AT1G23010	1.84234	1.67322	1.09621	1.33334
AT1G23020	12.1101	22.2804	10.7032	16.9748
AT1G23030	11.9973	32.3882	28.3659	37.052
AT1G23040	14.1451	11.5156	14.5363	17.4639
AT1G23060	1.04024	2.32255	1.60263	1.13541
AT1G23080	49.6551	48.844	50.5593	49.8631
AT1G23090	5.79617	8.40747	15.3461	11.4497
AT1G23100	26.7415	22.172	19.3757	19.2135
AT1G23120	3.66863	4.66692	6.65691	8.08909
AT1G23130	405.632	515.428	440.377	676.326
AT1G23140	5.392	7.09708	3.31753	3.28767
AT1G23150	7.94333	7.36917	10.8698	6.41855
AT1G23170	3.44846	3.16801	4.14671	2.48916
AT1G23180	6.9762	4.65426	4.10351	4.53169
AT1G23190	44.5583	29.7712	23.0184	23.8631
AT1G23200	1.08784	1.18553	1.3521	1.80874
AT1G23205	39.8622	4.60223	3.45933	4.60831
AT1G23220	24.5839	18.8206	17.6088	17.7216
AT1G23230	3.61437	2.70976	3.33668	3.12708
AT1G23260	39.6456	58.4192	46.7962	44.6262
AT1G23280	16.6839	18.558	15.0356	13.9518
AT1G23290	826.859	603.204	580.762	559.267
AT1G23310	501.277	595.643	709.032	717.315
AT1G23330	7.17326	4.88114	4.81503	6.65314
AT1G23360	15.3811	17.7593	10.382	9.48855
AT1G23380	3.99708	5.98352	5.25006	3.51797
AT1G23390	125.243	209.179	314.842	187.597
AT1G23400	23.002	27.1613	23.8329	25.8066
AT1G23410	36.3264	26.2307	20.546	18.0529
AT1G23440	32.5607	47.8616	54.8755	53.2754
AT1G23460	3.69972	6.45126	5.98801	6.38534
AT1G23480	7.41734	16.4431	19.0993	19.2026
AT1G23490	220.306	269.62	333.138	297.648
AT1G23530	5.03058	3.60762	3.24085	4.58296
AT1G23710	17.2049	61.1091	20.6159	42.1317
AT1G23720	27.5546	20.695	36.7095	24.3527
AT1G23730	3.96587	3.16547	2.7221	5.50634
AT1G23740	117.044	58.0857	48.8375	78.4725
AT1G23750	19.1405	17.2844	14.7892	13.5197
AT1G23760	1.17236	2.15863	1.74371	1.46333
AT1G23780	20.4848	16.7065	26.7277	21.8871
AT1G23790	2.52725	2.59146	2.18412	1.62149
AT1G23800	7.4312	5.19019	5.85829	6.99573
AT1G23820	119.907	82.587	105.996	79.9618
AT1G23830	3.33801	3.75755	4.8877	4.28242
AT1G23840	1.37206	1.24562	2.46612	3.46818
AT1G23850	2.45591	3.24981	3.32265	5.06443
AT1G23860	37.132	41.0843	44.0866	46.6287
AT1G23870	9.45543	33.7054	46.3034	31.2592
AT1G23880	1.67044	3.44003	2.67484	2.28219
AT1G23890	8.2852	9.69621	7.9552	7.91321
AT1G23900	6.51249	9.06264	7.30313	7.98513
AT1G23950	19.966	18.4505	17.5468	20.6113
AT1G23960	33.7832	50.5045	54.9419	46.3357
AT1G23970	5.83345	7.67752	4.66182	8.16218
AT1G23980	4.77572	4.39474	5.77119	4.35447
AT1G24020	434.52	150.178	122.895	137.707
AT1G24040	11.0157	12.2561	13.3433	15.4912
AT1G24050	61.4695	55.5638	54.1151	42.5999
AT1G24070	1.83087	1.53561	1.48853	2.18418
AT1G24095	4.35294	4.19147	3.73137	6.76656
AT1G24100	68.9678	38.0814	24.0936	58.5916
AT1G24120	9.45558	11.6543	10.7982	10.3824
AT1G24145	2.73849	3.68	4.8086	7.69232
AT1G24147	13.4938	4.04728	6.80545	13.2125
AT1G24148	14.8709	9.59161	9.31149	14.059
AT1G24150	2.81633	3.48521	4.57951	3.47136
AT1G24160	10.148	27.582	24.2209	24.2739
AT1G24170	39.04	54.841	63.3292	71.4544
AT1G24180	75.3206	65.4952	57.3918	48.6969
AT1G24190	2.71052	4.14364	5.04274	4.8308
AT1G24210	2.02117	2.99745	3.34478	1.97477
AT1G24240	14.0384	14.0891	11.4506	10.5322
AT1G24260	2.9036	4.53689	5.12284	13.8302
AT1G24265	1.63742	2.69868	3.19946	2.48032
AT1G24267	19.5763	17.1175	19.6525	17.1596
AT1G24280	9.87681	6.24861	4.9918	6.75418
AT1G24290	2.87565	2.1087	3.25951	2.58607
AT1G24300	3.04539	3.86303	3.50775	3.56099
AT1G24310	13.8983	7.0237	6.29768	7.17417
AT1G24340	4.77725	6.30201	7.52631	5.50313
AT1G24350	15.1948	21.6285	17.6755	17.1113
AT1G24360	126.208	107.523	91.1469	84.0213
AT1G24400	2.03768	2.08016	2.08086	2.77328
AT1G24405	2.21901	1.31413	1.64615	3.03772
AT1G24430	3.31147	3.6196	2.45055	2.42963
AT1G24440	8.81363	19.3109	21.3066	16.4945
AT1G24450	23.9158	20.9155	27.3552	21.6428
AT1G24460	2.57428	3.36856	3.02666	3.47815
AT1G24490	9.44252	5.97705	5.73671	5.72648
AT1G24510	95.7911	77.3757	91.8912	74.6116
AT1G24530	13.1931	27.7899	25.1999	34.5674
AT1G24560	6.0738	7.74744	9.41381	7.34707
AT1G24575	21.7489	15.1973	7.83055	17.2389
AT1G24577	4.47746	3.8969	1.64604	4.47382
AT1G24610	18.5252	15.6445	12.9966	14.2525
AT1G24625	26.5682	14.6952	18.6768	14.8713
AT1G24706	2.81356	3.82557	2.92551	3.04821
AT1G24764	7.53081	8.37965	7.3592	8.42435
AT1G24793	1.64884	4.73246	2.86508	3.45509
AT1G24800	18.4365	13.187	21.3024	19.1019
AT1G24807	1.75862	3.09851	1.71366	2.87022
AT1G24880	54.1711	157.822	75.6429	94.343
AT1G24881	18.8752	12.865	20.771	17.8437
AT1G24996	38.1694	86.742	47.8373	54.6229
AT1G25054	7.05902	25.731	11.6264	13.1819
AT1G25055	20.1959	13.8055	22.278	19.5816
AT1G25083	2.57236	1.82399	1.3129	2.60139
AT1G25145	2.06206	4.47355	2.18486	2.20349
AT1G25150	18.2985	13.1108	22.0234	18.0862
AT1G25155	2.548	2.10516	1.33944	2.91826
AT1G25210	1.9903	4.32004	2.68781	2.97163
AT1G25211	19.7824	13.0521	22.9381	20.1661
AT1G25220	20.0289	18.3303	13.203	24.7174
AT1G25230	31.6242	95.7345	111.898	115.83
AT1G25260	76.6403	66.2302	80.269	62.7094
AT1G25275	326.847	769.917	836.891	652.32
AT1G25280	17.6751	18.2103	19.5911	21.3201
AT1G25290	13.1765	13.4621	17.6164	14.3847
AT1G25320	4.53911	5.37259	7.8644	5.6395
AT1G25350	13.4506	12.7195	14.2721	11.4818
AT1G25370	2.8812	3.60093	3.00165	4.59889
AT1G25375	3.26021	5.61473	5.09851	3.90148
AT1G25380	10.0503	10.5292	10.2518	8.29656
AT1G25390	5.6963	4.5795	5.29409	3.9472
AT1G25400	8.67972	57.8514	37.5891	49.1552
AT1G25420	15.9569	19.615	21.5541	15.5946
AT1G25425	11.3514	5.31778	5.41411	4.34004
AT1G25440	110.965	48.5714	84.2757	63.4993
AT1G25450	25.0946	25.5315	25.3809	25.2445
AT1G25470	9.50322	10.5229	16.0013	10.4497
AT1G25480	2.2314	4.69358	4.58263	3.72922
AT1G25490	48.7942	48.6778	57.5394	52.3155
AT1G25500	2.55175	3.31197	4.04368	5.63685
AT1G25510	9.64265	6.0133	7.45103	7.17485
AT1G25520	17.0766	20.0525	20.4727	21.2371
AT1G25530	8.16428	7.23286	9.00359	7.7751
AT1G25540	3.56275	6.0296	4.93859	5.24888
AT1G25550	25.123	93.2157	67.6438	54.0465
AT1G25560	38.4665	93.7482	82.2039	77.0261
AT1G25570	13.5823	14.0031	12.1727	10.6921
AT1G25580	6.78306	7.26842	8.62719	5.99966
AT1G25682	11.0094	20.3631	18.3489	17.6332
AT1G25988	1.20565	2.09865	2.99439	2.52412
AT1G26090	4.61266	5.51467	3.69648	3.38864
AT1G26100	11.3286	13.9839	13.2375	11.0414
AT1G26110	58.6719	45.4557	53.8376	53.3997
AT1G26120	9.53434	11.0585	10.6722	10.1739
AT1G26150	6.63745	12.8004	6.17908	9.31712
AT1G26160	14.2075	17.2025	15.809	12.7169
AT1G26170	4.19078	4.37547	3.84069	3.14979
AT1G26180	16.2403	18.8802	17.526	15.4985
AT1G26190	3.91691	3.31575	3.48333	2.89793
AT1G26210	5.23117	7.39968	3.44954	7.36972
AT1G26220	35.4881	20.8702	9.08273	22.9442
AT1G26230	5.21071	4.49355	4.17337	4.20517
AT1G26270	19.5953	23.7623	42.258	29.2564
AT1G26300	7.30307	12.7204	12.3582	9.55691
AT1G26340	18.6257	18.9348	16.5614	14.8429
AT1G26370	5.169	5.04726	5.4524	4.60414
AT1G26420	1.24464	1.33316	1.65737	3.55223
AT1G26440	6.52494	14.7478	9.98227	13.7178
AT1G26450	10.6722	12.4666	9.88379	12.7425
AT1G26460	19.0054	13.3265	15.5394	13.9
AT1G26470	31.5881	31.6735	36.427	27.8747
AT1G26520	2.67962	2.27525	1.52752	1.84342
AT1G26550	103.872	92.23	67.6159	79.3991
AT1G26560	6.46629	4.01424	3.0873	5.34954
AT1G26570	6.52156	6.38992	7.1342	6.54145
AT1G26580	10.1145	21.1184	20.952	19.1325
AT1G26620	1.91396	2.08857	3.16178	2.80439
AT1G26630	1409.81	1268.22	1039.19	1263.1
AT1G26640	10.9725	12.6718	10.9826	12.6689
AT1G26650	24.1037	16.4895	23.4106	19.5803
AT1G26660	5.63546	7.7808	7.44765	4.65364
AT1G26665	29.5863	33.8728	37.3167	26.1478
AT1G26670	47.1733	74.1944	69.4049	61.9481
AT1G26690	17.5802	23.1998	19.3592	15.9271
AT1G26730	1.3416	1.87062	2.07973	2.20417
AT1G26740	42.4345	39.1335	32.3629	35.56
AT1G26750	28.1397	29.4203	24.1593	22.2651
AT1G26760	2.89903	2.33938	2.41239	1.51262
AT1G26761	22.722	9.07043	5.6509	10.1902
AT1G26770	40.8881	12.8241	11.9501	16.9227
AT1G26800	11.9775	37.4774	37.1471	24.0025
AT1G26810	1.45422	2.51283	2.10806	1.96481
AT1G26820	4.82461	5.03036	4.65631	4.74559
AT1G26830	13.529	15.2805	20.1848	15.5624
AT1G26840	6.04369	4.33685	3.06589	3.26288
AT1G26850	79.3614	68.0668	65.4253	66.5152
AT1G26880	268.426	240.937	164.704	195.975
AT1G26910	42.6231	32.3584	32.3303	30.8932
AT1G26920	53.2248	67.7123	98.1071	86.3403
AT1G26930	8.24376	9.51177	10.5341	9.80886
AT1G26940	13.3512	14.5568	12.588	11.3099
AT1G26945	33.5205	33.7032	53.9692	38.02
AT1G26960	3.86787	4.67888	4.49367	3.50974
AT1G27000	38.5601	42.6412	41.2228	37.9139
AT1G27020	21.9909	28.7248	27.7887	26.19
AT1G27030	25.6819	29.1651	28.0313	24.4301
AT1G27050	16.2505	10.1533	12.5317	12.9778
AT1G27070	3.26707	3.80252	3.50546	2.8883
AT1G27090	103.506	109.756	132.257	101.263
AT1G27100	30.7138	107.614	55.9109	75.5088
AT1G27120	5.99762	3.51949	5.28376	3.63713
AT1G27130	86.4893	116.816	107.028	151.601
AT1G27140	6.7784	5.4501	6.49439	8.13354
AT1G27150	9.95655	14.9276	11.0676	11.4425
AT1G27190	34.3273	29.5398	41.7831	36.9913
AT1G27200	9.56865	9.43843	11.4415	13.5664
AT1G27210	12.9257	16.0165	15.5174	15.9748
AT1G27290	45.4165	144.805	157.52	151.559
AT1G27300	9.81193	22.4182	24.5578	19.3945
AT1G27310	129.763	151.674	114.462	140.869
AT1G27320	10.9184	13.0943	17.8605	14.3757
AT1G27330	115.547	81.2405	74.3828	77.2159
AT1G27340	24.027	16.384	19.6191	21.0935
AT1G27350	149.972	117.959	108.984	105.65
AT1G27370	1.49477	2.80378	1.42548	2.32337
AT1G27385	36.2025	53.0434	37.3502	41.3982
AT1G27390	41.6742	30.0872	26.9379	25.3348
AT1G27400	213.566	222.328	150.426	185.261
AT1G27410	3.07886	2.91891	3.45945	2.22108
AT1G27430	3.29794	4.0172	4.16662	4.28426
AT1G27435	81.099	63.6734	50.5862	61.4846
AT1G27440	5.48512	2.85462	4.50855	5.44999
AT1G27450	231.44	214.244	169.622	183.148
AT1G27460	8.34203	12.397	16.3639	12.0286
AT1G27470	8.04041	6.44442	9.10787	6.72463
AT1G27480	42.8296	9.9721	7.88568	12.4495
AT1G27500	2.32718	3.06643	5.37331	3.89411
AT1G27510	10.9535	14.5987	16.7346	13.6756
AT1G27520	3.62682	10.1972	4.48304	7.99672
AT1G27530	71.4986	80.5401	42.6296	62.0492
AT1G27540	15.745	15.8719	20.4214	18.4969
AT1G27565	3.90439	4.21472	3.72107	4.06649
AT1G27580	7.3936	7.77135	8.1176	9.55894
AT1G27590	2.12827	4.5656	5.80294	3.7312
AT1G27595	3.80361	4.86962	3.95542	3.60072
AT1G27600	12.6773	18.6296	24.3367	18.8567
AT1G27630	9.92754	13.8736	13.1204	11.6562
AT1G27650	43.2144	49.5131	71.5596	55.5782
AT1G27660	3.09734	2.77583	3.76975	2.49247
AT1G27670	2.85587	5.24674	6.71146	9.70341
AT1G27680	6.31172	4.34783	4.3276	4.01637
AT1G27690	8.96903	6.47029	10.3187	9.89806
AT1G27695	38.5937	47.1855	17.6385	35.3524
AT1G27700	8.76966	8.51993	6.74279	7.18609
AT1G27730	55.1327	262.06	14.3009	93.0811
AT1G27740	1.80027	1.36799	1.62221	1.82853
AT1G27750	2.13783	3.03567	4.79433	3.20319
AT1G27752	5.85662	6.73636	8.47655	5.53813
AT1G27760	23.5432	14.183	11.4625	16.5593
AT1G27770	9.17799	25.645	18.2864	26.0996
AT1G27840	4.61509	7.08187	5.86899	6.36636
AT1G27850	4.89414	4.80829	6.11672	5.26367
AT1G27900	5.72322	4.88955	4.84301	4.94457
AT1G27910	3.12337	3.19136	4.44039	4.70247
AT1G27930	42.5354	35.5476	48.5492	45.7132
AT1G27950	242.591	200.349	148.147	218.295
AT1G27960	2.82216	3.9016	2.57133	3.12125
AT1G27970	141.466	124.051	103.37	126.224
AT1G27980	6.31018	10.1491	7.27929	7.60901
AT1G28010	1.03492	1.50614	2.31891	2.00604
AT1G28050	11.9944	10.0985	19.4059	10.0664
AT1G28060	6.64281	6.77793	6.20281	6.79257
AT1G28070	11.5864	17.9024	27.7197	17.7919
AT1G28090	7.10635	7.10366	5.3283	5.54088
AT1G28100	6.25233	8.78539	6.867	8.37876
AT1G28110	19.5617	20.8836	23.5982	18.2024
AT1G28120	26.6353	25.6054	32.2332	24.5775
AT1G28130	15.1896	21.4836	23.328	26.0693
AT1G28140	69.0126	54.4825	55.33	41.2549
AT1G28150	89.8629	94.047	81.4369	76.4663
AT1G28190	2.75924	6.58231	4.37495	5.16969
AT1G28200	34.6542	41.1246	46.3418	44.3485
AT1G28210	1.97541	1.72964	2.20814	1.47968
AT1G28230	14.7183	5.05834	9.38468	5.40392
AT1G28240	5.84829	8.09989	7.13916	8.18802
AT1G28250	29.9447	47.2882	54.6857	33.7167
AT1G28260	1.73739	5.74295	8.37374	4.91094
AT1G28280	26.724	35.6586	36.9096	41.0042
AT1G28290	194.662	138.825	160.856	161.22
AT1G28310	9.944	5.62341	9.26523	9.04382
AT1G28320	9.55574	15.4512	16.652	14.5443
AT1G28330	97.9239	513.979	1051.21	560.935
AT1G28340	16.9499	13.7023	16.7265	13.0225
AT1G28350	6.39605	6.94437	5.79916	6.00217
AT1G28370	6.55509	32.7847	5.42809	19.2252
AT1G28380	8.32914	15.3304	20.1599	17.6907
AT1G28390	11.6028	7.7285	11.4499	12.2198
AT1G28395	46.365	27.4963	24.2602	26.2947
AT1G28400	60.9096	58.4027	52.9599	61.3079
AT1G28410	10.3915	12.2241	9.38303	8.17908
AT1G28420	3.32954	3.40529	3.44921	3.65383
AT1G28440	24.5621	21.0425	28.3709	22.6943
AT1G28470	1.51172	1.70445	1.69391	2.23577
AT1G28480	2.4547	12.4433	2.71211	7.35467
AT1G28490	13.9722	18.6795	18.1914	16.0192
AT1G28510	23.2986	21.8441	19.0181	15.3773
AT1G28520	12.4688	12.0204	14.3398	13.3454
AT1G28530	3.47639	3.45792	2.21683	3.3321
AT1G28540	13.5795	19.3533	16.6282	13.9697
AT1G28570	7.04964	2.6899	3.19865	3.88161
AT1G28580	47.2097	38.5745	42.7136	42.2474
AT1G28600	37.2312	18.7303	15.2885	24.823
AT1G28610	8.15269	1.29594	3.52409	3.22196
AT1G28660	9.48703	11.679	8.56556	22.2522
AT1G28670	37.4175	21.7359	18.0716	29.9829
AT1G28680	8.28701	4.47408	4.94273	5.37861
AT1G28710	7.97628	8.898	8.20423	8.84186
AT1G28760	2.93189	4.4214	4.90326	3.5746
AT1G28815	3.9061	5.04606	3.43915	2.96762
AT1G28960	12.8259	17.7241	13.8066	14.7932
AT1G29025	4.14752	3.12755	4.67489	2.53579
AT1G29030	3.44442	3.08199	2.47305	2.68004
AT1G29040	27.3619	34.359	27.3364	25.7867
AT1G29050	16.6959	20.3684	24.0695	23.0347
AT1G29060	7.17432	11.0008	7.73402	9.37224
AT1G29070	707.411	609.881	494.781	520.574
AT1G29120	13.0069	11.6923	6.8094	11.1228
AT1G29150	85.893	55.7942	55.536	60.7367
AT1G29160	11.1249	5.55219	15.9847	11.3143
AT1G29170	1.956	2.43741	1.73411	2.16474
AT1G29220	7.05386	8.52816	8.20191	5.1171
AT1G29240	2.65875	2.0643	2.8907	2.07062
AT1G29250	116.993	85.7424	116.424	84.952
AT1G29260	29.2471	34.371	38.9036	31.4337
AT1G29270	2.29283	6.07401	7.25833	3.00124
AT1G29280	22.1273	24.7951	33.1844	35.7898
AT1G29290	2.23151	3.71843	5.29744	3.45862
AT1G29300	4.27106	3.13197	4.40299	3.2976
AT1G29310	33.3022	24.9018	27.824	20.9401
AT1G29320	4.52722	4.86841	3.07626	3.45326
AT1G29330	17.3143	20.9157	25.4741	20.115
AT1G29340	19.3181	27.6066	37.9017	34.1137
AT1G29350	16.8779	15.1166	19.8719	14.7052
AT1G29370	17.1836	15.865	20.1379	16.5045
AT1G29380	1.74707	2.51484	2.01859	1.53291
AT1G29390	107.584	102.929	103.5	86.3455
AT1G29395	114.799	85.2559	141.174	91.2907
AT1G29400	17.1672	33.308	45.9869	27.6835
AT1G29410	2.21207	5.3869	3.92092	4.90806
AT1G29418	95.6059	114.2	73.3405	143.365
AT1G29420	6.02542	5.57066	7.73782	9.85133
AT1G29430	13.086	11.4072	32.7265	25.4661
AT1G29440	14.4455	10.659	46.9807	46.5873
AT1G29450	10.4368	13.0699	32.329	32.3367
AT1G29460	7.81372	10.2123	33.7989	21.8195
AT1G29465	21.7998	37.7599	33.5259	63.4297
AT1G29470	48.2191	42.8856	42.1492	41.4701
AT1G29500	13.269	14.4482	49.0932	39.7803
AT1G29510	16.1626	11.3478	44.0127	48.0486
AT1G29520	17.3471	25.3039	12.7747	20.4135
AT1G29530	13.233	9.65333	4.76401	6.15526
AT1G29550	5.75578	9.28286	4.7214	4.94437
AT1G29640	3.67195	2.34711	3.48252	4.07968
AT1G29660	91.8338	79.1808	63.8941	97.426
AT1G29670	156.633	135.418	206.695	179.867
AT1G29690	6.6685	14.4278	15.9543	21.6333
AT1G29700	24.1365	19.4049	18.1565	19.0469
AT1G29710	3.103	3.48267	4.54367	2.77859
AT1G29750	2.52471	2.76782	2.45305	3.11118
AT1G29760	7.53038	10.6334	13.8795	12.3173
AT1G29790	19.2202	16.3765	19.4533	18.5112
AT1G29800	5.07501	6.43754	7.97093	7.88916
AT1G29810	9.9116	10.8026	8.36613	7.68718
AT1G29820	7.02133	5.31526	6.31903	5.49034
AT1G29840	6.47051	9.1866	8.14778	7.08477
AT1G29850	59.3279	80.3385	58.9362	64.0607
AT1G29880	39.3628	27.104	29.87	31.8012
AT1G29890	12.7395	10.3336	11.6425	10.788
AT1G29900	33.6504	19.8536	28.5679	22.2588
AT1G29910	7399.89	9094.65	10381.6	10690.4
AT1G29920	6480.52	8343.13	9509.03	9023.55
AT1G29930	26666.2	25587.1	31854.8	27266.5
AT1G29940	6.25984	4.08843	4.96779	3.79079
AT1G29950	15.4239	13.6728	12.0429	14.4367
AT1G29951	5.69747	4.59275	5.27779	5.62103
AT1G29960	5.64247	6.57733	5.97591	6.32105
AT1G29965	36.9786	25.2445	16.6488	19.0858
AT1G29970	30.1118	56.8334	69.3808	52.3145
AT1G29980	24.2411	16.0269	14.3446	18.1439
AT1G29990	47.5662	53.3233	40.2553	36.133
AT1G30000	8.22354	8.67614	9.87635	8.70382
AT1G30040	3.51456	5.14331	11.0348	10.9601
AT1G30070	16.2329	13.4192	22.4522	9.37542
AT1G30080	2.05953	2.68993	2.58953	1.66622
AT1G30090	13.4366	13.5641	15.6706	13.0863
AT1G30110	9.16216	15.4306	13.5759	13.8838
AT1G30120	96.7875	91.1911	76.6711	85.9851
AT1G30130	20.7349	20.693	21.3896	24.3918
AT1G30200	16.1976	30.5969	42.7629	35.2972
AT1G30210	28.175	16.4955	18.8411	15.04
AT1G30230	547.521	590.547	475.815	484.408
AT1G30240	3.45367	2.1832	3.07003	1.75782
AT1G30260	21.6235	8.91088	20.9921	9.70943
AT1G30270	11.5964	20.0131	14.3698	17.9728
AT1G30290	3.17384	1.23521	3.25302	1.97368
AT1G30300	4.24839	7.16523	6.7379	5.1622
AT1G30320	3.68745	5.02068	5.37872	4.42694
AT1G30330	13.091	12.5584	13.727	11.245
AT1G30360	97.4916	118.238	150.592	113.021
AT1G30380	3128.71	3817.99	2838.9	3357.49
AT1G30400	14.6541	15.2847	13.706	13.3428
AT1G30440	21.3544	22.1089	27.319	27.2178
AT1G30450	6.70763	7.60662	7.85495	6.36194
AT1G30460	5.65073	4.13416	6.07584	7.93214
AT1G30470	12.6978	11.6515	12.4386	10.9208
AT1G30475	3.24065	3.03815	4.54127	2.63689
AT1G30480	7.66549	8.5476	8.42693	7.92697
AT1G30490	4.22773	5.1899	3.41458	5.22154
AT1G30500	7.51193	7.83739	6.03844	10.0812
AT1G30510	81.8788	52.9446	38.9955	55.8304
AT1G30520	8.44919	13.1203	6.9013	7.77411
AT1G30530	39.9239	12.4669	14.7361	16.1073
AT1G30540	4.68528	7.90313	7.74108	8.70331
AT1G30550	3.10128	4.06185	4.64643	3.03524
AT1G30570	6.17002	7.40222	8.32773	8.18776
AT1G30580	137.819	101.998	129.726	101.281
AT1G30590	4.72029	12.9979	6.97053	8.79968
AT1G30600	7.58104	4.94936	4.44028	4.7425
AT1G30610	2.94947	3.79568	2.02549	2.67523
AT1G30620	5.8023	6.43932	6.5769	5.12582
AT1G30630	93.5866	82.0673	77.9606	73.1922
AT1G30640	1.94671	3.46178	5.22972	3.67967
AT1G30650	3.45849	5.6113	5.61104	4.71548
AT1G30680	8.38777	6.81831	6.18246	6.2433
AT1G30690	22.5966	22.2069	18.5805	18.5464
AT1G30700	7.03671	11.2349	7.99204	7.63048
AT1G30720	4.00021	10.6879	18.0808	11.503
AT1G30730	3.43746	5.62836	9.84216	5.51515
AT1G30750	16.4065	21.3424	28.9598	22.5927
AT1G30760	3.9804	3.30496	4.58797	4.99149
AT1G30810	3.31429	3.20609	3.34316	2.86549
AT1G30820	14.7337	26.9631	40.9773	23.5881
AT1G30825	6.93748	12.8237	14.7639	12.6559
AT1G30840	11.4624	7.00556	7.85404	8.27135
AT1G30845	6.47562	9.12475	7.09248	8.40601
AT1G30870	21.4418	16.1848	32.8744	16.591
AT1G30880	135.541	182.446	137.116	147.074
AT1G30890	25.6535	26.023	26.8029	27.8113
AT1G30900	2.50368	3.78143	3.17538	2.88465
AT1G30910	15.2978	19.2691	19.8527	16.9067
AT1G30960	3.27756	2.16229	2.51059	2.27477
AT1G30970	8.61319	13.6252	8.25817	13.2073
AT1G31010	4.50935	3.77317	3.09731	2.69822
AT1G31020	17.3652	14.3821	13.0419	12.8778
AT1G31040	2.71623	5.13343	6.37688	6.43432
AT1G31050	1.97966	2.24431	2.78126	3.06587
AT1G31070	14.2353	14.38	12.8778	15.0512
AT1G31120	3.30537	4.21048	3.87371	4.62123
AT1G31130	59.5274	101.093	76.7235	110.513
AT1G31150	3.54891	2.81079	3.44701	3.18361
AT1G31160	32.0876	33.8637	29.1171	24.421
AT1G31170	42.1389	54.8343	46.5889	46.2136
AT1G31180	45.2579	33.0879	28.9773	28.3179
AT1G31190	17.0629	18.7189	12.7956	15.7301
AT1G31200	4.86969	2.02334	2.10023	4.07546
AT1G31220	6.87445	5.15351	6.95135	4.83407
AT1G31230	18.4619	13.4128	9.12633	11.3948
AT1G31280	2.00764	1.87748	2.12846	1.45731
AT1G31300	29.1578	25.2881	32.0801	27.9549
AT1G31320	15.5201	11.3746	13.9575	13.7634
AT1G31330	2767.38	2939.78	2633.74	3118.75
AT1G31335	34.6978	34.6423	27.3694	42.175
AT1G31340	66.3937	56.8287	44.1709	54.5867
AT1G31350	8.32308	9.34656	15.2411	10.724
AT1G31360	1.71728	2.4145	1.72356	1.59431
AT1G31410	10.1172	9.18581	8.37886	6.80045
AT1G31420	40.69	38.2743	36.9126	40.5681
AT1G31440	15.937	13.5842	12.5078	10.8574
AT1G31460	3.17135	2.87815	4.28042	3.18547
AT1G31470	4.01738	3.03981	3.72989	4.12402
AT1G31480	1.05902	1.55247	2.86376	2.71954
[truncated: 14,535 more rows]

## Sheet: 2C
Gene	WT-ribo-rep1	WT-ribo-rep2	ect2/3/4-ribo-rep1	ect2/3/4-ribo-rep2
AT1G01080	11.4817	12.1667	10.7962	10.5664
AT1G01090	54.3293	55.8069	101.408	113.032
AT1G01100	71.6686	69.2613	63.0728	49.1288
AT1G01120	6.80452	6.65219	9.58934	10.1114
AT1G01140	1.41647	1.93956	1.44001	2.09696
AT1G01160	1.90784	1.79429	4.46111	1.12272
AT1G01170	19.1464	14.201	10.3988	15.286
AT1G01230	6.18118	7.39013	2.36834	4.26719
AT1G01240	1.40681	1.82767	1.86037	1.88129
AT1G01290	1.36449	1.32385	1.74882	1.69469
AT1G01300	8.56885	8.47017	11.4867	11.3299
AT1G01320	11.6086	11.0483	7.46395	9.41629
AT1G01430	2.92023	2.16567	2.33902	3.03023
AT1G01470	43.0568	42.2693	36.741	37.3734
AT1G01490	6.54277	2.17274	5.27155	2.17293
AT1G01500	2.2187	2.57121	2.9353	3.10874
AT1G01510	2.53646	2.13346	4.00266	4.62647
AT1G01550	16.0233	26.4116	3.25334	13.7605
AT1G01600	1.1682	1.1196	1.16176	1.1846
AT1G01610	5.41837	6.46192	7.5749	8.29738
AT1G01620	69.3464	71.7308	97.6021	77.4431
AT1G01630	3.86784	4.25173	4.0308	4.12005
AT1G01650	2.10017	2.52439	2.45337	2.66934
AT1G01720	2.57736	3.86442	3.21711	2.37255
AT1G01730	3.46862	3.39979	3.96928	5.79764
AT1G01790	5.06688	4.96497	1.89227	4.66728
AT1G01800	9.62022	10.5282	6.78513	9.7342
AT1G01830	1.0623	1.03258	1.37823	1.44402
AT1G01900	1.41235	1.60003	1.24755	1.53187
AT1G01910	5.19668	5.4229	5.50404	4.78324
AT1G01960	4.29644	4.29801	5.43138	5.63478
AT1G01970	1.99392	1.97667	1.67977	1.44168
AT1G02080	3.67223	3.6776	2.40455	3.72467
AT1G02140	42.7779	39.8308	32.0248	34.7023
AT1G02150	6.47339	5.7343	8.69218	7.39586
AT1G02170	3.5604	3.55803	2.31254	3.96798
AT1G02180	1.7139	1.6364	1.14846	1.24759
AT1G02270	2.54192	2.77746	2.28344	1.69891
AT1G02280	5.4491	5.67285	18.2281	16.2932
AT1G02290	2.50826	2.05624	2.47385	2.81884
AT1G02305	6.18447	11.5565	18.0067	15.6861
AT1G02330	6.032	6.32915	5.43817	4.92772
AT1G02335	7.99262	6.94766	6.33962	4.16495
AT1G02360	2.70093	2.74596	2.64257	1.31499
AT1G02370	1.59005	1.87817	2.34316	2.72052
AT1G02410	3.09768	3.77415	2.78002	1.46787
AT1G02475	3.64351	3.15968	1.78075	1.87908
AT1G02500	53.7284	51.6944	29.8262	31.6396
AT1G02560	42.3869	38.4778	39.97	40.7618
AT1G02640	1.91722	2.15841	6.60735	5.81274
AT1G02660	2.05419	1.9766	8.0122	7.4506
AT1G02690	1.7471	4.02761	1.83775	3.14395
AT1G02730	8.25709	8.34152	10.0293	10.1032
AT1G02780	225.298	235.575	191.225	181.31
AT1G02810	1.95228	2.33116	1.78454	1.5126
AT1G02816	3.87791	4.15027	4.43038	5.86316
AT1G02840	1.74333	3.21557	3.89703	1.20118
AT1G02850	1.06527	1.55649	2.28682	1.62101
AT1G02870	3.28015	3.97406	9.76842	9.90017
AT1G02890	5.02724	5.16387	4.11481	5.02722
AT1G02900	4.65313	4.66515	3.76404	2.19175
AT1G02910	3.59576	5.25656	3.54616	2.21906
AT1G02920	3.80744	11.0405	4.524	5.18529
AT1G02930	3.49426	7.12975	13.3233	4.30132
AT1G03040	1.81447	1.73452	2.14263	1.85725
AT1G03060	1.05069	1.02754	1.23021	1.34946
AT1G03080	3.00493	3.71487	3.04147	3.40749
AT1G03130	175.743	177.076	158.185	158.057
AT1G03140	7.13597	6.9595	9.11595	8.46829
AT1G03160	4.51193	4.05063	3.77311	4.36732
AT1G03210	1.43763	2.37218	1.44634	1.40393
AT1G03220	23.5543	24.0146	25.2438	27.6323
AT1G03230	14.0597	14.2887	10.8361	12.5321
AT1G03250	7.17804	7.20066	4.02618	7.27786
AT1G03310	1.68009	1.88809	1.63729	1.53873
AT1G03330	16.3563	6.06521	2.71237	4.64414
AT1G03350	8.27414	8.71877	8.96745	10
AT1G03360	1.04744	2.79814	2.47178	2.77483
AT1G03365	2.04325	1.73309	2.473	1.76725
AT1G03370	1.36584	1.212	1.58371	1.25446
AT1G03380	1.33516	1.31968	1.3559	1.27959
AT1G03400	1.99938	2.0895	2.15089	2.66095
AT1G03430	1.9346	2.25877	2.95091	2.67765
AT1G03440	1.51652	1.9993	2.21053	1.69414
AT1G03475	34.6207	34.3784	27.6848	31.3204
AT1G03530	1.24099	1.40736	1.314	1.8918
AT1G03590	2.61463	1.93151	2.90254	2.55691
AT1G03600	37.1295	42.4107	33.6836	35.009
AT1G03610	3.54536	2.67566	5.42298	5.7241
AT1G03630	24.6061	20.7492	23.0114	22.2131
AT1G03680	129.113	132.161	117.339	126.605
AT1G03730	2.77911	2.02432	3.08074	2.29521
AT1G03740	2.49191	2.40813	3.52029	1.97207
AT1G03820	2.66109	3.32669	2.30312	2.14035
AT1G03850	2.51396	2.55522	4.07821	3.42633
AT1G03860	5.90722	6.44323	5.62152	6.56219
AT1G03870	11.8832	13.7346	18.2644	14.1062
AT1G03900	7.39292	6.85123	9.4198	9.55858
AT1G03910	1.69552	1.9038	2.26321	2.6746
AT1G03930	2.54576	2.74899	3.16722	2.75842
AT1G03970	6.73394	6.98691	8.57554	8.38155
AT1G04040	28.122	28.6775	44.3346	44.8162
AT1G04070	2.6307	2.65248	2.64156	2.40492
AT1G04080	4.36847	5.41026	4.34988	4.77646
AT1G04110	3.21395	3.49592	2.11615	2.25669
AT1G04120	1.32135	1.93817	2.24571	1.77504
AT1G04140	2.95414	2.25599	2.39881	2.59372
AT1G04170	13.2079	12.0154	12.4763	7.12586
AT1G04183	1.19325	1.24249	1.83584	1.80147
AT1G04210	1.4981	2.4259	2.40766	2.96829
AT1G04240	3.1374	4.30774	5.96934	4.19089
AT1G04250	12.8642	13.278	7.78867	7.79657
AT1G04260	2.40249	3.82388	4.11779	4.69835
AT1G04270	109.961	114.881	68.9642	75.2048
AT1G04273	3.61308	2.6081	4.43374	1.38963
AT1G04300	1.20505	1.35427	2.0688	2.20396
AT1G04340	5.3026	4.56982	2.19358	1.45255
AT1G04350	2.15962	1.9572	1.05538	2.12295
AT1G04400	10.1488	11.6858	11.5483	12.4273
AT1G04410	265.382	255.586	236.358	239.217
AT1G04420	3.86536	4.14153	3.60812	4.93738
AT1G04430	8.58347	8.49984	11.7208	13.3801
AT1G04440	4.18989	4.56852	4.97088	5.22566
AT1G04480	37.0094	34.7082	37.7988	31.359
AT1G04520	1.39306	1.7649	1.76499	2.24797
AT1G04530	12.0055	7.98251	4.15009	5.20303
AT1G04550	1.96273	2.36342	2.01304	1.94268
AT1G04630	15.6821	14.9695	12.6869	13.0006
AT1G04640	3.75486	4.13738	4.85796	4.88218
AT1G04680	18.1123	17.6815	25.2003	21.9441
AT1G04690	20.8426	20.3495	7.39951	11.0256
AT1G04733	280.497	310.991	431.251	440.361
AT1G04750	4.16904	5.70256	4.1382	4.63268
AT1G04770	5.35916	4.62264	4.51077	4.37855
AT1G04780	1.5953	1.77466	2.98096	3.18463
AT1G04800	36.8187	38.9658	38.8995	39.671
AT1G04810	3.87347	2.45579	2.87679	4.27682
AT1G04820	79.6428	77.6302	71.0268	68.2813
AT1G04837	1.28999	1.17549	1.78357	1.70296
AT1G04850	6.32127	6.92109	5.04926	5.20017
AT1G04860	1.31956	1.39525	2.10216	2.14208
AT1G04870	3.896	4.10952	4.39244	6.29755
AT1G04910	2.12585	1.89575	1.85978	1.97537
AT1G04970	2.27039	1.90385	1.77598	1.67903
AT1G04990	2.03733	2.81317	1.1675	1.57034
AT1G05010	63.8023	60.9585	70.0034	69.6422
AT1G05070	1.57745	1.35427	2.55068	1.67721
AT1G05120	1.22103	1.019	1.53093	1.08857
AT1G05140	5.15728	5.07278	4.74912	3.7952
AT1G05150	5.01237	5.55418	6.92242	7.4198
AT1G05183	1.3972	1.75659	2.4472	2.00763
AT1G05190	53.9595	55.0431	53.8444	56.071
AT1G05210	3.19235	3.12188	3.35906	2.93823
AT1G05240	1.43725	2.19151	1.32645	1.49023
AT1G05250	3.57325	4.01846	2.6406	2.47236
AT1G05260	13.9593	15.2052	10.8116	12.4762
AT1G05270	1.64656	2.68004	2.77983	1.21523
AT1G05320	2.14651	2.21937	2.51983	2.25974
AT1G05350	2.56855	3.98962	2.07509	2.06493
AT1G05385	4.72017	3.08831	3.72999	3.01414
AT1G05410	1.84915	1.96826	3.12522	4.04123
AT1G05423	28.8362	20.2233	77.7438	103.696
AT1G05430	1.54682	1.36103	1.01032	1.1438
AT1G05460	1.25323	1.44733	1.58592	1.63256
AT1G05500	4.17921	5.27966	4.67385	3.13571
AT1G05520	4.23048	3.35102	3.9085	2.8215
AT1G05560	9.97402	9.5418	6.77149	7.28179
AT1G05562	4.98701	4.77774	3.39797	3.64089
AT1G05570	1.70917	1.23038	1.43584	1.11445
AT1G05590	1.71154	1.75267	1.93688	1.96836
AT1G05680	2.80936	2.57723	2.54135	3.35238
AT1G05720	14.4795	15.427	14.5206	11.5337
AT1G05805	6.10325	7.0511	5.97395	6.16798
AT1G05810	1.13869	1.12915	1.62217	1.9007
AT1G05850	32.5971	33.5583	28.0853	30.4663
AT1G05853	33.7027	37.2924	68.0257	71.7602
AT1G05870	2.49651	2.59192	3.31209	3.18186
AT1G05980	28.2032	25.225	30.0606	31.8793
AT1G06000	4.17814	3.82531	3.43729	4.10526
AT1G06002	4.05796	3.71528	3.29367	3.98718
AT1G06033	1032.16	1020.3	3128.59	3133.31
AT1G06040	31.149	12.4267	9.04389	10.3392
AT1G06060	1.58194	2.73593	2.74591	1.31671
AT1G06070	2.41833	2.05766	4.84303	4.72198
AT1G06190	6.27567	5.61939	8.33377	7.71989
AT1G06200	3.06951	5.81542	2.61834	6.36649
AT1G06210	10.6645	10.5447	6.04637	6.18939
AT1G06220	5.95717	3.55606	5.82719	7.00494
AT1G06227	49.5262	52.5548	12.8993	116.219
AT1G06230	2.6595	2.90715	1.68223	3.83022
AT1G06283	31.979	27.9008	192.811	193.831
AT1G06290	7.63357	8.14112	6.05656	8.24209
AT1G06360	7.28098	2.35088	3.62948	12.9268
AT1G06380	1.10096	1.19543	1.08554	1.22733
AT1G06400	5.35901	6.91026	7.17697	7.67878
AT1G06410	3.38476	14.3699	4.69236	4.57945
AT1G06430	4.60195	4.45638	4.32123	5.33244
AT1G06460	23.5072	23.4081	16.0383	19.3926
AT1G06500	2.26692	2.41301	2.18537	2.78992
AT1G06570	3.56015	3.92326	8.56878	7.99299
AT1G06573	11.6621	10.9407	11.5826	10.9552
AT1G06620	1.88172	1.60223	2.05444	1.10075
AT1G06640	2.67318	3.89585	3.42281	3.6271
AT1G06650	7.94593	6.53867	7.22282	6.3625
AT1G06670	1.90457	1.57758	1.7294	2.42808
AT1G06680	844.995	857.116	770.969	787.469
AT1G06690	4.39665	4.19581	3.20022	3.0599
AT1G06700	5.22468	2.27349	5.63925	5.77794
AT1G06760	115.131	118.001	107.287	110.97
AT1G06820	1.8274	1.65967	3.1959	1.83956
AT1G06880	2.32869	1.98477	2.16688	3.03506
AT1G06890	3.10554	1.65794	5.5103	4.71646
AT1G06900	1.36506	1.23007	2.37134	2.93083
AT1G06950	10.5035	12.0584	12.0967	12.0483
AT1G07020	7.22123	6.65914	10.9106	9.10673
AT1G07030	1.17083	1.04173	1.02317	1.31477
AT1G07050	1.8241	2.30503	3.89566	3.73326
AT1G07080	16.0381	14.0809	16.9349	5.15124
AT1G07090	2.37895	2.67644	3.11336	2.6424
AT1G07110	6.28492	5.90273	4.39408	6.2982
AT1G07135	2.19389	2.024	3.51862	4.23374
AT1G07140	26.3749	27.9416	24.4214	24.1711
AT1G07170	3.68387	1.95938	2.86709	4.53295
AT1G07210	7.84587	8.84379	7.05525	6.75096
AT1G07230	2.58146	2.8315	3.5128	3.69677
AT1G07240	2.6432	2.85335	4.33404	3.61525
AT1G07250	3.78724	4.87515	5.1527	4.93002
AT1G07310	3.58905	4.30707	6.16757	5.69159
AT1G07320	47.806	49.2594	39.5652	45.1902
AT1G07323	2.01953	1.83995	2.08281	4.39497
AT1G07360	6.59281	5.34856	3.66417	4.21403
AT1G07370	8.51848	8.83197	9.24811	8.15559
AT1G07380	1.91303	1.67621	1.49822	1.59445
AT1G07400	63.9373	71.1673	144.727	158.839
AT1G07470	3.48997	3.34635	2.82915	3.43499
AT1G07530	2.4796	2.28912	2.92366	2.97736
AT1G07590	22.3672	22.3686	27.4653	24.7388
AT1G07593	12.7635	9.27356	23.828	26.7614
AT1G07610	208.19	204.848	147.733	157.188
AT1G07630	2.59828	2.44263	2.666	3.28054
AT1G07640	1.16547	1.13959	1.8533	1.48481
AT1G07660	7.97056	7.6977	9.96532	9.478
AT1G07670	3.54797	2.91088	3.70213	3.72835
AT1G07700	1.43785	1.9539	2.31944	1.55713
AT1G07705	2.28352	2.30648	1.35016	1.4019
AT1G07720	3.5297	3.76441	3.28277	3.60497
AT1G07750	7.49578	9.39721	6.04808	6.39059
AT1G07770	1.48706	8.2014	8.4521	8.3508
AT1G07790	17.8176	19.6022	16.5672	18.3971
AT1G07810	2.95352	2.92671	4.10374	3.84939
AT1G07820	18.7465	18.9636	24.9741	21.2677
AT1G07830	6.4926	6.37036	3.72337	6.88863
AT1G07840	3.15133	3.45365	3.9055	3.14324
AT1G07890	177.51	165.187	118.553	122.031
AT1G07897	112.834	65.0406	71.6188	57.9176
AT1G07920	80.9649	82.1184	82.2783	84.917
AT1G07930	154.388	157.08	109.789	106.59
AT1G07940	75.2435	48.5017	58.0763	58.838
AT1G07950	2.87319	2.13704	1.88119	2.22249
AT1G07960	3.71986	3.08214	3.54219	4.3287
AT1G07980	1.93834	1.37744	1.32294	1.7951
AT1G07990	3.45949	3.95164	2.74015	3.15233
AT1G08010	1.79507	3.27518	3.09079	2.29355
AT1G08037	3.06742	4.703	6.95062	6.49999
AT1G08107	15.8021	22.8154	35.9835	35.8469
AT1G08110	9.84928	12.3989	9.29784	8.87768
AT1G08130	3.08996	3.45421	2.2396	4.89791
AT1G08160	3.74397	5.036	5.10736	6.25385
AT1G08180	1.16974	1.00211	1.73086	2.40567
AT1G08190	2.01535	1.46576	1.56707	1.60373
AT1G08200	22.2525	22.0347	19.876	20.9293
AT1G08250	1.18262	1.72086	1.49928	1.84818
AT1G08315	1.29849	1.8152	1.64203	1.90646
AT1G08347	260.532	235.72	372.138	382.866
AT1G08360	40.6875	44.1036	34.1067	38.0947
AT1G08370	4.63774	4.60247	6.4868	6.3171
AT1G08380	675.963	690.389	677.309	698.903
AT1G08410	6.618	6.79491	7.35885	10.5978
AT1G08420	1.90827	1.70212	2.91457	3.00744
AT1G08430	3.96053	4.58611	3.24491	3.30102
AT1G08450	1.9043	2.66692	3.3839	1.21324
AT1G08470	3.12694	2.72869	1.84167	2.79188
AT1G08480	21.1579	23.2171	4.65352	17.2579
AT1G08510	11.3352	15.0526	14.8724	15.0785
AT1G08520	20.8557	13.9468	16.4334	18.1766
AT1G08540	4.80307	4.37684	5.1307	4.98801
AT1G08550	4.98024	5.51949	6.35035	6.83066
AT1G08560	25.026	23.8588	16.231	16.9511
AT1G08570	7.11646	7.93151	6.47147	4.16721
AT1G08580	3.40045	4.29006	3.01748	2.7926
AT1G08620	1.05869	1.15256	1.14867	1.11328
AT1G08650	3.85328	4.51465	2.60044	3.13571
AT1G08680	1.12466	1.26392	1.06379	1.16759
AT1G08720	1.02688	1.46944	1.27361	1.13458
AT1G08770	2.48421	2.18809	3.39775	3.34021
AT1G08780	3.64661	5.14582	2.9936	2.6699
AT1G08800	1.50058	1.37568	1.07622	1.22406
AT1G08810	1.85485	1.95043	1.11926	1.18039
AT1G08820	2.84535	2.51963	1.55501	1.97144
AT1G08830	4.82545	9.17559	2.56128	2.20801
AT1G08845	2.59027	2.29748	2.66351	3.24478
AT1G08880	30.7259	27.746	29.9126	31.7579
AT1G08930	7.95968	6.76661	10.2481	10.5949
AT1G08940	2.34802	2.19413	3.19354	3.50687
AT1G08970	6.06684	1.52517	4.05917	4.23376
AT1G09010	2.44702	2.98577	2.42282	4.59143
AT1G09020	4.47265	4.18003	5.54897	3.508
AT1G09060	2.40092	2.6024	3.46976	2.84237
AT1G09070	35.6248	35.5314	42.955	43.5756
AT1G09083	228.64	224.169	737.66	694.646
AT1G09130	17.8672	17.0486	17.1846	20.2198
AT1G09160	2.63579	1.88045	1.55112	2.87579
AT1G09200	35.025	32.8381	24.9593	28.1687
AT1G09210	21.2183	18.4644	16.519	21.5339
AT1G09240	6.11374	7.19982	4.28824	4.90466
AT1G09250	5.09187	5.77745	10.3518	9.94988
AT1G09270	9.88769	8.3158	6.95804	7.46484
AT1G09310	82.6687	78.3652	64.49	66.1284
AT1G09340	46.0082	50.9024	39.4515	41.6626
AT1G09415	2.80281	2.34642	4.30563	4.38101
AT1G09430	4.32178	7.81178	4.12352	6.93344
AT1G09490	4.51025	4.46413	4.85765	5.27215
AT1G09520	1.95434	1.05434	1.38443	1.32607
AT1G09530	1.10873	1.21647	1.38837	1.49287
AT1G09533	23.7214	21.2105	44.0912	42.4051
AT1G09560	13.3104	11.5633	7.9051	8.1793
AT1G09570	3.92469	4.31175	5.23162	4.44495
AT1G09590	51.5179	49.2088	35.2259	36.1989
AT1G09620	10.9014	11.8115	14.4617	14.6458
AT1G09630	6.11022	7.99218	4.48792	5.14245
AT1G09640	25.7222	27.7467	26.7536	26.8444
AT1G09645	5.6437	5.88523	6.35863	4.74255
AT1G09687	22.2559	17.4999	30.2334	24.9557
AT1G09690	65.8727	68.1296	79.1181	76.7955
AT1G09730	1.42125	1.93088	1.607	2.26589
AT1G09740	18.9729	19.5211	15.7997	16.589
AT1G09750	38.2963	39.5947	42.6261	41.0056
AT1G09760	2.78818	7.34362	1.8279	1.60468
AT1G09770	4.66623	5.87325	8.47689	8.39317
AT1G09780	73.223	75.7367	52.6385	49.6247
AT1G09795	1.81646	3.1713	3.45444	4.05378
AT1G09810	1.7276	1.44123	1.80257	1.55812
AT1G09815	8.54993	8.80471	7.71745	9.41641
AT1G09830	3.27122	3.73464	3.82794	3.47188
AT1G09840	1.54684	1.27699	1.39838	1.98554
AT1G09850	6.58305	6.8745	4.79928	5.21588
AT1G09870	4.78233	3.93786	5.60062	7.67224
AT1G09900	2.24798	2.44833	3.15476	3.63461
AT1G09920	3.42112	17.7215	9.79078	10.4142
AT1G09927	6.57608	105.144	123.764	137.808
AT1G09970	10.0275	9.25542	12.3862	9.06506
AT1G10030	2.43153	2.8087	1.39702	2.45975
AT1G10120	1.50791	1.34693	2.26381	2.05816
AT1G10140	4.04783	6.16981	5.45122	5.69616
AT1G10150	2.39437	2.96448	2.80972	2.8661
AT1G10170	1.94171	2.15307	2.78015	2.63027
AT1G10180	1.79032	1.61816	3.61758	4.61286
AT1G10200	17.2164	19.5732	8.35829	15.7239
AT1G10230	5.46994	4.60386	8.80556	5.76472
AT1G10270	1.17086	1.31031	1.74398	1.56311
AT1G10290	3.54834	5.11286	4.46016	4.62407
AT1G10310	1.16237	1.42481	1.1995	1.94196
AT1G10350	3.63759	3.62309	2.19371	2.50453
AT1G10360	2.26533	2.73617	3.12145	2.42569
AT1G10370	3.7937	4.54033	3.39477	2.50754
AT1G10380	3.13908	3.27227	1.76752	2.17821
AT1G10390	5.59888	5.81551	7.71715	8.11451
AT1G10410	3.13295	6.11794	3.17108	8.74012
AT1G10430	4.0793	5.36032	5.05115	5.29873
AT1G10470	6.16187	7.67644	12.755	6.07677
AT1G10500	17.2879	15.5482	14.3744	15.0928
AT1G10522	2.55227	1.52348	3.82743	3.73876
AT1G10580	5.59562	5.72947	4.42656	4.74801
AT1G10590	14.1621	12.3589	29.8278	31.5116
AT1G10630	7.9274	8.62873	6.69554	7.8581
AT1G10640	2.00282	1.923	1.8942	2.17047
AT1G10670	19.8205	21.2994	16.1853	15.8311
AT1G10682	10.845	11.4353	23.0496	17.0838
AT1G10720	1.21251	1.71075	1.70589	1.57748
AT1G10760	13.4254	15.8462	13.7659	15.7215
AT1G10830	2.73324	3.37551	2.37826	2.32348
AT1G10840	10.6798	11.2522	9.27106	10.0625
AT1G10910	1.14028	1.19501	1.97454	2.0884
AT1G10940	6.40509	6.45276	5.44119	3.73066
AT1G10950	17.5512	16.5617	18.31	20.2706
AT1G10960	108.872	113.144	214.891	220.705
AT1G10990	5.8643	6.07197	10.0957	10.14
AT1G11020	2.64618	3.0446	2.98519	3.37681
AT1G11185	2.38079	1.35394	1.9113	3.55587
AT1G11210	5.73566	4.59256	6.36474	6.05778
AT1G11240	1.65025	1.8457	1.85666	1.78776
AT1G11260	9.31222	9.29806	24.6936	24.4251
AT1G11280	1.66305	1.33555	1.4221	1.42198
AT1G11310	5.35116	4.86108	6.717	10.042
AT1G11330	2.31916	1.70451	1.4187	1.42211
AT1G11350	1.86623	1.18247	2.23461	2.6142
AT1G11360	3.91413	4.081	1.44144	3.88516
AT1G11430	33.0181	31.7409	25.9493	28.2903
AT1G11440	1.54116	2.16536	1.71392	2.09201
AT1G11480	3.10883	3.77833	4.62218	3.82032
AT1G11530	6.77986	8.73331	4.98716	6.0702
AT1G11580	23.2477	24.2844	12.8962	24.2793
AT1G11600	3.28395	2.2097	3.84916	4.32935
AT1G11650	33.8728	36.8787	33.4728	33.0082
AT1G11660	5.72829	3.74751	2.57665	2.65129
AT1G11670	2.14869	2.26147	2.47304	2.23756
AT1G11680	8.54445	7.74653	5.98806	7.13124
AT1G11700	5.03434	4.42703	3.12175	3.79626
AT1G11750	16.2588	15.8325	8.37637	16.6116
AT1G11760	2.26109	2.47097	3.33729	1.45192
AT1G11820	1.68439	1.72541	2.35852	2.35815
AT1G11840	58.3311	58.3874	59.3938	61.2309
AT1G11850	11.0481	11.3981	12.5239	12.6012
AT1G11860	96.7734	104.86	89.157	99.0369
AT1G11870	2.11395	1.86272	1.24623	2.56095
AT1G11890	49.7817	51.7055	61.3032	61.0857
AT1G11905	1.99109	3.04772	1.61375	2.81937
AT1G11910	59.3172	60.5712	50.6061	41.1805
AT1G11930	9.97317	11.4798	6.72071	7.93251
AT1G12000	22.1685	19.4801	17.4377	19.2044
AT1G12010	4.35415	3.722	3.09065	2.2466
AT1G12060	1.77018	3.68637	3.01142	3.33207
AT1G12080	13.4655	16.2053	11.4203	10.8486
AT1G12090	56.5878	59.7591	68.1897	68.6656
AT1G12110	35.0482	34.3621	30.0938	29.9407
AT1G12120	1.90975	1.60468	2.8249	2.87102
AT1G12140	3.95954	2.96726	1.66045	4.05147
AT1G12200	4.47786	4.36045	3.15602	4.35536
AT1G12230	10.6314	10.3255	6.42194	9.19334
AT1G12240	6.5131	7.03876	7.12032	8.23785
AT1G12250	6.26194	10.5742	3.55034	5.51409
AT1G12270	16.7605	17.9475	17.254	16.8435
AT1G12330	2.13739	1.72242	1.56222	1.83948
AT1G12410	9.15374	10.6012	13.5856	17.6008
AT1G12420	1.30242	1.65983	1.86962	1.63377
AT1G12470	1.58265	1.69767	2.62392	2.54141
AT1G12500	1.81321	1.74902	2.69535	2.31262
AT1G12530	3.2064	3.71717	1.69703	1.95264
AT1G12580	1.71043	1.28819	2.22094	2.70652
AT1G12640	1.51309	2.45815	1.69545	1.66573
AT1G12650	1.69184	2.52318	1.70195	3.04196
AT1G12760	3.31787	4.28742	3.43635	4.15543
AT1G12780	7.61928	8.6458	11.1482	11.0271
AT1G12800	9.26325	9.44325	11.5722	13.4332
AT1G12820	3.97941	4.59092	4.09986	2.23142
AT1G12840	8.53444	16.7664	14.2545	6.71271
AT1G12845	1.85502	2.16744	3.30112	3.22776
AT1G12850	4.0546	3.11562	2.98798	2.74245
AT1G12860	2.5928	8.95073	8.06029	7.79422
AT1G12900	89.1617	53.6344	84.3511	83.6649
AT1G12910	2.96889	2.76905	3.79619	4.42828
AT1G12920	9.76714	12.7522	10.7492	11.6234
AT1G12970	2.47253	2.31443	2.51367	1.86435
AT1G12990	1.16235	1.72594	3.00478	4.03448
AT1G13020	5.9505	5.72274	4.5309	4.67933
AT1G13060	26.7323	25.7687	16.4132	16.1133
AT1G13080	3.76008	3.5272	3.14709	3.57084
AT1G13090	1.81665	2.93942	2.71757	3.28202
AT1G13110	10.6401	11.4084	12.6554	12.9437
AT1G13160	1.66686	1.95666	5.2083	3.45796
AT1G13190	4.32412	5.24743	5.21012	7.09431
AT1G13210	1.18683	1.70891	1.99707	2.23442
AT1G13220	1.1078	1.292	1.56342	1.86386
AT1G13245	24.4903	27.377	26.3538	30.2784
AT1G13250	4.39082	4.61701	6.07747	5.04955
AT1G13260	23.4712	23.0095	21.43	23.8498
AT1G13270	6.79275	6.99965	8.31569	8.36676
AT1G13280	4.1432	4.3011	4.01998	3.56688
AT1G13300	5.54194	5.71218	3.6257	2.52488
AT1G13320	6.48545	6.84344	5.68631	7.23662
AT1G13360	13.9159	13.4086	15.6991	13.7373
AT1G13420	2.04974	1.48179	1.71531	1.628
AT1G13440	240.674	268.051	208.684	209.388
AT1G13450	1.4808	1.54881	2.26529	2.56804
AT1G13670	3.54825	4.64758	2.92409	3.27993
AT1G13690	8.68263	9.75222	12.1744	12.2735
AT1G13710	1.35254	1.75661	1.67515	2.41976
AT1G13730	1.53999	2.39047	1.46885	1.55926
AT1G13740	1.20573	1.38135	1.2807	1.60054
AT1G13810	1.70578	2.25554	1.86089	1.99157
AT1G13870	4.50156	5.43412	3.4337	5.12409
AT1G13880	3.84293	4.35233	3.04717	2.38982
AT1G13900	2.28504	3.34389	2.23038	2.02591
AT1G13930	298.807	318.123	255.125	266.828
AT1G13960	1.14836	1.50839	1.19053	1.34127
AT1G13980	1.68194	1.8036	2.91234	3.28777
AT1G13990	4.79615	5.1179	3.21221	4.86564
AT1G14000	7.98361	7.3814	5.56026	4.24446
AT1G14030	4.17617	5.63783	6.55269	7.62205
AT1G14060	1.59281	2.27973	2.52314	2.51232
AT1G14130	1.02037	1.84448	2.05489	1.8944
AT1G14140	1.00998	1.13114	2.10851	1.64105
AT1G14150	9.42713	10.3482	8.40143	8.76788
AT1G14170	3.88685	3.6787	2.93371	2.69842
AT1G14200	3.70078	7.00288	5.04832	3.23302
AT1G14210	2.66793	3.23978	2.29718	3.30509
AT1G14270	4.51844	2.41125	1.31485	1.74796
AT1G14280	5.83326	5.52395	9.5764	9.80615
AT1G14320	98.2895	101.921	72.56	80.0329
AT1G14330	2.38132	2.09055	2.33908	2.56141
AT1G14340	2.91728	4.3293	1.46636	2.3116
AT1G14345	10.8945	12.6482	9.42906	11.5452
AT1G14380	2.74486	2.32075	2.29009	2.81878
AT1G14400	8.60471	8.35507	8.27108	11.2483
AT1G14410	1.5392	2.65124	2.43864	2.05513
AT1G14440	1.88243	2.54889	2.11758	2.33436
AT1G14450	8.47937	9.80703	5.08702	7.48388
AT1G14460	1.13439	1.00137	1.53246	1.34213
AT1G14510	4.51516	5.31182	5.75498	5.66408
AT1G14570	3.09913	3.20446	2.08791	2.03192
AT1G14580	2.53572	2.62131	3.42096	3.84943
AT1G14610	7.50679	7.84235	6.15998	7.20792
AT1G14670	8.51508	9.49266	12.6848	11.7274
AT1G14685	3.97355	4.766	5.16864	5.83927
AT1G14690	1.72329	2.84085	4.02261	3.45535
AT1G14700	2.23559	1.13722	2.77709	3.85179
AT1G14710	1.67976	3.12247	3.21027	4.06354
AT1G14720	14.1182	14.5247	18.4664	19.9763
AT1G14730	1.25638	1.4928	1.14915	2.48633
AT1G14740	5.23951	5.08518	8.04203	6.9989
AT1G14810	17.788	17.3184	13.304	13.7484
AT1G14830	8.99687	10.7847	9.53091	11.0483
AT1G14840	2.92692	2.00407	2.45522	4.52436
AT1G14850	1.48436	1.71427	2.47501	2.43575
AT1G14870	28.3499	28.6836	16.9584	15.5998
AT1G14880	3.47118	3.29659	4.43751	5.77308
AT1G14890	2.93362	2.91223	5.17194	3.88129
AT1G14900	7.93582	10.4439	9.19875	10.3517
AT1G14920	5.40809	5.39117	8.67281	9.39468
AT1G14980	32.5205	40.2404	35.0901	36.8853
AT1G15002	9.38944	20.0154	7.58428	7.64193
AT1G15030	2.72279	2.06208	3.17529	3.0116
AT1G15040	2.78388	2.6744	3.25808	3.49657
AT1G15100	1.3978	1.07768	1.06274	1.53527
AT1G15125	3.34141	3.19955	5.10864	24.0403
AT1G15130	5.05324	5.30853	5.74537	5.7761
AT1G15140	10.9429	10.0285	9.94445	9.1444
AT1G15200	2.38015	2.05454	5.42409	3.26615
AT1G15210	4.15831	3.55724	3.49189	4.07691
AT1G15230	2.38243	3.91002	6.79263	4.42356
AT1G15260	5.27671	4.18703	5.68451	3.90154
AT1G15280	2.8676	2.48461	2.38115	2.56789
AT1G15290	5.08432	5.07386	5.48573	4.93861
AT1G15340	23.752	6.75847	34.5442	33.4982
AT1G15370	12.2568	10.7126	9.68689	10.3627
AT1G15380	8.96111	7.49282	11.7124	12.9783
AT1G15390	2.11547	2.82639	2.5941	3.9262
AT1G15400	5.2356	5.22193	7.31278	6.20319
AT1G15420	3.00214	3.09515	4.45578	4.28163
AT1G15440	1.96366	3.03629	2.51824	3.5016
AT1G15480	1.26586	1.60717	2.26624	2.09402
AT1G15500	5.07184	3.79211	8.12984	7.86546
AT1G15670	5.33664	4.90663	5.87728	6.16093
AT1G15690	38.4188	39.542	34.3345	23.0949
AT1G15710	2.75095	1.68152	1.67879	2.89299
AT1G15730	4.19929	7.03546	3.6432	7.82482
AT1G15740	3.51024	3.27952	5.46894	4.97249
AT1G15750	4.80137	4.93131	3.82211	4.7574
AT1G15780	2.11909	2.45124	2.20406	1.65591
AT1G15810	2.72083	6.25312	2.00184	6.34986
AT1G15820	509.5	515.873	487.712	504.04
AT1G15910	1.93853	1.66279	2.4097	2.04261
AT1G15930	39.9565	37.3273	35.0683	35.2085
AT1G15950	10.0175	8.67307	5.879	3.24611
AT1G15970	1.94966	3.48951	4.39062	2.71701
AT1G15980	31.1791	31.672	25.1577	24.7136
AT1G16010	2.71565	1.62408	1.85464	2.67732
AT1G16030	35.9422	41.6586	57.2715	66.7495
AT1G16080	9.73375	9.10769	5.08323	11.006
AT1G16170	1.88183	1.66706	3.36695	1.79388
AT1G16180	26.8128	26.3497	12.8959	18.2574
AT1G16190	1.50706	1.74579	1.22568	1.21019
AT1G16210	8.32017	18.2544	10.4854	14.6154
AT1G16240	5.07751	7.87743	6.09693	8.38549
AT1G16270	2.87943	2.83011	2.39635	2.83525
AT1G16280	1.14091	1.01356	2.51369	1.51108
AT1G16320	3.47719	2.69798	2.55568	2.21584
AT1G16350	12.2132	10.9556	12.7317	14.1981
AT1G16400	2.91675	3.49302	3.80047	2.97438
AT1G16410	5.58105	5.20076	3.8105	3.13523
AT1G16460	6.69344	7.29644	4.77595	3.11695
AT1G16470	12.2054	9.11083	5.69744	4.96942
AT1G16520	1.82842	1.08615	1.88049	1.39687
AT1G16560	2.62218	3.46869	2.72259	2.46584
AT1G16630	2.87979	2.72111	2.24898	1.95547
AT1G16700	2.24121	15.0413	6.02539	6.86097
AT1G16720	4.03968	7.38049	7.20272	10.6957
AT1G16740	11.3358	13.9072	8.04365	9.31798
AT1G16810	18.242	12.7981	13.9235	13.8779
AT1G16840	3.11169	4.36465	3.5973	13.5605
AT1G16860	3.39027	3.18789	4.71939	4.44949
AT1G16870	2.06354	1.71055	2.17205	2.49764
AT1G16880	34.7029	34.2423	21.5553	21.2562
AT1G16890	65.3193	57.3488	74.0834	75.0351
AT1G16920	3.94591	3.4194	3.61171	3.22345
AT1G17050	3.88963	3.94422	2.70641	2.27915
AT1G17070	2.96423	2.27434	3.9174	3.44214
AT1G17080	3.34799	14.3186	3.28604	3.68159
AT1G17100	5.37676	5.57726	6.46855	6.75429
AT1G17130	4.97588	5.04243	4.26525	5.21276
AT1G17140	3.90302	3.55098	4.6692	3.97713
AT1G17147	3.10199	2.98749	2.90234	1.82934
AT1G17160	4.89285	5.32599	5.50475	3.78876
AT1G17170	14.2611	12.4951	10.6304	10.9367
AT1G17180	18.2655	19.5847	23.4385	22.8964
AT1G17190	10.8228	10.1149	8.62582	8.08328
AT1G17200	6.20289	8.36983	7.29486	7.28681
AT1G17210	2.30385	1.94874	2.63532	3.0189
AT1G17220	14.9444	13.9353	10.4054	14.2693
AT1G17285	1.93731	2.29008	1.4742	2.70568
AT1G17290	17.9971	15.4991	12.7819	14.5677
AT1G17360	2.33363	2.57981	2.4855	2.68587
AT1G17370	5.826	4.68622	1.62436	2.41603
AT1G17440	2.6002	1.69686	2.02027	2.22682
AT1G17455	1.96035	1.86873	1.22782	1.92664
AT1G17490	5.74627	5.45528	6.81071	5.05804
AT1G17530	3.48821	3.43936	4.67071	4.67539
AT1G17550	3.40885	3.1081	3.66341	3.54521
AT1G17560	2.08285	3.48509	3.92936	4.15383
AT1G17620	7.03116	7.7171	9.04077	9.38147
AT1G17650	1.50134	3.26186	1.06794	1.18209
AT1G17720	2.14472	2.58933	3.38248	2.11851
AT1G17730	8.85867	10.6035	8.65772	10.6423
AT1G17745	7.89885	9.75748	5.67035	7.62268
AT1G17840	4.96845	5.16695	8.06885	8.79999
AT1G17880	58.8042	58.5831	43.5261	46.5179
AT1G17890	7.42042	9.47615	6.55193	6.53959
AT1G17970	1.29924	1.64442	1.00911	2.21282
AT1G18000	1.1665	1.09982	1.42102	1.8769
AT1G18070	8.41929	14.4573	6.85801	8.05707
AT1G18075	7.89765	8.87949	15.3213	10.9527
AT1G18080	121.165	120.615	112.97	119.145
AT1G18150	2.24795	2.27628	1.32168	2.00357
AT1G18170	7.10948	5.81009	8.46197	8.86237
AT1G18190	1.03619	1.05451	1.83848	1.17087
AT1G18210	31.1629	32.7161	41.9851	39.7637
AT1G18250	2.40225	2.92535	2.94325	2.05789
AT1G18260	3.7255	3.89717	3.6757	4.02449
AT1G18270	2.83312	3.8338	2.73609	1.80447
AT1G18360	1.9647	2.63239	1.59752	1.94061
AT1G18370	2.48197	2.85006	1.66727	2.18297
AT1G18460	1.97742	1.61622	2.02989	2.18378
AT1G18490	1.72494	2.14601	2.32054	1.4995
AT1G18500	10.1584	8.33122	5.74662	6.64886
AT1G18540	32.3311	36.2824	30.1956	32.2193
AT1G18570	1.95498	1.35458	2.76123	3.17402
AT1G18580	1.48942	1.49119	2.46094	3.13129
AT1G18590	3.35632	4.49826	2.27943	3.02404
AT1G18600	2.90175	2.62274	2.55272	2.17907
AT1G18620	1.95637	1.9698	3.24788	3.0316
AT1G18720	10.5926	10.8599	8.99433	8.5677
AT1G18740	2.701	3.01429	4.48794	3.95505
AT1G18800	2.34103	1.14112	2.63726	1.32065
AT1G18840	2.73802	2.66885	2.93952	2.73981
AT1G18850	4.10884	2.71376	3.04905	3.69054
AT1G18880	3.07297	2.96623	2.7498	3.43013
AT1G18890	2.10213	1.26167	3.66438	4.34379
AT1G18970	2.9626	1.66539	2.23481	1.94241
AT1G18980	9.82146	10.5651	7.57761	7.31011
AT1G19000	16.4781	16.2564	15.5675	17.7703
AT1G19020	5.58772	7.00898	5.97554	8.41321
AT1G19050	1.13632	3.59589	2.88282	3.54104
AT1G19110	1.49045	1.96389	3.50248	2.77279
AT1G19120	3.06127	3.30735	7.35974	4.92058
AT1G19130	13.9979	17.4625	10.9364	12.7159
AT1G19150	5.41964	7.27356	8.26981	8.58469
AT1G19180	2.84255	2.9632	2.99559	3.0357
AT1G19240	4.28487	5.50493	3.79311	6.44844
AT1G19310	3.23116	4.11103	5.17039	4.68602
AT1G19350	3.01698	3.17325	5.73008	6.29023
AT1G19360	5.50725	5.93725	5.83209	4.99228
AT1G19370	3.09746	2.69282	2.69079	2.76457
AT1G19400	2.99219	3.03225	2.21374	3.23355
AT1G19430	1.87177	1.79304	2.24652	2.01542
AT1G19440	3.58946	3.7334	3.25205	3.401
AT1G19450	2.83257	5.15039	1.98189	3.11782
AT1G19520	4.47513	2.18058	3.6235	3.92677
AT1G19530	17.088	15.0473	8.60908	10.2316
AT1G19570	90.3302	91.9708	101.388	109.226
AT1G19580	4.24385	3.93069	3.49657	3.3401
AT1G19600	3.01909	1.29448	1.03959	1.51214
AT1G19660	14.9914	13.8125	14.3296	15.2789
AT1G19670	3.28172	3.63108	3.80827	4.05573
AT1G19710	1.75381	1.96917	1.5048	1.28256
AT1G19720	3.81334	3.84309	4.56041	3.90193
AT1G19730	1.98893	1.63317	1.23021	1.80692
AT1G19740	13.9907	12.2889	10.23	12.4937
AT1G19770	6.56438	8.77692	7.33204	8.33054
AT1G19800	2.64125	4.15242	3.96605	2.26086
AT1G19835	4.68448	2.33856	2.94756	3.346
AT1G19870	8.00972	7.64215	4.0943	4.63013
AT1G19880	4.25812	3.29678	3.98322	3.58768
AT1G19910	16.5372	14.4192	11.5534	10.2466
AT1G19920	8.65078	7.92665	4.37192	5.72702
AT1G19960	2.26525	2.05536	3.36405	2.7994
AT1G19990	4.62617	5.18518	6.20875	6.7412
AT1G20010	38.1624	39.7138	69.3886	73.0673
AT1G20020	155.176	175.121	135.414	148.543
AT1G20030	2.30618	2.28651	1.98454	2.90877
AT1G20050	4.34597	3.78023	2.70671	2.08346
AT1G20090	9.98655	7.8173	11.1611	12.1455
AT1G20100	3.42504	3.36951	3.99699	4.60393
AT1G20110	9.59985	10.1164	7.68272	7.18741
AT1G20140	3.0623	3.22679	4.71399	4.73011
AT1G20160	3.26282	3.05967	3.87243	3.5637
AT1G20190	4.59508	4.85572	1.77458	3.12423
AT1G20200	19.5167	20.6253	7.6622	17.5767
AT1G20220	2.62323	3.41891	3.27623	3.29281
AT1G20225	6.29872	4.1504	4.45178	5.53733
AT1G20260	14.7517	16.7899	54.8295	10.8863
AT1G20300	2.00661	1.69926	2.83243	2.13863
AT1G20330	16.9961	18.1253	19.9457	24.2203
AT1G20340	982.184	994.765	1167.35	1214.21
AT1G20370	2.94399	2.69799	2.53456	2.15961
AT1G20430	10.7418	12.587	27.7249	24.0653
AT1G20440	62.2163	66.1994	50.7219	53.8485
AT1G20450	32.2192	34.5791	26.3106	31.3185
AT1G20510	2.12352	2.52516	3.26068	2.91308
AT1G20560	3.10208	3.15643	2.97242	3.62284
AT1G20580	13.7169	15.1726	11.3723	11.7606
AT1G20620	65.7213	66.0398	97.8546	127.9
AT1G20630	22.673	24.227	18.8139	18.9523
AT1G20640	2.12386	2.43317	2.181	2.6266
AT1G20650	3.25495	3.27462	5.17452	4.85403
AT1G20670	1.3632	1.58143	2.325	2.59786
AT1G20693	92.2708	96.5135	79.3963	54.3363
AT1G20696	22.1482	24.32	20.1339	20.1037
AT1G20760	2.63927	2.65137	3.09413	2.82906
AT1G20770	3.55817	3.73624	2.53521	5.27313
AT1G20810	2.41676	3.83776	1.87601	2.75434
AT1G20840	3.96956	4.51647	6.33763	6.34123
AT1G20850	27.5278	31.2791	29.6621	31.3193
AT1G20900	2.12139	2.01913	1.39679	1.31288
AT1G20950	19.3592	21.3817	9.72271	5.16997
AT1G20960	5.58699	9.11938	8.46184	8.95336
AT1G20970	8.90077	8.5757	8.46536	9.21923
AT1G20980	5.56248	5.20165	5.20004	5.78811
AT1G21000	5.07972	5.02373	5.79511	7.67402
AT1G21010	2.28791	2.09173	1.89827	2.14328
AT1G21050	4.03625	3.59568	3.48333	3.20161
AT1G21065	6.51722	8.89022	4.88666	4.98677
AT1G21080	2.21653	3.04411	2.19358	2.53018
AT1G21090	2.15628	2.23575	1.66173	2.44885
AT1G21100	2.23329	2.6655	3.36139	3.05276
AT1G21110	3.8561	3.31412	3.70602	3.27352
AT1G21120	2.73472	3.12618	3.61752	2.96124
AT1G21130	22.6943	19.8152	33.5322	39.7495
AT1G21140	1.06665	4.04469	1.65017	1.94591
AT1G21200	1.77215	2.10773	1.37738	1.78078
AT1G21250	1.16385	1.25117	1.47087	1.9424
AT1G21270	2.40392	2.20396	2.3465	2.93526
AT1G21310	13.3385	13.5664	10.636	12.7622
AT1G21350	3.2973	3.70124	2.04214	2.26746
AT1G21370	2.05147	2.76805	2.39711	2.28707
AT1G21380	6.27835	7.56531	3.58067	4.42296
AT1G21390	1.2243	1.23226	1.56384	1.15938
AT1G21440	9.37215	9.90412	13.338	12.9025
AT1G21450	3.5347	3.88684	2.81278	2.84615
AT1G21460	2.93662	3.69299	1.85465	2.36245
AT1G21500	9.84241	10.6455	10.5136	9.15638
AT1G21550	2.08209	2.40213	3.0773	3.37497
AT1G21600	7.38682	7.73665	6.10932	7.13225
AT1G21630	2.42156	2.4732	3.80834	3.25414
AT1G21640	2.60398	2.71424	2.56139	1.56009
AT1G21660	6.82179	6.95241	5.5534	3.31239
AT1G21670	6.57169	6.26056	7.35075	8.29109
AT1G21680	12.0806	13.9416	14.0661	13.8988
AT1G21690	1.4063	1.46738	2.96639	1.55645
AT1G21700	3.68038	3.91317	3.85143	3.43541
AT1G21720	11.4256	14.1519	9.6408	5.14865
AT1G21750	39.516	41.4604	31.7795	32.513
AT1G21780	1.14866	2.11628	4.45326	4.08621
AT1G21830	1.16064	1.70423	1.5414	1.52271
AT1G21900	7.43297	6.68706	5.55411	5.63871
AT1G21910	1.40313	2.2007	4.63377	5.33948
AT1G21920	1.22906	1.79937	2.42523	2.1262
AT1G21980	1.82128	1.96584	2.73162	1.7123
AT1G22040	1.30975	1.36008	1.71647	1.62753
AT1G22060	1.7107	1.3724	1.98365	1.73189
AT1G22065	2.7648	2.92369	3.64901	2.52985
AT1G22070	1.2398	1.1992	2.27028	1.74005
AT1G22140	4.96421	1.48531	2.46636	4.85558
AT1G22250	4.21102	3.33569	2.1101	2.26616
AT1G22270	4.2228	3.45556	4.25653	4.02511
AT1G22280	3.71371	3.80432	5.68758	2.72794
AT1G22300	46.4363	54.5959	37.0005	35.8306
AT1G22360	12.1904	2.55647	5.88873	14.0892
AT1G22400	3.94537	3.89755	4.46952	5.79298
AT1G22410	32.1114	31.4602	27.6858	33.5526
AT1G22430	2.75405	2.00332	1.69488	2.44372
AT1G22440	3.83573	3.26739	2.63673	2.36308
AT1G22450	15.367	15.3673	11.1132	11.9339
AT1G22500	2.5132	2.75025	4.65083	4.10579
AT1G22530	7.81318	10.7951	11.6002	8.73024
AT1G22570	1.65088	1.28557	2.05878	3.03037
AT1G22590	2.90595	2.92223	2.07951	1.87681
AT1G22630	5.67784	6.31548	8.79618	8.23255
AT1G22640	4.68768	6.23078	2.76226	3.28092
AT1G22690	27.4529	23.3763	7.96681	5.31685
AT1G22700	19.7373	18.3309	11.2065	14.2592
AT1G22710	21.6526	25.2543	22.9244	24.5195
AT1G22750	4.66095	7.85688	5.53085	4.03455
AT1G22770	6.0862	6.04923	7.23337	7.57416
AT1G22780	58.1907	53.5788	45.9174	55.7212
AT1G22790	2.48102	1.18657	2.55725	3.06568
AT1G22840	16.5318	16.403	14.7072	12.168
AT1G22850	3.26088	2.34628	5.00048	5.06402
AT1G22885	4.29211	2.8331	4.46252	5.90839
AT1G22900	2.09629	2.64702	7.0221	7.89785
AT1G22920	2.93658	4.36586	3.32122	4.69507
AT1G22930	7.03443	7.07559	5.45493	7.15606
AT1G22970	2.41939	1.79602	2.37231	3.17155
AT1G23040	1.67135	1.43378	1.8886	2.6899
AT1G23080	6.4191	6.59783	5.70307	7.1459
AT1G23130	172.799	173.342	162.929	174.739
AT1G23180	2.01149	1.83811	2.2707	2.28338
AT1G23190	24.7111	26.8831	21.1088	12.4392
AT1G23220	8.74233	9.52998	16.9053	18.8013
AT1G23310	45.5408	45.7437	66.0194	67.0572
AT1G23390	19.9474	20.3468	20.3298	19.6771
AT1G23400	3.88964	4.49808	4.95467	5.52241
AT1G23440	5.8408	7.08226	3.56382	4.7585
AT1G23460	2.01215	4.67723	3.28113	1.99276
AT1G23490	32.0622	35.1915	30.9468	33.224
AT1G23710	2.19426	2.51651	1.74379	1.59988
AT1G23720	1.68867	1.84177	1.10354	1.46566
AT1G23740	18.0199	16.9898	13.7443	15.4052
AT1G23750	2.44018	3.14642	2.41824	2.39209
AT1G23780	3.65399	2.9706	4.30205	4.5575
AT1G23800	1.3081	2.94755	1.88674	2.6438
AT1G23820	23.4843	25.6871	22.8898	22.3775
AT1G23870	4.95777	5.32971	6.28828	6.29812
AT1G23950	1.64919	1.74257	3.56575	4.0723
AT1G23960	1.26703	3.06853	2.00583	4.8295
AT1G24040	1.72977	1.57275	2.15312	2.60107
AT1G24050	4.47461	4.75197	4.61729	4.4864
AT1G24100	9.8459	10.0767	8.2186	8.77651
AT1G24120	2.91577	2.52925	2.07021	2.99448
AT1G24160	4.97368	3.82029	7.91331	6.61256
AT1G24170	2.99557	4.52333	7.26563	7.44658
AT1G24180	20.3739	21.2949	15.1077	16.5027
AT1G24190	1.3937	1.46257	1.82747	2.45963
AT1G24300	3.92105	4.30032	2.92973	3.07649
AT1G24360	24.4466	21.2435	14.8524	16.9996
AT1G24440	1.78428	1.5521	1.80299	1.31307
AT1G24460	1.65658	1.76546	2.13031	2.08183
AT1G24510	26.2307	29.1919	30.897	30.0144
AT1G24530	4.36561	5.39494	8.41183	8.88106
AT1G24560	3.2823	4.04762	4.32051	4.29447
AT1G24575	5.28932	5.19132	4.39673	5.30004
AT1G24577	2.15401	2.41064	1.66522	1.23206
AT1G24610	1.13825	1.28676	1.58418	1.94662
AT1G24625	2.64058	3.16232	2.82367	2.16594
AT1G24706	1.03114	1.69238	1.10819	1.14915
AT1G24764	2.323	1.66684	1.1577	1.45067
AT1G24800	3.34264	3.17045	5.07156	4.97095
AT1G24881	1.65823	1.62474	2.60703	2.5848
AT1G24996	1.15432	1.14318	1.26125	1.2613
AT1G25055	1.99984	1.98572	3.79056	3.75501
AT1G25150	1.28835	1.26003	2.04895	2.07868
AT1G25211	2.15892	2.00464	3.40336	3.28132
AT1G25280	3.82599	4.01825	1.78111	2.53533
AT1G25320	1.65857	1.50923	1.31551	2.21538
AT1G25350	4.70639	4.68842	2.74498	2.84664
AT1G25380	1.24631	1.04326	1.44831	1.13351
AT1G25440	22.4231	22.9569	30.46	28.8344
AT1G25450	3.05559	3.49979	2.8467	3.0339
AT1G25490	15.5181	16.1366	15.9031	17.369
AT1G25510	2.47739	2.23949	2.72087	4.0994
AT1G25530	1.59471	1.56162	3.77218	1.39804
AT1G25550	7.09168	9.03481	6.93687	7.6518
AT1G25560	11.2515	11.8219	10.5062	11.774
AT1G25570	3.67859	4.32888	3.83139	4.03682
AT1G25580	3.38764	3.19063	3.05017	3.1903
AT1G25682	2.23779	3.52904	2.02912	4.10435
AT1G26090	1.33503	1.67924	1.47846	1.33806
AT1G26110	13.4333	9.9313	15.8664	13.3819
AT1G26270	4.13521	4.60076	5.61053	5.71626
AT1G26340	7.07509	6.48967	3.02123	4.35679
AT1G26450	3.66503	2.49274	3.29595	3.74587
AT1G26460	7.79519	9.5992	5.70548	7.41211
AT1G26470	4.36818	4.31863	4.17001	2.7691
AT1G26550	21.282	21.8021	6.82507	15.8438
AT1G26570	1.10427	1.94789	1.40281	1.54106
AT1G26630	130.627	57.3293	77.219	77.6711
AT1G26650	2.42928	3.27653	2.58412	3.01197
AT1G26670	5.32932	6.1016	7.32081	5.32895
AT1G26740	3.85373	3.08078	2.16955	1.74875
AT1G26761	2.87869	3.07316	3.2008	2.72843
AT1G26800	2.94836	2.83489	4.87973	5.43119
AT1G26820	3.3454	3.67682	4.48894	4.80628
AT1G26830	5.12521	6.87911	7.19418	6.68663
AT1G26850	25.8966	26.0115	20.0118	19.1143
AT1G26880	8.23836	14.122	10.2604	9.78488
AT1G26910	6.21057	5.85786	3.34641	3.27837
AT1G26920	8.27754	8.7736	10.437	8.84949
AT1G26945	1.15764	4.81763	4.76343	5.03606
AT1G27000	4.3379	4.69517	5.37407	4.22277
AT1G27020	14.8709	15.3663	13.7866	15.1417
AT1G27030	2.09104	3.85673	7.75777	9.07942
AT1G27090	9.99021	10.0268	8.63229	9.0443
AT1G27100	5.63526	5.82461	6.87186	7.11803
AT1G27130	20.3057	22.9729	17.064	19.6523
AT1G27140	1.93916	1.431	1.8072	2.4431
AT1G27190	3.79034	3.40756	5.2549	4.70611
AT1G27200	2.09612	2.38459	2.61773	1.82212
AT1G27210	3.89247	4.01466	5.25871	5.11083
AT1G27290	14.6824	5.82483	11.3737	10.4261
AT1G27300	1.45514	4.32701	2.42042	5.04565
AT1G27310	14.637	12.2475	10.9659	12.1401
AT1G27320	2.1581	2.52607	2.75478	2.5476
AT1G27330	9.9	10.7988	7.90014	6.84872
AT1G27340	1.35529	1.07753	1.93691	1.77724
AT1G27350	13.0458	14.8048	10.6254	11.8274
AT1G27385	11.2278	12.7713	2.81198	12.3158
AT1G27390	3.96677	1.76116	6.53818	2.13043
AT1G27400	24.6974	23.9759	22.8757	24.8446
AT1G27430	3.61261	3.10044	2.52668	2.7271
AT1G27450	15.6289	18.6855	17.5328	4.31055
AT1G27460	2.48611	2.86309	3.00232	4.4887
AT1G27480	1.31664	1.60302	1.09438	1.25831
AT1G27500	1.06243	1.30352	1.20583	1.21081
AT1G27510	1.66646	1.94026	2.91182	2.71331
AT1G27530	30.8755	31.5011	30.0055	31.1806
AT1G27540	1.93427	1.81558	1.70812	1.50077
AT1G27600	1.92673	2.69974	3.35952	4.07704
AT1G27650	2.73845	2.76453	5.39724	4.57814
AT1G27680	1.82032	1.86479	1.49531	2.46477
AT1G27730	2.60781	2.63729	2.2235	1.49709
AT1G27752	1.45308	1.4699	1.94373	1.69508
AT1G27770	2.59282	2.82494	2.48725	3.35263
AT1G27850	2.23869	1.98385	3.25997	3.22879
AT1G27930	4.16959	2.96447	4.15414	3.99049
AT1G27950	24.4269	25.4523	17.9612	20.7476
AT1G27970	10.7474	9.43423	8.81561	7.72678
AT1G28130	3.27571	2.72132	2.85063	3.02311
AT1G28140	5.39503	5.88799	6.17773	5.89831
AT1G28150	5.93892	2.28264	8.21866	7.46556
AT1G28200	2.23138	1.39898	1.14155	1.83549
AT1G28290	61.3236	106.989	155.318	154.46
AT1G28320	1.13207	1.42946	1.55479	2.42132
AT1G28330	17.4742	12.9509	27.4599	27.8972
AT1G28340	2.77998	3.05551	2.87464	3.28333
AT1G28400	32.0377	31.747	34.8515	38.7072
AT1G28440	11.3994	11.005	9.07827	10.3325
AT1G28490	3.16337	4.07013	4.05258	3.10736
AT1G28520	2.48389	2.54234	3.72073	4.43068
AT1G28540	3.61275	2.6357	2.4731	2.35118
AT1G28580	2.20229	2.33029	4.28493	2.96662
AT1G28600	5.90278	4.86676	5.62624	4.74801
AT1G28680	6.20167	5.46741	4.09715	4.86384
AT1G29040	2.64893	1.50169	2.13858	2.2849
AT1G29070	84.5708	81.3542	86.3828	88.4744
AT1G29150	18.1328	6.16911	11.9988	12.176
AT1G29160	1.46232	1.59217	1.80558	1.61219
AT1G29210	421.893	437.989	413.795	427.447
AT1G29220	1.63382	1.30791	1.08291	1.98701
AT1G29250	14.768	24.2591	9.86375	3.00401
AT1G29260	4.39188	4.03575	3.75156	3.97459
AT1G29280	3.79823	4.40429	3.91441	4.89533
AT1G29310	3.52163	3.37266	2.73522	2.61725
AT1G29340	2.65569	2.86487	4.238	3.81819
AT1G29350	2.51733	3.49233	3.07445	2.51857
AT1G29370	6.68023	7.56339	6.09334	5.52739
AT1G29390	5.10258	6.17522	4.00412	9.18953
AT1G29395	8.42517	6.65402	10.3556	11.1813
AT1G29400	8.37473	6.00353	5.67838	7.03208
AT1G29418	1.04569	27.8842	2.10879	1.82303
AT1G29430	2.15932	2.72031	1.63805	1.77191
AT1G29440	3.88112	3.68611	1.66278	1.91076
AT1G29470	12.8331	10.6119	10.415	13.3614
AT1G29500	2.74498	2.93247	1.50661	1.63071
AT1G29520	4.96831	4.12937	5.11389	3.30384
AT1G29640	1.67451	1.87262	2.90177	3.97588
AT1G29660	9.76995	10.2825	14.0994	13.0509
AT1G29670	13.7151	11.9695	19.6752	18.6385
AT1G29690	1.34967	1.7824	2.55399	2.02082
AT1G29790	1.20182	1.18737	1.29921	1.88477
AT1G29800	1.89734	1.89508	1.70554	2.0304
AT1G29880	18.1927	17.9408	15.3819	16.9094
AT1G29900	10.2425	10.6752	14.337	14.5621
AT1G29910	333.323	340.523	514.324	526.006
AT1G29920	415.491	406.852	460.577	472.399
AT1G29930	1103.95	1131.2	988.831	1025.71
AT1G29950	1.91623	2.39224	2.31386	2.84995
AT1G29965	7.77117	6.01712	5.57512	4.83405
AT1G29980	5.78766	5.52052	6.02225	4.84656
AT1G30070	3.59148	3.95598	5.5046	4.31728
AT1G30090	1.44693	1.57079	1.45314	1.45975
AT1G30120	22.8989	22.5456	26.8286	31.5972
AT1G30200	2.00555	1.59697	2.63237	1.73342
AT1G30210	4.64593	5.16674	5.0229	4.31134
AT1G30230	57.1504	48.3557	56.0693	57.5261
AT1G30330	1.98118	2.17584	2.63603	2.69742
AT1G30360	5.77003	5.07528	9.24468	7.87856
AT1G30380	719.326	751.093	762.003	844.039
AT1G30400	2.89503	3.71294	3.55813	3.11752
AT1G30440	7.45	8.18103	9.33799	10.4412
AT1G30470	2.62487	4.20418	2.11617	6.99379
AT1G30480	1.83195	1.96693	1.7317	1.34966
AT1G30510	11.5504	19.4444	19.0924	21.9318
AT1G30530	4.02735	3.58315	2.99038	3.70664
AT1G30570	2.29035	2.29418	2.48565	2.9696
AT1G30580	19.3246	20.686	16.1881	8.40082
AT1G30610	1.47293	2.13717	1.919	1.81595
AT1G30630	18.4878	19.5713	9.78356	9.06028
AT1G30690	14.7348	13.7751	12.7712	11.9906
AT1G30700	3.11581	2.70449	3.06715	2.93151
AT1G30720	2.29669	2.10273	2.43919	1.85707
AT1G30730	1.58559	2.46165	1.61897	1.64528
AT1G30750	3.13651	3.29027	2.68275	3.17821
AT1G30760	1.97975	1.83832	2.09499	2.24077
AT1G30820	7.76262	6.47519	9.3077	15.3044
AT1G30840	2.32612	1.94332	2.2866	2.4777
AT1G30870	10.4929	9.85124	5.65778	6.55899
AT1G30880	4.4375	4.0279	5.14629	3.17056
AT1G30890	1.11134	4.20392	1.36972	1.1302
AT1G30970	2.02908	2.84579	2.41259	2.47483
AT1G31130	7.3055	7.25367	5.08358	6.12075
AT1G31160	2.94318	4.66557	6.11604	7.03483
AT1G31180	12.6124	12.2512	14.5191	15.5331
AT1G31190	5.4958	5.29043	4.05535	3.82482
AT1G31230	7.50212	6.68014	7.92746	6.83263
AT1G31300	1.59921	1.92871	1.31204	1.27026
AT1G31330	437.208	449.478	457.592	448.208
AT1G31335	2.52775	2.63312	3.68131	3.32653
AT1G31340	24.2946	26.2495	11.1354	13.9159
AT1G31440	2.51494	3.85713	1.74824	2.77108
AT1G31460	1.07809	1.17355	1.14125	1.05672
AT1G31580	11.6579	12.5658	21.2407	22.9974
AT1G31660	3.02438	1.57698	3.29313	2.80162
AT1G31690	1.73721	2.27853	1.30955	1.32052
AT1G31710	6.38723	5.71267	4.45291	3.8795
AT1G31730	2.67699	1.8773	2.94805	2.75255
AT1G31770	2.90047	2.61495	2.90944	4.10871
AT1G31780	11.4286	8.89855	17.0711	16.139
AT1G31800	5.83444	6.50389	5.11132	6.10396
AT1G31812	66.4207	72.4644	67.3185	70.5625
AT1G31817	7.6445	7.20982	4.16263	4.09347
AT1G31850	4.94501	4.03009	4.2793	4.13714
AT1G31860	2.92968	2.2994	7.195	2.39119
AT1G31910	2.17918	2.47369	2.74334	2.66509
AT1G31930	1.71948	2.43531	3.01197	2.92283
AT1G31935	2.21109	2.45723	2.09791	1.58772
AT1G31940	6.21825	5.33677	6.13438	6.45199
AT1G31970	4.41101	7.82025	7.94922	4.09105
AT1G32060	93.2229	99.5493	113.307	117.369
AT1G32070	12.7455	11.2084	3.99015	9.33192
AT1G32080	14.4529	14.4689	17.5827	17.5583
AT1G32100	4.30342	4.37084	5.46621	5.50552
AT1G32127	1.95317	1.94327	2.46588	1.24165
AT1G32130	14.52	12.7589	11.6224	3.97941
AT1G32160	12.8221	13.7659	11.9076	14.186
AT1G32170	5.83451	5.93269	5.77187	7.22739
AT1G32200	8.91826	8.60045	6.59509	8.59111
AT1G32220	6.38504	5.311	4.16075	1.2213
AT1G32230	7.6867	5.7029	17.8115	13.1285
AT1G32360	4.11597	4.79639	4.34855	5.6192
AT1G32400	6.16641	10.6426	9.22719	10.8379
AT1G32440	3.18485	4.99631	4.49054	3.7236
AT1G32450	11.0751	12.0848	11.9146	12.147
AT1G32470	53.3222	53.2845	44.85	44.071
AT1G32500	10.8547	11.2185	7.42179	8.45665
AT1G32530	2.76136	2.88751	3.19022	2.431
AT1G32550	17.4842	26.0445	24.5633	17.791
AT1G32580	5.15254	5.28704	3.61702	4.86105
AT1G32690	1.91012	1.59226	1.45361	1.49983
AT1G32700	9.16227	7.69302	5.11834	5.14895
AT1G32790	19.0432	19.5751	23.9469	20.3174
AT1G32810	2.80776	2.7952	2.61243	2.7236
AT1G32870	1.32062	2.57965	1.76021	1.67654
AT1G32900	1.83458	2.74926	3.34512	3.66213
AT1G32920	2.42759	2.74388	2.03076	2.45403
AT1G32928	3.51127	2.08841	2.57329	3.0144
AT1G32990	32.4621	30.5602	18.3232	21.3311
AT1G33040	22.2371	26.7391	22.2285	21.9478
AT1G33050	1.48158	1.35785	2.03005	2.36716
AT1G33060	1.27586	1.32992	2.44443	2.70581
AT1G33120	42.2095	40.254	43.7367	45.7864
AT1G33140	79.6588	78.595	84.9852	79.9314
AT1G33170	3.55573	4.98106	2.7272	2.63191
AT1G33240	1.40572	1.62485	2.48935	2.54731
AT1G33265	3.93163	3.56819	1.78378	3.29051
AT1G33330	1.38626	1.42163	1.40414	1.49592
AT1G33470	1.80485	2.45664	1.61917	2.60251
AT1G33520	2.27549	2.48224	3.97553	3.28624
AT1G33560	1.2259	1.1736	1.79866	2.37863
AT1G33590	15.883	15.2575	17.0445	17.6648
AT1G33600	4.90561	4.26008	3.03847	4.06707
AT1G33680	2.42496	3.52034	2.23381	3.22862
AT1G33780	5.82148	4.50306	4.41198	5.50093
AT1G33800	4.4619	5.39723	4.42511	4.01317
AT1G33810	14.0399	13.4358	8.38526	12.2234
AT1G33811	13.9537	11.8075	11.6243	16.26
AT1G33970	8.0029	8.93605	9.02051	8.98158
AT1G33990	3.01155	2.48808	2.07152	1.95151
AT1G34000	45.1639	48.0965	37.3751	39.7069
AT1G34010	2.89164	1.04159	1.54372	1.20372
AT1G34030	47.889	44.2288	26.611	29.7105
AT1G34130	3.45805	3.75977	2.55232	1.94267
AT1G34190	4.15377	4.09231	5.13443	4.4936
AT1G34220	2.27082	2.01358	2.59867	2.81064
AT1G34350	3.29809	3.21206	4.93753	3.16408
AT1G34370	21.9716	26.5696	33.4517	38.2933
AT1G34418	3.11497	3.53969	4.9273	1.69428
AT1G34430	24.0084	22.2654	17.1325	16.3813
AT1G34550	2.16593	2.14103	3.05103	3.84506
AT1G34570	2.3576	1.48002	1.17034	1.01096
AT1G34760	1.83505	2.50412	2.3216	2.49331
AT1G34780	2.14491	1.89871	1.72818	1.45599
AT1G35140	1.46309	1.36133	10.244	10.3578
AT1G35160	41.6818	43.0848	30.3137	30.3242
AT1G35340	3.25958	2.82958	1.70298	2.14009
AT1G35420	8.6124	9.49523	8.8084	10.4638
AT1G35470	2.76747	2.51348	1.38185	1.85038
AT1G35560	1.0533	1.7354	1.32229	1.14339
AT1G35580	23.0022	23.1119	26.8831	27.1387
AT1G35620	10.0395	9.04988	7.26478	6.62914
AT1G35670	4.99964	7.35917	6.40329	7.44832
AT1G35680	42.2945	39.0052	39.1414	35.2916
AT1G35720	122.889	130.33	111.947	110.983
AT1G35780	4.659	5.54246	5.60836	4.39105
AT1G36160	3.36559	3.14356	3.77808	3.35795
AT1G36280	1.65775	2.89325	1.57725	2.11235
AT1G36310	3.1726	3.41095	4.13159	2.74653
AT1G36320	8.83468	8.00656	5.70012	6.79476
AT1G36370	10.7419	11.7732	10.9163	10.1785
AT1G36390	5.67842	3.68166	2.05308	4.59967
AT1G36730	13.2401	12.9382	15.4135	15.193
AT1G36980	7.17191	6.74128	10.2286	14.034
AT1G36990	1.80886	1.70409	1.98833	2.0576
AT1G37130	35.5686	37.4162	59.4257	61.369
AT1G41830	7.86341	9.90955	7.09314	9.73732
AT1G41880	22.7613	26.3955	16.5691	17.8362
AT1G42550	3.38579	3.35855	5.42334	6.89001
AT1G42960	164.305	179.876	150.402	174.378
AT1G42970	129.578	130.726	154.632	158.32
AT1G42990	3.38944	3.45128	5.8388	5.18301
AT1G43170	86.6977	64.3562	60.0072	68.2011
AT1G43190	5.86646	5.0445	3.59851	5.54866
AT1G43560	7.06064	7.02355	9.24969	9.67725
AT1G43580	1.31469	1.99056	1.95576	1.47076
AT1G43670	24.8785	29.0736	18.0455	19.267
AT1G43690	4.43677	3.96764	2.85146	2.83122
AT1G43700	1.84112	2.54023	4.14231	3.84163
AT1G43710	13.6864	12.7034	10.1886	10.5905
AT1G43790	6.48975	9.39813	8.53253	9.30464
AT1G43800	18.4851	18.0262	16.6246	17.914
AT1G43860	1.52455	2.60809	1.88056	2.27574
AT1G43890	15.6631	19.1553	13.0402	12.2515
AT1G43910	2.7743	2.50468	3.53203	2.68959
AT1G44000	7.43992	8.25042	12.0995	9.19672
AT1G44100	4.10656	4.16525	3.0469	3.36933
AT1G44110	6.47	6.88521	5.19034	6.33817
AT1G44170	18.7167	20.3114	14.9522	11.9824
AT1G44446	7.44039	9.97456	11.494	8.27401
AT1G44575	98.2853	99.8823	58.8119	64.4694
AT1G44760	5.90509	5.30893	12.8922	12.2256
AT1G44770	10.7157	13.3297	12.7801	14.6582
AT1G44800	5.51414	8.93703	13.288	14.8959
AT1G44810	8.72236	6.7524	9.0521	9.24227
AT1G44820	2.29631	2.47422	1.75934	1.83625
AT1G44900	2.9829	2.72209	2.04863	1.43783
AT1G44920	6.26015	6.07187	7.34612	7.48882
AT1G45000	17.5088	8.13475	13.0063	15.8845
AT1G45130	3.78698	2.89736	3.4246	3.71381
AT1G45145	39.845	35.9886	36.0808	39.1885
AT1G45170	1.39421	1.77704	2.39643	1.74358
AT1G45201	4.40777	5.12237	5.91512	4.67434
AT1G45230	2.87099	2.71715	3.4113	3.41679
AT1G45249	1.86282	1.94471	1.10598	1.25482
AT1G45474	28.6598	32.9811	23.6473	26.0952
AT1G45688	11.2996	10.5522	10.2452	10.8392
AT1G45976	4.08357	4.33202	6.52166	5.66362
AT1G46264	2.31601	2.00636	2.12321	2.63174
AT1G47056	1.44065	1.59407	1.67993	2.13196
AT1G47128	44.9444	47.7853	43.4964	43.9037
AT1G47200	19.5295	18.6942	13.391	15.3378
AT1G47210	1.09716	1.86909	2.51035	1.9923
AT1G47250	7.52487	8.37687	4.66998	7.05507
AT1G47260	15.0678	17.0458	11.6525	10.2172
AT1G47278	3.91977	2.97786	2.15561	2.34346
AT1G47310	1.18498	1.47895	1.35589	1.25494
AT1G47420	32.5241	26.9534	29.3542	23.9656
AT1G47490	5.46536	5.92317	2.89076	3.35185
AT1G47500	5.84063	6.3049	3.68297	3.90312
AT1G47530	4.07776	3.11709	5.45455	4.55963
AT1G47600	2.64163	2.77928	2.55056	2.24027
AT1G47670	1.34455	2.16411	1.31216	1.90388
AT1G47710	8.33497	9.23746	6.67246	7.82382
AT1G47750	3.65358	3.18165	3.23521	3.78253
AT1G47820	1.54413	1.07775	1.37378	1.29215
AT1G47830	7.68788	7.11038	2.74046	2.96003
AT1G47900	2.6864	4.08647	2.91408	2.76436
AT1G47960	1.8976	2.56386	1.71533	1.26485
AT1G47970	35.0718	36.0337	39.0309	40.9065
AT1G48030	17.1263	15.6115	14.4262	11.7558
AT1G48090	1.31337	1.15383	1.38153	1.2409
AT1G48110	1.75682	1.2736	1.62017	1.11191
AT1G48160	4.15746	3.45322	2.32368	3.87677
AT1G48300	20.9345	22.3074	22.9552	24.3946
AT1G48350	54.2274	54.0871	63.8412	62.461
AT1G48410	15.7605	17.5236	23.5455	24.3059
AT1G48420	2.86432	3.44367	4.1942	4.46021
AT1G48440	5.85232	17.0549	8.28783	9.5578
AT1G48450	11.6337	10.3201	10.0834	11.1788
AT1G48460	1.23486	1.11863	2.27812	1.68949
AT1G48480	4.7044	5.5534	4.76567	5.00994
AT1G48520	5.03358	5.07879	5.11207	3.72202
AT1G48570	3.36597	2.55743	2.98194	2.91002
AT1G48600	26.8978	30.5677	23.608	24.2723
AT1G48610	2.77787	3.02786	3.06886	2.74169
AT1G48620	7.26088	8.56013	4.30556	6.32272
AT1G48630	38.2598	36.5306	32.3491	32.671
AT1G48760	4.77578	6.28341	5.92	7.44524
AT1G48790	1.3042	1.26469	1.31507	1.88722
AT1G48830	59.7293	51.2642	33.3355	34.1123
AT1G48850	17.4584	13.0471	11.7473	6.56012
AT1G48860	11.85	12.5495	11.2427	15.0081
AT1G48900	8.06974	11.6926	6.52195	4.45472
AT1G48920	51.8914	52.1838	76.3971	45.6968
AT1G49130	1.52945	1.01021	1.45909	1.59482
AT1G49140	10.8559	6.72208	11.8132	11.5951
AT1G49230	2.78148	3.06219	3.33708	2.77096
AT1G49240	14.2286	13.1738	16.5185	15.9389
AT1G49245	3.89508	4.41505	4.68443	5.8883
AT1G49300	11.3532	9.25964	8.9457	7.05077
AT1G49310	2.35698	2.26953	1.78717	2.1226
AT1G49320	2.2108	3.58466	2.02322	2.81729
AT1G49340	1.99193	2.1691	2.26044	1.92961
AT1G49380	2.61851	3.10933	2.36303	2.82706
AT1G49400	4.635	5.65974	4.26105	4.60994
AT1G49410	15.2418	11.3986	6.7051	4.34553
AT1G49430	1.93046	2.9247	1.2765	2.97204
AT1G49470	3.65138	3.92312	2.03201	3.01871
AT1G49480	3.10901	1.14171	2.70214	1.7069
AT1G49500	12.3117	13.9687	11.7691	14.8062
AT1G49590	2.16369	2.83767	1.35494	2.21137
AT1G49600	8.07863	11.6749	7.08884	5.62499
AT1G49650	2.46001	3.16659	3.99891	3.78344
AT1G49660	7.04973	8.27706	7.04511	8.08497
AT1G49670	4.35081	6.26098	4.06119	5.68264
AT1G49720	6.78764	6.55688	5.12849	5.06847
AT1G49750	9.72091	9.45577	10.0468	11.2215
AT1G49760	13.6154	13.0427	12.5193	11.9921
AT1G49780	1.28272	1.18043	2.93273	2.29745
AT1G49820	3.25739	2.61014	2.87898	1.66314
AT1G49860	4.71963	4.65273	8.38226	7.28075
AT1G49970	17.4071	22.7037	19.2937	19.7031
AT1G49975	11.8634	10.1129	10.6572	9.79203
AT1G50010	41.8608	41.2454	36.1786	37.2461
AT1G50020	15.0579	13.6902	6.68145	14.4428
AT1G50055	2.95135	1.60736	2.55993	2.64629
AT1G50120	1.65828	1.07158	1.0136	2.03555
AT1G50200	14.0681	13.982	20.8125	22.1209
AT1G50250	11.4501	11.3417	10.7321	10.959
AT1G50320	9.89173	9.75324	10.5582	11.2148
AT1G50370	2.42587	2.7071	2.99333	2.66981
AT1G50380	3.43846	3.575	3.18372	2.64703
AT1G50430	3.14052	3.64471	4.90701	1.38262
AT1G50480	18.7425	18.7965	25.3561	25.1306
AT1G50490	15.0869	14.3672	21.1569	19.9922
AT1G50570	7.42006	5.92017	7.57023	6.50619
AT1G50600	7.43846	7.34335	6.40993	7.25544
AT1G50620	1.50474	1.21209	1.74362	1.75577
AT1G50640	2.47131	3.32561	3.54004	3.8205
AT1G50732	2.91499	2.52308	4.02351	2.83367
AT1G50840	1.30889	1.74299	1.29169	1.40267
AT1G50900	22.063	22.7589	19.8582	23.9862
AT1G50920	10.2809	10.5143	14.3051	15.4305
AT1G51060	58.3316	58.0263	40.0031	42.8579
AT1G51070	22.8055	24.695	26.0952	29.3295
AT1G51080	2.1372	2.03696	2.7262	3.17758
AT1G51100	9.51438	8.17096	6.79038	5.34854
AT1G51110	5.49509	6.85352	5.0517	7.41757
AT1G51160	2.98278	1.56672	3.35969	3.48621
AT1G51170	1.52076	2.15245	2.65382	1.50627
AT1G51200	4.04587	4.68958	6.20859	7.17831
AT1G51350	2.28119	2.2755	3.21676	3.02048
AT1G51360	1.67784	1.59954	1.63577	2.44891
AT1G51400	84.7374	97.3011	99.9982	99.2121
AT1G51470	3.41228	1.3798	1.69507	2.03737
AT1G51500	5.46313	5.60383	4.29682	4.97969
AT1G51510	21.2451	23.1901	21.2154	23.9231
AT1G51560	3.02906	1.82564	1.54116	2.08146
AT1G51570	9.26526	8.92389	10.117	10.3876
AT1G51580	2.35609	2.06938	2.19233	2.15616
AT1G51610	8.76903	10.2542	7.87266	6.27526
AT1G51630	3.82717	2.35826	1.88231	2.03379
AT1G51650	34.6618	38.5648	25.6187	27.471
AT1G51660	2.92466	2.84594	3.66305	3.48421
AT1G51680	8.8238	15.545	12.8085	7.25723
AT1G51700	3.74196	3.81983	4.18115	4.15042
AT1G51760	3.73594	3.16716	4.56867	3.24666
AT1G51800	3.44018	2.51295	1.27038	1.21017
AT1G51805	6.89636	6.99058	5.3759	5.04157
AT1G51830	3.12055	3.96134	2.86433	3.12439
AT1G51850	2.09391	2.72352	1.86634	1.12664
AT1G51940	3.56609	3.36525	3.73352	4.29874
AT1G51950	1.53894	1.5533	2.52551	1.25197
AT1G51980	16.2103	18.6409	10.6789	10.8465
AT1G52050	3.81869	4.39938	3.17856	4.01833
AT1G52060	4.83674	5.62836	2.7298	2.51124
AT1G52070	9.52517	11.0267	8.22117	7.48095
AT1G52100	1.26359	1.54554	2.51532	3.03711
AT1G52140	4.63114	4.18445	3.10228	4.02865
AT1G52150	1.54952	1.31666	1.46321	1.82969
AT1G52190	6.82834	8.33132	5.64128	6.40901
AT1G52200	1.76206	5.41524	2.7449	3.42892
AT1G52220	79.9086	75.0865	60.5721	64.0768
AT1G52230	746.269	750.196	804.654	876.081
AT1G52280	13.1252	10.3993	5.01352	4.47614
AT1G52300	40.2448	35.2917	38.8147	32.3824
AT1G52320	1.27725	1.3511	2.05277	2.02023
AT1G52360	4.73768	5.98223	4.35029	6.03011
AT1G52370	1.57557	1.01612	1.7661	1.57783
AT1G52380	6.33863	6.05126	4.85849	3.89151
AT1G52400	25.6887	23.4277	65.4069	63.6181
AT1G52410	1.19991	2.95867	7.19544	3.46698
AT1G52420	1.81726	1.94096	2.12888	2.17305
AT1G52510	14.6099	17.504	10.1121	11.8426
AT1G52540	1.73012	2.95226	2.62559	2.12251
AT1G52560	5.24448	7.07762	8.72054	8.43233
AT1G52670	24.8297	22.0411	16.237	17.0295
AT1G52720	1.88505	2.68447	2.19247	2.47558
AT1G52730	3.22926	2.71327	2.74462	2.43743
AT1G52740	27.3722	31.2194	30.143	30.2306
AT1G52760	17.8686	19.0077	22.4777	23.2677
AT1G52780	5.14025	5.04419	3.89829	4.81379
AT1G52827	5.77481	5.62057	3.56497	3.54641
AT1G52870	3.58586	3.5928	4.68312	4.49792
AT1G52905	3.18242	2.20628	2.58633	1.70397
AT1G52930	4.27897	4.61157	4.3316	2.21071
AT1G52980	5.3217	5.25234	9.05847	7.42607
AT1G53000	2.10483	2.28863	1.83322	1.62339
AT1G53030	2.49883	1.2162	1.21466	1.78341
AT1G53035	1.02249	1.39889	1.30048	1.12453
AT1G53050	1.64223	1.92525	1.91213	1.36981
AT1G53070	1.77013	3.24286	2.75922	2.85609
AT1G53180	2.14127	2.37196	1.45098	1.1327
AT1G53210	17.2035	17.9517	15.9176	16.5233
AT1G53233	1.96769	1.92482	2.62958	3.33643
AT1G53240	33.305	55.7699	13.3081	32.1422
AT1G53280	7.3543	7.43139	3.10627	8.27132
AT1G53300	1.96989	2.50948	2.95845	2.71977
AT1G53310	32.2378	51.8589	35.4373	28.5038
AT1G53320	4.02797	3.07146	3.99763	4.70747
AT1G53380	2.30365	1.82203	3.23967	3.63419
AT1G53400	2.30291	3.34979	4.24439	2.75786
AT1G53410	36.0734	35.4392	28.4243	31.0131
AT1G53430	2.10381	2.47976	2.95559	2.80661
AT1G53440	1.4949	1.53406	2.33482	1.55495
AT1G53500	11.7026	11.8349	10.4942	11.055
AT1G53520	1.44887	2.21615	1.96204	3.44914
AT1G53540	27.8452	38.0688	55.4485	63.0975
AT1G53570	1.90016	1.43556	1.4003	1.09127
AT1G53580	23.1496	22.9328	27.3527	30.5766
AT1G53590	1.38087	1.86836	1.63065	1.80954
AT1G53645	5.18981	6.41575	4.12762	5.05417
AT1G53670	10.6531	12.476	12.0236	9.86763
AT1G53680	1.79045	1.62634	2.90849	1.45392
AT1G53730	2.69641	3.4848	2.88781	4.45033
AT1G53750	29.973	35.573	30.0866	26.5505
AT1G53830	2.67965	2.37083	3.27489	2.90298
AT1G53840	15.377	15.2988	14.3356	17.2809
AT1G53850	14.0942	13.6338	11.193	9.74192
AT1G53910	31.1867	21.4995	19.0056	18.7609
AT1G54000	19.4236	18.8548	20.5166	19.9614
AT1G54010	21.2007	24.2436	23.5659	25.7299
AT1G54030	11.8092	12.1955	10.0551	10.9053
AT1G54050	8.0489	5.73146	13.7956	15.6027
AT1G54060	3.6946	4.63591	7.09707	5.43121
AT1G54080	9.04456	9.1605	4.63728	5.03804
AT1G54090	6.35467	7.24477	9.04382	9.00099
AT1G54100	7.53352	10.5928	9.14453	10.3432
AT1G54130	12.1122	13.2997	15.5216	13.9797
AT1G54140	2.21361	3.70494	2.62321	1.58815
AT1G54150	1.21344	1.02752	1.64016	1.18811
AT1G54170	2.43443	6.80154	1.43322	1.45353
AT1G54270	29.2094	26.1383	19.1703	20.66
AT1G54320	2.21974	3.34722	2.12758	5.4249
AT1G54380	1.13867	1.76865	2.17813	2.11094
AT1G54385	2.83336	2.78715	1.56575	3.21875
AT1G54410	573.647	571.268	617.827	621.18
AT1G54460	2.30972	3.74569	3.16814	3.67912
AT1G54500	11.873	10.427	13.1438	12.2632
AT1G54520	2.73645	2.49132	1.39884	3.01269
AT1G54530	2.16988	1.44669	1.36241	1.27503
AT1G54540	1.70835	1.97956	2.5296	1.65794
AT1G54570	1.36223	1.91213	1.73391	1.46203
AT1G54575	1.7061	1.4771	1.47066	1.00813
AT1G54580	21.1974	19.819	15.8172	16.2016
AT1G54610	1.57636	2.19642	1.82519	1.99051
AT1G54630	7.83065	6.60649	3.89549	6.30993
AT1G54690	17.0412	16.8794	15.207	15.2133
AT1G54710	1.88836	2.43036	1.16442	1.05937
AT1G54740	2.7474	3.02038	4.7359	5.63062
AT1G54770	3.04568	6.6944	2.83147	1.81065
AT1G54780	66.994	70.1503	44.1534	42.9573
AT1G54830	5.44247	5.91969	5.98837	6.28721
AT1G54850	2.74163	2.24781	2.55022	3.48049
AT1G54920	1.64716	1.13852	2.07288	2.54678
AT1G54990	5.87494	6.12492	3.37737	3.85831
AT1G55020	3.90229	4.41272	2.75816	3.63289
AT1G55090	2.29902	3.17899	2.97338	2.66242
AT1G55110	1.557	2.04161	1.32937	1.97191
AT1G55130	1.27589	1.02745	1.26149	1.11087
AT1G55140	5.04484	3.95311	3.35004	4.1549
AT1G55150	1.66409	1.94934	1.53378	2.34236
AT1G55160	2.44158	2.23782	1.68387	2.00312
AT1G55170	2.78392	2.11049	2.57058	1.8464
AT1G55190	2.9872	4.58	6.56073	6.33
AT1G55210	12.5622	14.408	25.3572	26.8743
AT1G55260	10.0195	10.4011	10.1314	11.2701
AT1G55265	1.18111	1.25256	2.5736	2.07825
AT1G55300	1.94405	2.79053	2.71441	2.36622
AT1G55330	65.6699	70.3284	95.4372	89.3844
AT1G55340	4.97608	5.25484	4.38752	4.06652
AT1G55360	13.9745	16.8513	14.9628	15.4483
AT1G55450	2.68858	10.65	7.7077	6.56415
AT1G55460	4.02811	4.30844	5.45067	5.371
AT1G55480	15.1859	15.0927	14.0555	13.8547
AT1G55490	50.1256	52.6578	49.8511	58.0384
AT1G55530	3.51559	3.77351	3.13627	4.32678
AT1G55670	377.914	372.599	320.373	334.397
AT1G55680	1.47809	1.50311	1.67335	2.07872
AT1G55805	4.76527	6.07415	6.87628	7.52283
AT1G55840	4.80929	5.30046	2.83085	2.08647
AT1G55850	3.2567	2.7002	3.22549	3.28559
AT1G55860	3.90292	3.64941	3.8966	4.30823
AT1G55890	5.25111	4.02017	4.54042	5.68187
AT1G55920	16.7388	15.5862	10.5496	10.9446
AT1G56045	47.9731	48.668	43.396	47.8436
AT1G56050	3.8694	3.79741	5.08204	3.71353
AT1G56070	112.668	49.2664	90.3166	92.4907
AT1G56110	15.696	15.1143	15.1449	16.709
AT1G56190	9.27494	9.21321	8.74167	8.5613
AT1G56200	5.54347	2.48146	9.49936	3.2993
AT1G56210	1.33446	1.09107	1.48225	1.98236
AT1G56220	32.1801	28.673	50.3607	76.913
AT1G56230	1.36764	1.77282	1.75535	1.54176
AT1G56280	2.52623	5.56107	8.93662	8.36889
AT1G56290	3.91423	3.69549	4.23657	4.85823
AT1G56300	7.01427	15.3278	10.7267	11.2643
AT1G56330	21.8727	19.7771	10.7201	13.2785
AT1G56340	45.3104	44.4756	38.7241	38.2197
AT1G56430	2.04703	2.39717	2.00778	1.47448
AT1G56450	54.4392	55.2419	48.3281	48.7658
AT1G56460	1.80121	2.38094	2.7162	2.20213
AT1G56500	3.29841	4.62194	4.20931	3.5888
AT1G56560	1.25626	1.07342	1.05759	1.10184
AT1G56660	1.11662	1.90407	1.32978	1.37298
AT1G56700	15.1286	18.7131	10.3832	13.4003
AT1G57610	2.3052	2.40027	1.67705	2.01138
AT1G57620	12.8095	13.8865	12.9434	12.7548
AT1G57660	34.1848	34.6389	26.7999	26.3612
AT1G57680	2.51809	2.93359	6.55254	6.76305
AT1G57720	23.2419	26.3202	18.1904	20.2612
AT1G57765	1.44814	1.10989	1.38415	1.12241
AT1G57770	1.83695	1.70963	2.54243	2.55638
AT1G57820	3.24372	3.75704	2.48761	1.91379
AT1G57860	38.0276	36.3363	34.7832	30.9476
AT1G57990	9.0513	7.43123	15.4211	15.4864
AT1G58025	3.08733	3.38249	2.7243	2.4968
AT1G58030	1.26579	1.59264	2.75074	2.3437
AT1G58070	1.58244	2.01069	2.09081	1.21053
AT1G58080	19.9305	19.03	18.7737	20.3211
AT1G58100	2.20753	2.77805	5.77423	3.29716
AT1G58110	3.36739	2.68863	3.35797	4.08382
AT1G58180	2.45005	1.79337	1.61449	2.28484
AT1G58200	2.53321	2.4272	4.38428	2.00304
AT1G58210	1.33884	1.03283	1.67967	1.33058
AT1G58270	19.939	21.7737	24.2702	25.0972
AT1G58290	19.7765	21.1651	39.9337	42.2316
AT1G58360	5.36996	7.84472	8.42032	8.28448
AT1G58370	1.91254	2.07349	2.37373	2.59229
AT1G58380	9.50009	9.31677	10.0704	11.8976
AT1G58440	1.64668	1.69126	1.11705	1.67446
AT1G58684	11.4083	11.7063	11.1496	10.2729
AT1G58983	17.2557	18.1656	16.9362	16.0052
AT1G59124	1.3	1.29746	1.31104	1.22852
AT1G59218	1.10137	1.18639	1.23278	1.18508
AT1G59359	16.0519	16.9476	15.7157	14.9262
AT1G59580	2.82176	3.10575	4.16452	3.30939
AT1G59590	1.30067	1.8413	2.2223	1.94419
AT1G59600	2.22471	2.87313	1.73931	2.62822
AT1G59610	5.93041	5.03881	4.26989	4.03736
AT1G59700	3.8122	3.46075	1.94336	2.36648
AT1G59710	3.92646	3.89402	4.07395	5.1981
AT1G59750	2.80775	2.10325	1.36167	2.07883
AT1G59830	3.96131	1.97484	5.44312	6.63522
AT1G59860	34.1389	34.2566	77.2196	82.932
AT1G59870	37.0519	35.9856	42.7005	40.9134
AT1G59900	7.63333	10.7383	11.9991	13.3422
AT1G59910	1.27503	1.11585	1.65789	1.90372
AT1G59960	5.6931	7.8126	5.63783	6.53141
AT1G59970	1.90467	2.46469	2.68896	2.55023
AT1G59990	2.86679	2.81	3.04084	4.21717
AT1G60000	5.99797	6.99703	7.76589	6.80537
AT1G60010	2.06707	2.43548	2.23032	3.84877
AT1G60070	4.61914	5.13366	5.54611	6.39232
AT1G60140	3.53885	4.24063	3.74759	4.57327
AT1G60160	1.49534	1.26985	2.29378	2.32651
AT1G60170	9.96708	8.82562	8.64479	8.07473
AT1G60390	2.77579	2.54414	3.73897	2.80626
AT1G60420	10.4679	11.3093	9.47598	11.3641
AT1G60550	1.92517	3.37197	5.60006	5.84451
AT1G60600	1.726	1.38371	1.86673	1.4262
AT1G60610	1.00516	1.09057	1.33218	1.42294
AT1G60660	5.55536	4.26525	7.87648	7.00778
AT1G60710	12.8772	12.5091	11.657	12.3968
AT1G60730	2.51238	1.76955	1.73205	2.39991
AT1G60770	8.01224	8.39644	9.10032	10.4523
AT1G60780	7.90416	6.38771	5.8518	6.51138
AT1G60800	2.19576	1.99312	1.80294	2.40246
AT1G60810	5.46803	7.00691	7.16471	8.74881
AT1G60870	5.56749	5.74454	7.87166	8.60215
AT1G60900	4.5581	3.38767	4.16629	3.75292
AT1G60940	8.52165	8.16296	8.19093	5.37492
AT1G60950	228.661	226.876	203.353	200.306
AT1G60989	5.34273	5.7361	7.2563	7.54836
AT1G61010	1.99269	1.70446	1.14982	1.58294
AT1G61040	1.52434	1.57666	1.56448	1.24001
AT1G61100	2.50051	2.74708	6.89159	4.7804
AT1G61170	1.31817	1.64761	2.05674	2.47411
AT1G61180	1.1011	1.24526	1.38286	1.78235
AT1G61190	1.32695	1.61368	1.45995	1.78964
AT1G61250	5.61446	6.21533	3.40665	2.66367
AT1G61260	1.84344	1.60994	1.00841	2.35661
AT1G61350	1.39362	1.18321	2.01287	1.66826
AT1G61520	338.488	400.275	335.518	353.087
AT1G61570	7.66955	14.1513	9.23043	10.9152
AT1G61590	2.50456	1.86496	2.59576	3.19352
AT1G61620	7.97076	7.44994	5.54	6.34586
AT1G61660	2.21907	2.73062	3.32843	2.48871
AT1G61670	2.63569	3.20572	2.76954	3.9767
AT1G61690	3.55586	3.12376	3.47169	3.05901
AT1G61730	15.7204	15.7548	20.8407	18.9997
AT1G61740	7.71736	7.72605	10.4873	12.4152
AT1G61780	15.6024	13.5275	4.58107	13.9629
AT1G61790	12.2763	9.03848	8.9693	10.5012
AT1G61870	7.2985	8.09915	11.3194	9.9906
AT1G61890	3.44111	3.96128	3.05051	3.21571
AT1G61900	2.94178	2.69864	3.37724	3.31376
AT1G62020	8.16327	10.4794	9.61609	9.93258
AT1G62040	4.84021	2.83579	4.27239	5.45698
AT1G62045	4.84902	5.84216	2.67129	3.86377
AT1G62180	7.96038	11.8306	7.81792	11.3167
AT1G62300	4.06292	4.29267	2.92151	3.75568
AT1G62330	1.92701	2.80909	2.67764	2.77945
AT1G62370	3.83602	3.29766	4.40309	5.12225
AT1G62380	179.287	184.005	112.003	114.686
AT1G62390	12.0438	13.4502	17.8345	19.0927
AT1G62422	1.50319	1.55101	1.95578	1.82323
AT1G62480	84.1013	92.4462	77.3457	83.8647
AT1G62510	5	4.38896	2.70675	3.22326
AT1G62560	2.02189	2.54036	2.46323	3.57686
AT1G62570	7.3705	6.51689	5.09601	4.84828
AT1G62640	4.1566	3.77333	3.30027	4.14707
AT1G62660	7.40705	9.31861	6.3037	8.64382
AT1G62740	17.3369	19.5918	17.4662	18.4298
AT1G62750	45.4188	46.7255	31.7794	35.8004
AT1G62770	4.74828	4.22638	3.6032	3.99613
AT1G62780	32.6431	47.2481	21.3422	26.7509
AT1G62790	25.2406	27.5821	33.7116	27.1389
AT1G62810	2.61759	2.59442	2.55536	2.66566
AT1G62820	6.48452	7.90116	5.53191	6.67781
AT1G62830	2.69294	2.93921	2.57072	2.83598
AT1G62980	2.15274	1.43791	1.74399	1.20784
AT1G63000	37.7259	40.0837	29.3573	32.3873
AT1G63010	3.70616	2.14229	2.47515	2.57917
AT1G63090	2.10716	1.90247	2.71581	2.93674
AT1G63120	2.48959	2.96201	2.40946	3.85413
AT1G63170	2.29398	1.97844	2.03628	1.99675
AT1G63220	12.3055	11.3102	4.48746	7.2742
AT1G63270	1.28711	1.27829	1.45104	1.42109
AT1G63310	3.0266	3.33377	2.56971	3.45937
AT1G63430	1.47676	1.47497	1.4238	1.70453
AT1G63440	1.26188	1.11727	1.08728	1.48033
AT1G63500	1.5986	1.60555	1.54412	1.54122
AT1G63610	3.41263	3.99477	3.30737	3.62071
AT1G63660	6.98953	5.26874	4.53077	4.88714
AT1G63690	1.82589	2.11543	2.81159	3.85776
AT1G63700	1.56337	1.34629	1.53423	2.02672
AT1G63770	18.528	18.8005	12.5746	16.3788
AT1G63800	9.90556	8.40971	9.36021	10.0914
AT1G63830	5.01844	2.89531	8.42882	2.91198
AT1G63840	4.88875	5.13723	3.41742	3.33935
AT1G63850	2.37768	2.71144	4.89593	5.47062
AT1G63880	2.57678	2.72816	2.10628	2.17804
AT1G63940	13.8538	15.4126	14.5084	10.2464
AT1G63970	10.2194	9.22494	6.52736	10.9495
AT1G63980	1.80449	2.16881	3.13856	2.57783
AT1G64040	11.0948	10.4134	9.03912	9.25088
AT1G64090	16.8921	16.3179	8.3037	12.5438
AT1G64105	2.80412	1.71201	3.98958	5.05255
AT1G64140	3.71682	3.90314	4.3377	4.04213
AT1G64170	1.92062	1.82631	2.82352	3.07055
AT1G64190	23.4221	23.2075	21.8877	21.2051
AT1G64220	1.91544	2.10806	3.21717	3.1763
AT1G64230	5.26084	3.74737	3.29381	5.21833
AT1G64280	2.18299	1.88393	1.83739	1.84676
AT1G64330	1.86481	2.22583	2.81817	3.45974
AT1G64350	2.00341	1.82371	1.387	1.78028
AT1G64355	5.0314	5.73504	8.53434	7.08395
AT1G64360	2.4833	2.14012	2.46703	3.08889
AT1G64370	51.4415	53.6163	43.4103	48.3958
AT1G64385	1.87336	2.73856	1.72289	3.2645
AT1G64390	4.42697	6.18046	2.46555	2.61313
AT1G64450	5.32709	2.09654	3.67744	2.77478
AT1G64490	6.4113	6.78635	6.86062	6.32886
AT1G64510	111.396	106.185	86.8608	88.6492
AT1G64520	14.5997	21.9121	11.1718	12.1454
AT1G64550	6.98179	6.81153	4.35528	5.91687
AT1G64640	1.254	3.75399	5.91658	5.43338
AT1G64650	6.97782	9.04098	3.98328	3.98512
AT1G64660	1.69165	1.84866	1.87021	2.09744
AT1G64680	2.73737	2.56747	2.75854	2.09001
AT1G64720	5.56441	4.39386	12.2548	12.6314
AT1G64750	58.4832	58.6216	41.3347	44.1549
AT1G64760	1.29035	1.6017	2.43637	2.91269
AT1G64770	9.47168	10.4045	7.71465	9.53442
AT1G64780	3.64051	4.02885	3.04248	3.00298
AT1G64810	1.48002	1.16068	2.185	2.08471
AT1G64850	10.7856	10.3909	10.9207	11.1712
AT1G64860	4.19108	4.42124	4.08958	2.91366
AT1G64880	6.18812	7.53029	8.64476	8.1889
AT1G64900	2.0527	1.66142	1.83138	1.04708
AT1G64950	4.03559	4.11532	3.42804	4.61974
AT1G64970	2.89044	2.60064	4.4927	3.94529
AT1G64980	5.05321	5.19021	4.19491	3.84643
AT1G65010	8.87312	8.57904	9.33036	9.33179
AT1G65020	5.04268	5.38678	1.41689	5.87733
AT1G65030	2.09403	2.18258	1.31842	1.63804
AT1G65190	1.77289	1.43822	2.13057	2.36711
AT1G65220	11.4147	15.1004	11.9892	14.1064
AT1G65230	5.63933	7.06799	5.30543	4.38742
AT1G65260	11.9685	8.23539	13.4893	14.5194
AT1G65270	3.94013	6.31921	3.70613	3.70645
AT1G65280	1.70755	1.24193	1.22079	1.24208
AT1G65290	22.3624	22.4956	14.7255	17.7033
AT1G65320	1.30044	1.48538	1.44709	1.52789
AT1G65380	1.33891	1.35291	1.16438	1.47699
AT1G65440	1.46014	1.81897	3.74237	3.20934
AT1G65540	2.13494	1.56708	1.84912	1.60152
AT1G65580	2.34587	2.80198	3.78932	2.83468
AT1G65590	1.27511	1.75799	1.48392	1.69215
AT1G65650	6.78721	4.58123	4.45699	5.05861
AT1G65660	2.58485	3.87891	3.80534	4.05701
AT1G65690	3.2772	3.33263	3.9618	4.07076
AT1G65710	1.68665	1.69918	1.28859	1.95224
AT1G65720	9.07985	9.92436	8.30487	8.66352
AT1G65820	18.4874	18.8296	6.16804	14.1791
AT1G65840	4.76444	4.01255	6.04865	4.94109
AT1G65930	59.0048	59.2216	50.4014	52.3076
AT1G65960	12.27	12.2327	10.6356	11.5217
AT1G65980	40.5473	41.9284	26.2235	25.6866
AT1G66070	4.6029	1.78766	1.26992	1.24944
AT1G66080	1.73897	1.96198	2.11307	2.56939
AT1G66100	13.3697	17.316	8.36309	9.41639
AT1G66130	4.13952	5.01957	4.53405	4.14912
AT1G66140	2.78654	2.24128	2.39495	2.17804
AT1G66150	6.43361	7.49407	8.19096	9.79401
AT1G66180	15.9189	13.5332	28.314	28.89
AT1G66190	1.15761	1.83686	2.54797	2.4715
AT1G66200	99.52	86.2182	65.3712	72.2193
AT1G66240	37.2942	34.9152	28.1924	31.6475
AT1G66250	2.9287	3.17913	2.91804	3.69509
AT1G66260	15.066	15.5025	15.3681	17.031
AT1G66270	27.5679	22.8713	26.1035	35.2301
AT1G66280	17.2313	17.0312	5.83837	20.3541
AT1G66400	7.32243	7.6329	5.5011	7.16099
AT1G66410	49.5527	53.4682	33.986	32.6912
AT1G66430	12.3535	14.1872	16.1544	13.3367
AT1G66480	2.23035	2.00899	1.45145	1.10675
AT1G66500	1.44608	1.12953	2.63109	1.63835
AT1G66580	73.0805	70.7656	53.0339	58.0577
AT1G66670	18.4923	19.2837	18.8301	17.464
AT1G66680	7.06569	7.54432	5.95311	6.98097
AT1G66740	1.47755	2.01933	2.86933	4.73104
AT1G66760	1.49854	1.16472	1.3563	3.57174
AT1G66820	5.56308	5.53432	5.55911	6.49223
AT1G66890	6.0922	5.64737	7.25808	6.87063
AT1G66940	3.91146	3.79171	2.12461	2.38763
AT1G66970	6.75783	6.51831	6.44468	5.60299
AT1G66980	2.53841	2.12152	2.35778	2.55048
AT1G67030	3.84519	4.51148	1.99783	2.48975
AT1G67050	7.32559	8.10924	7.28093	7.16937
AT1G67080	3.57637	2.50293	4.02426	2.18807
AT1G67090	954.341	966.937	1205.45	1235.67
AT1G67190	1.4523	1.3481	2.14036	2.37327
AT1G67195	4.19873	3.84671	7.4093	4.66362
AT1G67230	7.61227	7.44765	8.86158	9.28092
AT1G67250	28.7895	31.8703	8.88161	12.7194
AT1G67280	16.5336	14.6692	17.7794	20.5989
AT1G67328	5.58068	4.31726	5.60936	6.28193
AT1G67350	21.1615	31.9541	17.7441	19.5998
AT1G67360	6.25907	5.01058	6.69476	6.9366
AT1G67430	137.831	143.732	94.3632	94.1512
AT1G67440	2.53095	2.83337	1.43027	1.38293
AT1G67480	2.60758	3.19423	4.82395	4.10651
AT1G67510	1.5859	1.81701	1.43516	1.54913
AT1G67560	1.48687	2.18118	3.02633	2.70954
AT1G67580	2.03498	1.93263	2.62352	2.49028
AT1G67590	2.40303	2.38112	2.48037	2.82128
AT1G67620	3.33035	2.54283	3.61992	4.15318
AT1G67660	1.78866	2.19876	2.42454	3.1994
AT1G67680	5.75438	4.70032	4.14647	5.09592
AT1G67700	28.5091	30.522	26.444	24.8751
AT1G67730	5.53814	5.63544	5.00293	4.97287
AT1G67740	159.64	159.076	124.328	126.031
AT1G67750	3.67688	5.54469	7.33853	7.73082
AT1G67785	26.3512	23.7128	15.7537	5.30878
AT1G67830	2.85166	2.51249	2.06243	3.75814
AT1G67840	4.37533	5.44129	3.85504	3.2399
AT1G67860	22.8933	23.3843	30.2452	27.0188
AT1G67865	4.45372	16.5836	5.36754	13.9121
AT1G67870	47.4934	46.5507	60.435	62.9946
AT1G67880	1.13691	1.24398	1.16355	1.15025
AT1G67890	1.02225	1.1147	1.29353	1.72687
AT1G67900	1.78959	1.89619	4.72391	4.84401
AT1G67930	4.22469	4.55236	4.17852	4.72786
AT1G67940	7.23386	7.56508	6.50979	5.88049
AT1G67950	2.18169	3.00705	2.02694	1.34903
AT1G67970	1.12354	1.4878	1.34362	1.48085
AT1G68000	8.66538	5.97765	3.2618	6.1594
AT1G68010	53.9192	57.7267	43.6968	47.4465
AT1G68020	2.38883	2.38493	3.96288	3.26622
AT1G68050	4.42966	4.98487	6.18092	7.13036
AT1G68060	7.98285	9.00744	11.1934	10.9427
AT1G68070	6.14308	5.05804	3.72099	4.17873
AT1G68100	1.39039	1.35886	1.48307	1.28613
AT1G68140	4.19621	4.1531	3.61226	3.61366
AT1G68160	1.56712	1.60582	1.83799	1.56805
AT1G68238	3.82484	2.77123	1.80494	1.57668
AT1G68300	12.2809	10.317	9.53686	10.6552
AT1G68310	1.94345	1.27353	2.29116	1.78685
AT1G68370	1.33866	2.36608	2.24998	1.70916
AT1G68400	1.28341	1.21465	1.43558	1.15806
AT1G68440	3.13641	3.84075	6.4995	7.21443
AT1G68500	2.34022	1.62832	1.49974	2.05338
AT1G68520	8.3924	8.49841	15.5506	14.4112
AT1G68530	6.91151	7.24632	7.14628	8.4304
AT1G68560	20.8587	22.5438	28.3736	25.9657
AT1G68580	1.8405	2.22584	4.24494	3.66613
AT1G68585	2.44796	1.23946	1.08177	3.19994
AT1G68590	11.691	81.92	67.7861	74.1453
AT1G68660	4.79178	4.9533	6.00626	4.97112
AT1G68670	3.67301	4.24726	3.39711	3.34966
AT1G68720	1.85047	2.27597	2.55941	1.9794
AT1G68790	2.29416	2.52376	2.07902	2.84754
AT1G68810	1.01419	1.30666	1.25038	2.13317
AT1G68830	3.89332	5.99261	4.49092	4.81366
AT1G68840	14.9293	26.1604	10.5548	21.2363
AT1G68850	1.99269	2.61099	3.07433	3.89557
AT1G68880	1.31718	1.28464	1.87912	2.12339
AT1G68910	2.2253	2.14863	2.10631	2.54058
AT1G68920	1.24686	1.22533	1.92123	1.85229
AT1G68945	9.89258	10.6927	16.0241	15.1299
AT1G69000	10.5694	10.1483	5.17723	9.03293
AT1G69030	4.03011	3.67902	2.21693	2.39096
AT1G69040	6.6285	7.66532	8.31837	9.99729
AT1G69070	1.55816	2.54892	2.20516	1.09926
AT1G69160	2.37583	2.10804	1.92836	3.05636
AT1G69200	6.6638	6.02034	8.97045	9.30283
AT1G69250	2.69979	2.28898	1.87969	2.52424
AT1G69270	1.86579	1.82936	2.22589	2.06081
AT1G69295	2.68487	2.42382	1.94676	1.99811
AT1G69340	1.41502	2.52605	1.76404	2.70881
AT1G69390	11.6757	15.3877	11.775	12.7608
AT1G69410	21.0774	22.0591	18.9855	24.3328
AT1G69420	2.37126	1.99081	2.15285	3.1555
AT1G69450	1.57473	1.58774	1.07593	1.22413
AT1G69460	12.1713	13.8355	12.9715	10.2824
AT1G69510	7.88657	7.26114	5.84184	4.09961
AT1G69530	10.1993	8.95468	7.822	4.91254
AT1G69620	55.1282	53.5443	48.6739	44.6449
AT1G69640	5.90563	5.83165	6.31092	5.10026
AT1G69670	2.35987	2.16547	2.21929	2.33966
AT1G69700	5.70948	7.30242	6.31276	7.03998
AT1G69740	34.6499	34.8519	24.3615	28.3855
AT1G69760	3.7712	4.19674	4.34802	3.55529
AT1G69800	1.87704	1.62551	2.07706	2.07201
AT1G69830	21.7083	20.4258	17.3415	18.5685
AT1G69840	3.39637	5.46748	3.0102	2.41752
AT1G69850	1.73601	1.46602	1.95686	2.10216
AT1G69870	2.57992	3.06406	3.12059	4.04276
AT1G69880	4.06372	4.67695	6.40371	9.77486
AT1G69890	4.78059	3.52788	7.6681	7.1205
AT1G69910	1.66162	1.75477	2.44986	2.27551
AT1G69960	2.90153	2.97407	3.27175	3.85629
AT1G69980	2.02711	3.0094	2.06871	2.0846
AT1G70000	1.22288	1.53993	1.23218	1.14492
AT1G70060	1.4769	1.44931	2.3912	1.31778
AT1G70070	4.14467	3.87346	4.87465	5.04501
AT1G70090	1.80147	1.04203	3.82648	4.53993
AT1G70100	2.24453	2.24385	3.54557	4.08537
AT1G70160	8.12382	7.53256	12.9255	8.53163
AT1G70190	3.3154	4.30486	3.83981	3.1474
AT1G70200	6.83324	6.50252	8.4407	7.29268
AT1G70230	2.0704	1.83675	2.05516	2.17925
AT1G70280	1.15458	1.91246	1.34482	1.76689
AT1G70290	4.32276	5.01638	11.5578	12.0018
AT1G70300	1.17942	1.46851	1.53923	1.30483
AT1G70310	5.23183	6.92546	4.32275	4.22932
AT1G70320	4.46439	4.77823	5.36844	5.56173
AT1G70330	5.4095	7.73363	6.17407	4.75161
AT1G70350	3.65339	2.61094	1.75795	1.6763
AT1G70370	12.2968	10.2249	7.17324	15.4289
AT1G70410	12.2154	13.8196	11.4613	11.1359
AT1G70420	4.83553	3.26562	2.5939	2.16397
AT1G70490	13.6525	15.6819	12.5056	11.2335
AT1G70520	2.81603	3.3893	6.82212	5.76982
AT1G70530	2.53079	3.01752	1.13751	1.81254
AT1G70560	4.78547	4.23771	2.80858	2.82455
AT1G70570	2.19446	2.48489	2.1621	2.30383
AT1G70580	2.96118	3.09643	1.47739	2.23226
AT1G70600	56.4167	56.9587	40.6601	38.1332
AT1G70660	5.7599	7.81763	3.52974	1.6523
AT1G70710	2.39842	4.43258	6.2327	5.66347
AT1G70730	9.38684	9.5137	7.2583	9.13749
AT1G70760	15.4952	1.5206	13.2112	9.22917
AT1G70770	9.57694	12.3124	7.61095	7.81185
AT1G70780	16.4674	15.9119	20.0731	19.385
AT1G70810	4.19199	5.5233	2.6255	2.05001
AT1G70820	13.9151	18.1573	11.3288	12.4925
AT1G70830	5.03667	6.64616	13.1272	18.1492
AT1G70850	32.6896	42.8392	19.6916	30.1129
AT1G70890	23.7633	24.6609	31.5674	22.7293
AT1G70940	2.76316	2.94443	5.35251	5.82185
AT1G70980	2.9628	2.58108	4.41636	4.6185
AT1G71010	3.00322	3.44941	3.31092	3.23309
AT1G71020	2.29144	1.9695	3.14967	2.83394
AT1G71030	9.08044	13.2883	7.64947	7.19864
AT1G71040	2.4301	2.79982	2.23647	2.22434
AT1G71070	1.98676	1.84049	1.48352	2.67224
AT1G71080	2.64806	1.92223	4.02663	3.55939
AT1G71090	3.70738	3.48297	3.94216	3.48953
AT1G71100	3.35993	2.98665	3.41838	4.1051
AT1G71130	1.97957	1.91633	1.73294	2.05782
AT1G71170	1.98846	2.16181	4.48691	4.59486
AT1G71180	1.06288	2.69269	1.64314	1.30656
AT1G71220	2.31772	2.19365	1.79463	2.19934
AT1G71260	4.06434	3.40844	7.04402	6.42263
AT1G71310	2.58756	2.63403	3.21944	2.61464
AT1G71430	5.12608	4.9297	3.47561	9.74847
AT1G71440	1.5506	1.78685	1.8104	1.36419
AT1G71500	29.6763	28.0054	25.4494	24.5468
AT1G71695	15.8857	16.1844	19.8299	16.7584
AT1G71697	5.714	5.65845	5.30529	4.86725
AT1G71710	1.57237	2.49026	1.85833	1.93131
AT1G71720	1.48864	1.90129	2.87682	2.34944
AT1G71730	4.29701	4.79168	7.45784	7.91014
AT1G71740	5.36777	3.67936	3.23587	4.03533
AT1G71780	5.53018	7.39112	7.84126	6.9183
AT1G71840	10.0536	10.3513	5.31674	6.46073
AT1G71850	1.2175	1.11613	1.5543	1.38628
AT1G71860	8.50956	6.64116	5.00542	6.11868
AT1G71880	7.50782	7.16074	6.15114	6.06126
AT1G71950	11.3388	10.8462	1.08047	1.5651
AT1G71960	2.11564	1.97273	2.29567	2.5675
AT1G71970	6.8561	7.52988	9.96994	10.5615
AT1G71980	2.90495	2.95819	4.92489	3.69291
AT1G72010	4.41338	5.55716	4.73694	5.04812
AT1G72020	48.4576	48.6992	29.1307	31.9107
AT1G72040	6.4943	6.50042	8.11589	7.76222
AT1G72090	1.8976	3.37663	3.95466	2.60571
AT1G72150	67.9393	71.0254	103.147	102.05
AT1G72160	20.1522	20.698	15.8725	17.8203
AT1G72170	6.51552	4.98598	3.26792	3.49075
AT1G72180	2.64385	2.98852	3.6691	3.71922
AT1G72230	1.05397	1.32896	1.42366	2.37261
AT1G72320	1.09335	1.30704	1.57992	1.7975
AT1G72340	2.69108	4.06226	2.1718	3.20042
AT1G72360	6.17015	5.40483	4.95487	4.40141
AT1G72370	88.0596	93.2723	75.5561	82.8681
AT1G72390	1.75977	1.65744	2.40481	2.47228
AT1G72416	5.62563	4.16587	2.83433	7.58868
AT1G72430	4.12057	5.04157	6.37218	8.69972
AT1G72440	3.37705	3.06277	3.6941	3.23934
AT1G72450	2.85567	2.20002	3.54941	3.2778
AT1G72470	1.13474	1.18152	1.19322	1.23594
AT1G72480	4.84166	4.4843	4.45458	3.78678
AT1G72500	2.31869	1.97899	1.93662	2.38185
AT1G72510	3.92899	3.36132	5.94299	5.67804
AT1G72550	7.74407	5.60174	3.31755	4.75486
AT1G72610	78.4225	84.1796	86.9745	95.0742
AT1G72630	8.70598	7.53055	11.0559	12.4822
AT1G72640	1.46758	1.44728	1.46998	1.28044
AT1G72650	2.4308	1.76219	1.07751	1.4059
AT1G72680	12.7127	14.8643	8.38558	10.6136
AT1G72690	5.85156	5.44679	6.46222	8.04724
AT1G72700	1.72542	1.31522	1.5089	1.34948
AT1G72710	4.298	3.51779	2.86777	3.74498
AT1G72730	3.74821	3.78243	2.78348	2.47
AT1G72740	1.14933	1.35802	1.38164	2.25626
AT1G72750	10.3475	12.546	15.2105	17.2921
AT1G72800	1.63664	1.80592	2.07312	2.20387
AT1G72810	3.55686	3.77614	4.21855	4.36095
AT1G72820	3.1079	3.1167	6.35632	5.85033
AT1G72880	2.7009	3.34635	1.54153	1.6918
AT1G72900	2.23029	1.95838	2.61374	2.56235
AT1G72910	1.11272	1.14382	1.54553	1.6496
AT1G72930	6.04104	5.60783	6.51558	8.36636
AT1G72970	6.00596	5.84201	7.71725	7.60431
AT1G73030	11.1191	9.23841	9.55235	10.2051
AT1G73060	3.83063	4.78771	2.67185	4.44247
AT1G73080	1.58882	1.88361	2.48474	2.42241
AT1G73100	1.97489	1.66099	1.97031	1.86276
AT1G73110	3.50368	2.48137	1.56046	3.24605
AT1G73120	6.63134	6.05854	2.26424	1.85806
AT1G73170	1.03315	1.28398	1.32245	1.03271
AT1G73200	1.05402	1.30197	1.11084	1.50667
AT1G73230	28.7088	29.736	19.9696	25.7848
AT1G73250	2.66038	2.08115	2.58488	2.18721
AT1G73260	15.2995	12.8947	21.0941	22.9211
AT1G73330	87.9525	90.9709	75.7225	78.3051
AT1G73440	1.90784	1.89592	1.57624	1.41667
AT1G73460	1.52926	1.93935	1.77411	1.9575
AT1G73480	1.51947	1.91981	1.57639	1.85002
AT1G73490	7.14883	9.22706	8.90921	8.44347
AT1G73500	4.84903	4.06099	3.89843	4.97789
AT1G73530	3.33792	3.20872	6.02352	6.66667
AT1G73540	4.97345	3.88138	2.95049	1.82661
AT1G73590	2.25172	2.54866	2.18479	2.12463
AT1G73600	42.1233	44.4283	22.182	22.2127
AT1G73620	2.63351	2.45612	3.27371	3.79355
AT1G73630	5.76987	7.50504	5.82411	4.90607
AT1G73640	2.11629	1.62619	1.25246	1.01162
AT1G73650	5.1821	4.92069	2.14529	4.49754
AT1G73655	21.0538	25.6012	19.4921	19.0673
AT1G73660	1.40624	2.02921	2.10111	1.70629
AT1G73730	2.05884	2.35677	2.29308	2.41467
AT1G73760	3.26716	1.991	2.52469	3.44639
AT1G73830	1.67115	1.80323	1.69476	2.97794
AT1G73880	1.32129	1.17689	2.23914	2.61956
AT1G73885	15.1706	21.7171	28.7824	30.1977
AT1G73920	3.36209	2.35637	3.27292	3.75584
AT1G73940	5.17685	2.14327	5.60953	4.53658
AT1G73980	2.83415	2.42692	1.24425	2.05094
AT1G73990	3.04368	2.80758	3.21148	1.7742
AT1G74020	4.87611	4.33334	4.1917	5.6696
AT1G74030	15.0312	18.6157	12.0916	13.239
AT1G74050	22.2138	24.4457	23.0144	24.4347
AT1G74060	38.7505	39.3346	44.6439	47.6801
AT1G74070	3.08026	3.45331	2.53058	2.754
AT1G74090	8.58251	8.90017	8.19905	8.2939
AT1G74100	18.0418	16.3391	13.5719	12.7435
AT1G74160	1.51645	1.52614	1.32709	1.85405
AT1G74230	15.3836	13.2548	10.3698	12.1867
AT1G74250	1.33391	1.08706	1.56186	1.63079
AT1G74260	6.99136	6.68455	8.61312	9.83724
AT1G74310	17.3086	20.9634	32.2446	36.3685
AT1G74340	3.35203	2.56647	2.92975	2.94426
AT1G74370	1.89922	2.16465	2.53693	2.32203
AT1G74380	7.42619	7.28569	6.82649	7.06807
AT1G74453	3.52098	3.52248	5.27005	8.86065
AT1G74456	17.2106	19.9001	194.317	254.799
AT1G74460	5.86354	6.76051	5.25027	5.75337
AT1G74470	131.115	134.094	270.059	283.07
AT1G74500	6.38851	10.4696	3.95059	1.73272
AT1G74510	1.38819	1.80711	2.24689	2.30829
AT1G74520	4.72953	3.72432	5.16109	4.3113
AT1G74560	10.1121	15.1339	8.52298	10.42
AT1G74590	1.88223	2.75918	2.20249	2.49704
AT1G74640	8.156	9.33106	7.58812	6.54423
AT1G74670	32.9254	34.1872	28.4716	29.209
AT1G74680	1.09922	1.35845	2.00729	2.03493
AT1G74690	3.61018	4.43168	3.40815	3.60212
AT1G74720	1.59056	1.60866	2.94697	2.91671
AT1G74730	31.2857	35.5235	33.3909	36.1619
AT1G74740	2.39543	2.6423	3.74255	3.4587
AT1G74790	4.33305	4.89851	2.13285	3.25001
AT1G74800	1.54894	1.44498	1.13647	1.47703
AT1G74840	11.2763	5.2051	7.20169	7.77699
AT1G74850	4.4498	5.37465	5.27691	4.14344
AT1G74910	7.23591	7.5696	7.52503	6.93123
AT1G74920	9.60078	10.6299	12.1371	15.3213
AT1G74940	6.35147	7.45602	5.15237	3.39391
AT1G74960	6.18938	5.70651	5.58074	7.56308
AT1G74970	43.4418	41.6623	39.9922	38.2814
AT1G75040	3.81294	3.37646	4.02662	3.27203
AT1G75080	1.34962	1.28611	1.61998	2.32185
AT1G75140	1.71913	2.08125	2.51972	3.0938
AT1G75163	3.13232	11.2022	14.0171	22.9885
AT1G75166	140.241	148.203	371.956	351.367
AT1G75180	2.64682	3.31068	4.2336	4.10572
AT1G75200	1.9242	2.77269	2.69334	2.18151
AT1G75220	3.74821	3.05283	4.09212	3.02365
AT1G75240	2.1958	2.1938	5.26308	5.49929
AT1G75270	12.4877	9.78608	9.37734	14.5181
AT1G75280	15.7901	19.1753	15.5965	15.7379
AT1G75310	1.32711	1.25574	1.33482	1.7424
AT1G75330	15.3777	16.1043	15.7823	17.7877
AT1G75350	56.4082	54.6612	55.3706	56.0768
AT1G75370	2.61478	2.96257	3.09414	4.78878
AT1G75380	28.8897	33.5295	38.7902	37.4091
AT1G75390	4.52006	5.19203	4.42982	5.32776
AT1G75400	1.82108	1.37927	2.83089	2.28375
[truncated: 6,968 more rows]

## Sheet: 2D
Gene	WT-input-rep1	WT-input-rep2	ect2/3/4-input-rep1	ect2/3/4-input-rep2
AT1G01080	31.5886	18.8369	33.8647	25.5899
AT1G01090	87.2558	86.2654	84.4159	83.5257
AT1G01100	334.318	339.893	206.35	207.084
AT1G01120	6.81078	6.28015	10.3714	9.54284
AT1G01140	12.12	12.7996	13.7192	14.217
AT1G01160	24.651	24.3507	21.6049	19.5946
AT1G01170	153.088	150.729	139.716	133.606
AT1G01230	23.7004	24.256	20.4795	20.7143
AT1G01240	8.71295	10.3843	12.3985	11.3049
AT1G01290	5.17433	5.08028	4.77293	4.4738
AT1G01300	44.5002	44.0032	49.5239	50.4546
AT1G01320	37.4741	31.5088	26.5924	22.2048
AT1G01430	23.3374	24.3846	21.942	23.7309
AT1G01470	52.2029	49.8059	50.6112	51.9088
AT1G01490	29.2079	24.2877	22.6561	24.9607
AT1G01500	7.15199	7.25575	8.09191	8.23665
AT1G01510	11.1673	10.3096	9.55794	9.67389
AT1G01550	53.022	54.2043	55.9013	55.1219
AT1G01600	4.0499	3.38874	3.13564	3.09092
AT1G01610	22.0128	21.0566	20.8853	20.5246
AT1G01620	129.685	129.949	245.236	192.56
AT1G01630	20.6595	22.2227	21.927	20.5768
AT1G01650	2.98548	3.5185	5.79456	5.94613
AT1G01720	20.7717	19.9127	16.707	17.5319
AT1G01730	19.3891	17.8951	21.8584	22.2963
AT1G01790	19.7072	19.2055	12.0225	12.0919
AT1G01800	28.0695	29.0953	26.1471	27.1406
AT1G01830	5.30352	5.24783	4.04976	4.65609
AT1G01900	3.65178	4.22548	3.67358	4.05018
AT1G01910	9.63341	9.91265	8.92303	8.66067
AT1G01960	11.1956	11.5661	11.0939	11.2285
AT1G01970	13.1557	13.8554	9.26408	8.66055
AT1G02080	7.75425	7.9346	6.93918	7.52494
AT1G02140	131.623	128.989	97.8687	95.0562
AT1G02150	54.8403	56.0001	51.8856	49.9327
AT1G02170	15.7388	15.4404	16.5548	17.1697
AT1G02180	5.38045	6.6954	4.66688	4.62371
AT1G02270	9.37657	9.48978	7.99735	7.63493
AT1G02280	67.7613	70.7752	60.3053	57.7513
AT1G02290	6.74486	6.25443	7.27189	6.24511
AT1G02305	38.8868	37.0376	34.0313	32.8848
AT1G02330	20.1483	20.6612	20.2159	19.4792
AT1G02335	14.2321	12.8047	10.2418	9.58153
AT1G02360	10.3896	8.44975	8.96146	10.0821
AT1G02370	4.09439	3.93445	4.2439	3.93551
AT1G02410	12.4451	12.8357	11.8037	11.99
AT1G02475	27.6336	25.5398	21.145	20.1943
AT1G02500	167.01	171.215	178.371	179.713
AT1G02560	179.034	175.836	147.599	142.876
AT1G02640	7.23227	7.56466	15.7986	15.8292
AT1G02660	5.54718	6.36904	13.0512	14.1754
AT1G02690	10.031	10.7904	8.51354	8.41505
AT1G02730	9.78707	10.076	7.33428	7.53447
AT1G02780	836.828	828.677	568.783	561.728
AT1G02810	4.28362	4.58106	3.92695	3.99887
AT1G02816	6.87035	6.06592	10.3381	9.01471
AT1G02840	39.7157	40.8784	38.8684	36.8264
AT1G02850	5.11345	5.04953	6.94189	6.03997
AT1G02870	28.6007	29.469	26.6596	25.0151
AT1G02890	9.73402	9.82961	8.55186	8.20608
AT1G02900	21.5618	19.5313	14.6767	16.8627
AT1G02910	18.4098	16.1162	15.9011	15.0987
AT1G02920	39.7324	40.3211	61.8032	61.3183
AT1G02930	55.38	56.0594	70.3304	67.1374
AT1G03040	24.2011	22.3534	20.614	20.9069
AT1G03060	3.39321	2.96259	2.35543	2.43014
AT1G03080	2.50475	7.01998	6.12872	5.91981
AT1G03130	1020.12	1010.95	1128.41	1119.18
AT1G03140	26.1456	25.0833	27.6336	27.3255
AT1G03160	10.4955	9.98561	8.9099	8.41809
AT1G03210	11.0288	12.1196	11.926	11.2941
AT1G03220	58.5175	56.7176	64.564	64.9085
AT1G03230	24.2667	22.5666	26.545	28.8182
AT1G03250	19.5668	6.82137	12.0398	12.4097
AT1G03310	11.3858	11.0373	7.00684	7.33874
AT1G03330	32.2658	32.7918	22.0891	21.0751
AT1G03350	15.8972	16.354	18.7066	17.6047
AT1G03360	5.58688	6.08287	6.59779	6.36405
AT1G03365	4.18531	4.12779	3.99377	3.74335
AT1G03370	3.33858	2.65866	3.42432	3.09518
AT1G03380	7.7797	7.06371	5.66112	5.74494
AT1G03400	7.31378	7.80719	8.05859	8.79164
AT1G03430	12.5864	11.6423	9.5463	9.95349
AT1G03440	9.86714	11.4649	11.3435	12.3175
AT1G03475	90.2981	90.9606	77.2812	73.6585
AT1G03530	6.04889	5.71425	6.3505	6.8019
AT1G03590	8.17338	7.18834	7.71652	7.71164
AT1G03600	327.696	328.852	319.198	325.827
AT1G03610	13.7654	14.5082	15.3367	15.5949
AT1G03630	62.5562	64.7421	68.0503	67.6555
AT1G03680	195.506	193.341	196.24	196.636
AT1G03730	10.2435	9.97881	9.63917	9.33462
AT1G03740	10.2481	10.7345	9.10602	9.52184
AT1G03820	7.77859	7.91192	7.47427	7.16313
AT1G03850	9.29996	4.67648	8.43814	5.45606
AT1G03860	32.4514	32.9817	25.0795	23.9141
AT1G03870	67.9169	66.932	129.195	130.348
AT1G03900	50.6454	54.0367	50.6252	49.1572
AT1G03910	9.04223	9.9318	7.39532	7.48491
AT1G03930	10.4856	11.3708	9.52597	9.23536
AT1G03970	14.3136	13.6508	15.7761	17.7671
AT1G04040	84.9224	86.7583	76.2107	75.7567
AT1G04070	14.3377	16.3278	14.2681	14.9118
AT1G04080	15.6257	15.9106	14.8829	15.1575
AT1G04110	4.05663	4.27577	2.9739	2.42514
AT1G04120	6.48177	6.60933	8.91649	6.00561
AT1G04140	21.3259	21.825	20.1561	19.8169
AT1G04170	31.7456	33.4661	30.0289	30.2191
AT1G04183	18.2109	21.2104	17.4349	16.3227
AT1G04210	7.53954	7.9684	7.5233	7.14095
AT1G04240	8.54041	9.88599	12.3208	11.957
AT1G04250	12.9559	12.204	9.0847	9.25086
AT1G04260	11.6624	11.3704	13.4157	12.2903
AT1G04270	336.362	341.434	219.722	215.352
AT1G04273	2.41009	1.87168	2.22703	1.80322
AT1G04300	11.9778	11.6443	9.60242	10.4547
AT1G04340	13.5177	15.1205	10.6614	11.3557
AT1G04350	11	11.3426	7.83376	8.67592
AT1G04400	33.0343	32.8501	36.0437	36.248
AT1G04410	389.752	383.558	350.078	332.762
AT1G04420	51.5208	48.9389	35.4812	36.0783
AT1G04430	21.8958	21.5633	26.8224	25.7692
AT1G04440	20.0391	21.2868	20.0493	19.2162
AT1G04480	151.302	154.482	117.713	113.291
AT1G04520	8.24709	8.47356	6.53339	5.67809
AT1G04530	24.1231	24.2253	15.8851	13.6889
AT1G04550	7.97429	6.76304	6.53971	6.64488
AT1G04630	40.8754	40.4217	38.9155	34.5133
AT1G04640	12.6922	13.0124	13.4224	12.3683
AT1G04680	27.9336	26.4153	26.983	27.8679
AT1G04690	44.2676	45.2085	29.1784	31.5838
AT1G04733	205.649	223.621	127.525	30.0573
AT1G04750	37.1883	37.0449	27.3863	26.1639
AT1G04770	13.0077	12.8668	9.54162	8.96216
AT1G04780	13.1278	12.7053	12.4654	11.7366
AT1G04800	82.2789	80.8806	82.5064	81.1851
AT1G04810	11.0557	12.0736	9.72968	9.01114
AT1G04820	172.501	176.901	167.524	168.205
AT1G04837	6.94351	7.44549	6.91566	7.85583
AT1G04850	48.5621	48.8403	36.3539	35.4455
AT1G04860	5.46098	4.90463	5.3462	5.30391
AT1G04870	13.7828	14.4514	11.2785	11.376
AT1G04910	10.6073	9.66971	8.53399	8.85221
AT1G04970	9.15062	8.89971	8.2528	8.31576
AT1G04990	2.20082	8.24448	3.10884	7.95053
AT1G05010	83.3324	84.9033	96.9423	94.771
AT1G05070	17.0969	17.7465	13.8116	14.7442
AT1G05120	4.89379	4.26867	3.32449	4.43651
AT1G05140	18.8201	17.0593	20.1579	18.2944
AT1G05150	7.73417	7.87068	9.44646	9.93307
AT1G05183	3.01674	3.83082	4.42507	3.93889
AT1G05190	327.686	326.037	320.415	313.563
AT1G05210	9.48995	8.27527	7.61579	7.33047
AT1G05240	5.90351	5.94444	4.4234	4.53892
AT1G05250	9.5814	9.93789	7.33162	7.24316
AT1G05260	28.7385	27.2631	24.2522	26.9203
AT1G05270	12.6635	12.4516	11.4673	11.3236
AT1G05320	4.13272	4.35604	4.07611	3.95115
AT1G05350	12.0173	12.2164	8.25529	7.77127
AT1G05385	22.619	25.7801	18.743	16.1595
AT1G05410	7.85051	7.08967	6.01836	5.70765
AT1G05423	4.67846	1.75652	3.8203	2.95546
AT1G05430	13.0786	13.9621	13.9902	12.4429
AT1G05460	3.37514	2.9704	3.0629	2.88716
AT1G05500	16.4063	16.5194	10.482	10.3887
AT1G05520	8.5453	8.94883	6.77279	6.97278
AT1G05560	33.6931	35.8983	28.1057	26.8705
AT1G05562	17.0344	18.1457	14.1397	13.5154
AT1G05570	4.35325	3.13378	3.77235	3.56351
AT1G05590	5.87258	5.97976	4.278	4.84234
AT1G05680	3.05893	2.52416	5.05182	4.9734
AT1G05720	30.1329	27.4221	24.9508	24.0707
AT1G05805	20.6071	19.9136	23.7175	24.3035
AT1G05810	5.83293	5.91676	5.64562	6.91456
AT1G05850	200.153	196.016	40.9685	41.2819
AT1G05853	3.38484	4.60169	3.37452	3.6989
AT1G05870	6.42622	8.69697	6.77955	7.0144
AT1G05980	3.28836	1.60343	3.35793	1.65604
AT1G06000	8.36096	9.79008	12.0021	8.57058
AT1G06002	7.08404	4.42344	2.57066	4.482
AT1G06033	4.77347	3.78452	1.70654	2.76064
AT1G06040	82.5377	84.2868	68.72	67.5185
AT1G06060	13.6968	12.5553	13.0045	12.7005
AT1G06070	7.27678	8.02685	8.9506	9.35807
AT1G06190	45.0241	44.9881	46.3977	45.4272
AT1G06200	30.3481	30.4624	20.8827	24.5771
AT1G06210	9.76624	10.3249	7.99972	7.71301
AT1G06220	13.2357	13.4951	10.5458	10.3794
AT1G06227	4.31378	6.89723	7.52815	6.85541
AT1G06230	11.144	11.2925	8.90603	10.5541
AT1G06283	4.70749	5.35953	6.96859	6.27565
AT1G06290	12.32	13.8569	12.3137	10.9867
AT1G06360	20.1895	9.81373	33.6232	33.3214
AT1G06380	6.83269	7.65516	6.78354	6.60023
AT1G06400	27.1995	27.2822	27.5928	28.4801
AT1G06410	21.3196	22.6402	21.0598	20.3041
AT1G06430	15.114	14.7383	11.0516	11.381
AT1G06460	101.366	98.0863	98.7342	93.7294
AT1G06500	15.5525	12.8783	14.7632	14.3512
AT1G06570	13.3311	14.8484	14.9836	15.6296
AT1G06573	45.1809	39.9126	41.3975	38.5435
AT1G06620	4.07073	3.68359	5.53254	5.42116
AT1G06640	33.6085	32.7655	29.4754	30.2606
AT1G06650	21.4687	22.7945	22.3442	19.7484
AT1G06670	6.87063	6.94415	6.39955	6.70785
AT1G06680	2095.02	2077.78	2058.61	2031.37
AT1G06690	15.9069	16.181	11.1734	12.0942
AT1G06700	24.6393	24.378	22.9981	23.6382
AT1G06760	190.288	184.088	175.275	169.621
AT1G06820	5.0928	4.02815	5.05385	5.35021
AT1G06880	2.44868	1.13514	1.00394	1.36986
AT1G06890	18.7112	19.1841	18.7486	17.8562
AT1G06900	5.43377	5.43841	5.26848	4.82161
AT1G06950	35.3624	35.7553	26.1612	26.8684
AT1G07020	11.7938	11.5018	15.0338	15.4108
AT1G07030	13.9983	14.1062	13.7728	13.5502
AT1G07050	9.31204	8.4302	9.49859	9.52813
AT1G07080	50.2405	50.453	41.5071	41.4898
AT1G07090	15.3994	13.2385	16.029	17.2536
AT1G07110	28.2206	26.907	21.79	21.0946
AT1G07135	16.7148	17.1381	18.6751	19.8189
AT1G07140	81.3623	84.4387	68.2677	65.6407
AT1G07170	10.1394	8.4452	8.75019	8.88043
AT1G07210	28.0133	26.7072	21.3353	20.7638
AT1G07230	13.7428	12.3747	12.4034	11.8244
AT1G07240	13.348	12.312	14.4662	13.4339
AT1G07250	16.0763	16.6548	13.9452	12.7875
AT1G07310	14.7234	15.2464	16.1362	15.2454
AT1G07320	154.161	157.011	152.62	156.386
AT1G07323	16.5432	18.1151	25.3183	26.2992
AT1G07360	23.0715	23.0597	18.8874	20.3888
AT1G07370	17.4403	19.8601	15.3933	13.4759
AT1G07380	4.20665	2.57541	3.21803	3.25947
AT1G07400	30.1744	32.6057	25.5653	29.5658
AT1G07470	13.6309	13.8007	11.2385	11.0529
AT1G07530	9.34403	8.6614	9.46418	8.9268
AT1G07590	541.219	542.913	383.272	356.623
AT1G07593	3.50287	1.2987	2.17246	2.16022
AT1G07610	315.132	320.332	276.17	275.009
AT1G07630	5.49863	5.83245	4.76984	4.60201
AT1G07640	7.27579	7.29346	6.49488	6.86508
AT1G07660	28.7646	27.3379	36.2077	31.6203
AT1G07670	9.12986	9.25216	7.98114	8.50278
AT1G07700	18.4979	19.8259	12.7237	12.8811
AT1G07705	6.13482	6.34124	5.32476	5.38918
AT1G07720	7.79697	8.48984	6.83149	7.36207
AT1G07750	17.012	16.4837	14.6779	16.1639
AT1G07770	162.863	151.674	108.109	110.09
AT1G07790	59.0472	58.4936	66.6395	59.9761
AT1G07810	8.03035	8.21557	7.43423	6.74723
AT1G07820	82.9111	86.0497	84.7519	77.816
AT1G07830	21.1664	21.9098	18.0809	17.4527
AT1G07840	9.63985	9.67367	8.29591	8.49992
AT1G07890	324.32	327.294	268.843	270.292
AT1G07897	8.91004	8.23882	6.89266	4.66049
AT1G07920	421.811	425.318	341.693	337.857
AT1G07930	232.615	231.727	179.779	182.033
AT1G07940	244.426	8.52703	11.683	13.4005
AT1G07950	17.6685	14.9222	15.686	15.9006
AT1G07960	16.4459	16.1381	12.5308	11.9361
AT1G07980	9.62539	9.60444	8.37244	8.77414
AT1G07990	9.02603	8.73005	7.95899	7.32279
AT1G08010	16.8459	15.777	14.4295	13.8515
AT1G08037	2.51798	5.52605	16.0085	14.312
AT1G08107	2.71141	1.87606	1.60515	1.41747
AT1G08110	50.6883	49.9013	33.8684	33.2737
AT1G08130	9.22777	8.52885	8.85257	7.92746
AT1G08160	9.60205	10.4176	9.19651	8.93463
AT1G08180	8.93417	8.28871	6.59683	6.59567
AT1G08190	15.4219	15.3143	13.5573	13.7253
AT1G08200	77.3331	79.7656	64.6651	65.5236
AT1G08250	5.28609	5.62742	4.20172	4.37036
AT1G08315	6.26364	4.38984	1.81249	7.02406
AT1G08347	3.1159	1.53322	2.29193	3.22497
AT1G08360	267.782	266.348	187.998	180.717
AT1G08370	14.2455	15.0408	15.7364	15.673
AT1G08380	2781.61	2801.93	2925.75	2885.58
AT1G08410	8.85782	8.74374	9.75192	8.59726
AT1G08420	7.4865	8.39688	7.9385	7.46186
AT1G08430	10.7507	10.382	12.3226	11.1818
AT1G08450	22.1731	22.5263	20.5508	20.9209
AT1G08470	8.71751	7.52057	6.65712	6.18939
AT1G08480	119.972	114.954	86.5385	84.8024
AT1G08510	30.369	28.0768	28.4175	27.5336
AT1G08520	73.6571	77.4513	68.1868	69.1299
AT1G08540	33.3887	32.1437	30.0413	29.1698
AT1G08550	24.3549	24.7618	17.7321	16.9149
AT1G08560	17.4088	16.1522	19.3902	18.7072
AT1G08570	32.3591	33.4122	28.5854	31.6445
AT1G08580	43.0631	46.1688	44.4807	42.0814
AT1G08620	4.00011	4.10789	3.82098	3.87468
AT1G08650	23.141	22.9082	17.6463	17.4854
AT1G08680	9.24639	8.7773	9.11288	7.78224
AT1G08720	3.6388	3.77721	3.43803	3.68522
AT1G08770	13.7971	14.0529	15.3789	15.9776
AT1G08780	24.1575	23.724	19.4545	16.3712
AT1G08800	2.11667	2.2839	2.34655	2.30073
AT1G08810	9.25733	9.71379	5.72762	5.57389
AT1G08820	9.69792	9.05919	7.03815	6.76563
AT1G08830	37.7068	40.8601	31.1943	36.3211
AT1G08845	5.27184	5.09221	5.92275	6.18502
AT1G08880	56.5856	53.8608	52.4423	50.1698
AT1G08930	32.0419	32.18	46.9724	63.1686
AT1G08940	6.5011	5.8073	6.2388	5.8864
AT1G08970	14.196	16.2082	16.6521	17.1141
AT1G09010	14.1975	14.7184	14.3439	13.78
AT1G09020	15.7374	16.6497	12.5386	13.0601
AT1G09060	9.1625	10.1799	10.2441	9.74099
AT1G09070	58.2849	58.5488	79.4654	81.7363
AT1G09083	3.36433	1.48479	2.03361	2.78992
AT1G09130	78.9117	77.7338	77.1677	71.6073
AT1G09160	9.78363	9.19813	11.2527	11.2593
AT1G09200	186.753	189.77	169.318	173.554
AT1G09210	88.2398	86.734	81.1006	76.7165
AT1G09240	10.3213	9.78674	7.20737	6.86983
AT1G09250	18.7772	17.1677	17.8297	17.0477
AT1G09270	17.1745	12.5329	10.3223	15.0523
AT1G09310	502.987	497.769	367.342	365.623
AT1G09340	259.071	253.129	187.005	182.501
AT1G09415	22.8759	23.2473	24.211	24.6253
AT1G09430	35.0254	32.9621	27.0161	24.9702
AT1G09490	8.13905	6.59725	7.7991	6.8921
AT1G09520	10.5702	11.0028	10.6036	12.9239
AT1G09530	3.95029	4.51667	3.38045	2.97978
AT1G09533	2.53717	3.17805	3.41616	3.7951
AT1G09560	63.4214	62.8808	65.296	65.2118
AT1G09570	13.8853	13.3693	18.0643	17.7853
AT1G09590	319.99	320.744	188.765	189.051
AT1G09620	20.747	22.9505	25.7406	24.2055
AT1G09630	14.8678	15.2562	10.1191	9.68504
AT1G09640	110.964	114.302	84.7624	83.5126
AT1G09645	19.2927	18.1199	17.3817	16.1619
AT1G09687	20.9255	19.2712	26.8853	27.6845
AT1G09690	382.346	379.108	322.748	313.32
AT1G09730	5.60679	5.52684	1.57608	5.18871
AT1G09740	26.1862	29.0257	25.7983	25.0868
AT1G09750	175.824	181.96	205.837	201.996
AT1G09760	48.0506	47.9138	37.2518	36.8345
AT1G09770	25.2671	26.7997	29.0901	28.3669
AT1G09780	85.207	84.1548	62.3265	58.2016
AT1G09795	39.3866	39.8634	40.5615	38.6248
AT1G09810	1.78535	1.8867	2.13874	2.31751
AT1G09815	32.9161	34.3425	37.5791	41.3613
AT1G09830	8.67193	9.10376	7.82853	9.03734
AT1G09840	14.9881	12.41	13.1297	11.4042
AT1G09850	11.1182	10.6889	9.57042	8.86943
AT1G09870	12.3119	11.791	11.9945	10.6994
AT1G09900	7.52799	7.29234	7.68755	7.75682
AT1G09920	24.3955	26.0811	18.4943	16.5355
AT1G09927	954.78	991.165	906.052	864.928
AT1G09970	27.6958	26.2275	26.7795	26.3306
AT1G10030	15.0857	12.7148	9.46437	10.1956
AT1G10120	8.51252	7.08573	8.94724	9.76736
AT1G10140	19.0858	19.2991	17.8663	14.0768
AT1G10150	1.30952	6.81081	3.49926	2.15406
AT1G10170	3.94498	6.23712	6.58345	2.27996
AT1G10180	7.40012	9.22502	8.55607	8.41244
AT1G10200	53.2433	52.3213	24.0446	22.695
AT1G10230	15.3819	15.0304	20.1	18.7808
AT1G10270	4.21921	4.32055	4.92214	4.98174
AT1G10290	18.6133	19.9446	13.0393	13.3682
AT1G10310	21.6655	22.1365	17.2336	18.1279
AT1G10350	8.7205	8.11849	7.04464	6.70535
AT1G10360	28.7652	28.9591	20.5458	20.582
AT1G10370	9.04076	7.86761	8.65485	7.94004
AT1G10380	5.78413	5.88416	7.32086	8.03965
AT1G10390	3.66957	14.6287	15.3408	13.9147
AT1G10410	18.8141	19.1037	15.5078	15.0439
AT1G10430	18.1434	17.4492	14.6447	15.5318
AT1G10470	6.6434	5.00965	6.1785	6.82392
AT1G10500	46.985	47.7337	41.851	41.4013
AT1G10522	34.3138	34.8153	36.2238	35.6632
AT1G10580	15.1083	13.0278	10.6836	10.5199
AT1G10590	18.1046	85.6098	20.129	18.12
AT1G10630	29.6294	31.6494	28.4111	28.561
AT1G10640	6.69998	7.18073	5.09321	4.74607
AT1G10670	71.0713	72.6967	63.9044	64.0779
AT1G10682	169.468	165.748	132.092	122.796
AT1G10720	11.6028	13.1228	12.6907	11.775
AT1G10760	35.6881	23.7024	18.0457	18.1482
AT1G10830	9.20789	9.03799	8.02823	8.33164
AT1G10840	42.8549	43.8978	36.4949	36.0466
AT1G10910	12.5136	11.8401	12.0282	12.4816
AT1G10940	13.5605	25.0137	21.0559	21.894
AT1G10950	30.6472	30.5374	31.5273	28.7309
AT1G10960	137.218	139.584	207.189	208.818
AT1G10990	13.0823	13.7665	16.2178	14.8321
AT1G11020	7.31868	7.11352	6.05207	6.41985
AT1G11185	5.7671	5.59829	4.21141	4.11809
AT1G11210	17.2048	16.9876	15.7277	15.445
AT1G11240	14.2061	14.4721	12.6989	12.4649
AT1G11260	32.2355	31.504	66.652	65.4867
AT1G11280	6.21274	6.43258	5.9857	5.74447
AT1G11310	7.80558	6.4895	8.9649	22.9987
AT1G11330	3.65712	3.28382	2.52554	2.83132
AT1G11350	3.69552	4.04385	4.2638	3.36969
AT1G11360	10.5763	10.4598	10.9407	10.7929
AT1G11430	70.4922	68.4609	64.5639	64.472
AT1G11440	5.26952	5.27216	5.38952	5.78022
AT1G11480	22.4509	23.3402	23.0751	23.1617
AT1G11530	25.0495	21.8444	29.9688	27.0552
AT1G11580	59.4297	59.836	52.2073	52.4688
AT1G11600	5.73858	5.45898	7.50903	7.50775
AT1G11650	83.6581	89.5281	87.6199	84.7049
AT1G11660	10.0254	9.02187	8.45554	8.27955
AT1G11670	7.81146	8.15081	6.12535	6.65767
AT1G11680	49.0638	46.3309	39.6014	39.7279
AT1G11700	9.81326	10.3147	7.45999	7.2866
AT1G11750	71.9754	70.7196	65.4069	66.0381
AT1G11760	6.58518	7.65264	6.37075	6.97469
AT1G11820	18.1477	18.6361	25.8056	24.7288
AT1G11840	142.705	122.978	129.81	105.802
AT1G11850	49.7207	1.96283	45.8651	46.6227
AT1G11860	280.734	278.221	212.998	210.52
AT1G11870	5.55801	6.03623	5.70673	4.8797
AT1G11890	24.9646	24.0918	21.0452	22.0567
AT1G11905	7.53647	7.32973	6.9086	7.43014
AT1G11910	46.0216	46.8775	71.5539	68.859
AT1G11930	20.6759	23.3765	19.6481	21.3353
AT1G12000	40.3354	40.6081	36.2935	35.4265
AT1G12010	7.89002	7.02488	7.80193	8.53868
AT1G12060	8.2622	8.77426	9.27543	9.02619
AT1G12080	48.3441	48.5232	48.6059	47.573
AT1G12090	579.767	593.494	756.18	769.432
AT1G12110	43.1345	41.7127	44.3223	46.2809
AT1G12120	19.7777	18.9724	20.3384	20.1863
AT1G12140	7.99934	9.10908	7.35567	7.9343
AT1G12200	7.39083	8.17651	9.05001	9.32239
AT1G12230	52.5087	54.501	40.6253	41.3581
AT1G12240	27.1289	28.7918	26.8951	28.2764
AT1G12250	22.5064	22.1455	17.282	17.4054
AT1G12270	29.0352	26.4548	25.4587	24.1242
AT1G12330	7.69012	7.94081	9.20247	10.739
AT1G12410	66.6903	71.8846	83.2047	80.6193
AT1G12420	3.1443	3.26437	1.79019	1.89526
AT1G12470	5.67048	5.90749	5.03612	5.10637
AT1G12500	22.6612	23.0979	21.4716	20.2564
AT1G12530	23.9864	21.9379	18.1656	16.726
AT1G12580	12.2886	12.877	14.6518	13.9607
AT1G12640	8.14836	8.6447	6.24878	5.94033
AT1G12650	16.4215	15.2263	12.9601	12.7086
AT1G12760	20.6323	20.2959	18.1163	17.8835
AT1G12780	18.7118	18.066	26.8861	25.572
AT1G12800	43.4983	41.3821	40.9743	39.8944
AT1G12820	19.1415	19.0098	14.2281	14.2631
AT1G12840	35.3891	29.8001	31.1811	26.622
AT1G12845	22.4483	23.7138	30.0214	26.9363
AT1G12850	24.5321	24.2791	25.138	23.4216
AT1G12860	17.5559	18.4346	16.1911	10.9385
AT1G12900	447.451	437.506	448.763	437.786
AT1G12910	12.9474	13.5441	14.6406	13.9248
AT1G12920	36.0877	34.7211	29.018	26.2148
AT1G12970	5.97139	5.61293	5.50347	5.16405
AT1G12990	7.39214	7.30535	11.8701	11.3688
AT1G13020	10.5295	11.1133	8.63191	8.24626
AT1G13060	71.9656	69.6485	59.622	56.7653
AT1G13080	5.6316	6.30855	3.22372	3.3792
AT1G13090	14.1159	15.1818	12.0029	10.1681
AT1G13110	42.0911	41.4444	41.0257	41.0934
AT1G13160	6.7867	7.27171	7.40212	7.23515
AT1G13190	6.70422	6.98984	7.17903	8.13026
AT1G13210	6.34089	6.04967	8.46328	7.86848
AT1G13220	6.01207	7.83345	6.05038	4.70799
AT1G13245	81.7596	81.6471	66.7472	64.7292
AT1G13250	12.5586	11.2622	10.0128	10.0849
AT1G13260	33.8668	32.622	24.5391	25.3273
AT1G13270	19.9255	18.2814	25.0707	25.6205
AT1G13280	27.9628	28.9689	22.3635	23.8207
AT1G13300	21.7844	22.103	13.1045	13.728
AT1G13320	9.47797	9.93136	17.2526	16.2346
AT1G13360	35.6745	37.1967	31.5621	30.0555
AT1G13420	3.89124	2.83393	3.2998	3.09794
AT1G13440	232.816	646.968	572.369	567.022
AT1G13450	8.15572	7.32687	7.93577	7.92948
AT1G13670	12.0014	12.8642	10.72	9.3437
AT1G13690	20.424	20.5025	17.9285	17.1932
AT1G13710	4.16836	3.655	4.82158	5.44766
AT1G13730	13.293	12.6109	9.75418	9.75227
AT1G13740	4.68724	5.06546	4.65711	4.03302
AT1G13810	2.62462	2.88419	2.5678	2.52961
AT1G13870	6.46804	7.62532	6.20934	7.7644
AT1G13880	7.61959	7.76804	7.56794	8.07441
AT1G13900	5.74861	5.57901	6.14594	5.39675
AT1G13930	1167.87	1200.36	1010.02	7.87953
AT1G13960	8.6823	8.4464	6.81084	7.15405
AT1G13980	7.45061	7.84949	8.10529	8.12755
AT1G13990	15.4525	16.0219	15.7204	13.0506
AT1G14000	15.402	16.7971	14.3382	14.1596
AT1G14030	23.7601	24.249	18.5046	17.9577
AT1G14060	10.2561	9.12266	10.6533	9.52597
AT1G14130	4.98546	5.07268	6.05854	5.26772
AT1G14140	9.51114	7.93325	9.02563	8.70717
AT1G14150	39.6027	37.9077	33.4097	31.1645
AT1G14170	4.4402	4.96784	4.22815	4.21047
AT1G14200	8.20502	8.55235	5.60393	5.90376
AT1G14210	33.9216	33.362	35.2166	36.3171
AT1G14270	24.5834	24.3137	22.0411	21.2513
AT1G14280	12.2425	14.0493	22.0929	22.8842
AT1G14320	487.315	484.607	384.36	379.437
AT1G14330	3.51828	3.89525	4.48782	4.58844
AT1G14340	8.76708	9.62791	9.11857	8.33457
AT1G14345	55.7497	52.9616	50.4048	53.0582
AT1G14380	11.8488	11.0888	10.837	11.1566
AT1G14400	32.2001	31.295	37.2683	36.4821
AT1G14410	18.3408	17.7879	17.2138	16.7123
AT1G14440	6.55917	6.93	7.24926	7.08263
AT1G14450	74.9458	78.203	55.0428	49.8698
AT1G14460	2.29552	2.52168	2.52967	2.67029
AT1G14510	22.4649	20.9032	22.9919	21.6317
AT1G14570	14.5958	14.3158	14.3221	15.2429
AT1G14580	6.20886	5.83526	6.73695	7.77777
AT1G14610	21.6395	21.8724	16.9034	15.5864
AT1G14670	21.5663	20.5962	21.1042	20.7868
AT1G14685	21.3912	19.351	25.6206	22.5567
AT1G14690	10.3202	9.61264	11.8286	5.35453
AT1G14700	7.49726	6.81918	9.13721	7.7512
AT1G14710	4.74282	5.64883	5.33638	5.74507
AT1G14720	33.0577	32.2355	38.0325	36.487
AT1G14730	9.31756	8.94653	9.98193	10.535
AT1G14740	15.542	14.9495	18.6873	17.5618
AT1G14810	33.7449	33.2436	26.7689	26.1833
AT1G14830	19.5738	20.8272	16.7565	17.0485
AT1G14840	7.14696	4.23161	4.34849	5.9306
AT1G14850	5.70534	5.9058	5.62112	5.53052
AT1G14870	41.1047	40.6271	37.1826	40.5116
AT1G14880	6.12388	7.47137	12.9435	12.7626
AT1G14890	17.9851	19.1831	23.8698	24.3318
AT1G14900	35.1846	34.9342	38.8011	40.1541
AT1G14920	17.8042	18.6548	24.1347	23.1479
AT1G14980	98.942	98.1089	74.5112	74.7287
AT1G15002	4.5275	6.10393	6.65254	5.87343
AT1G15030	13.6416	15.6219	12.9993	12.7499
AT1G15040	3.00612	2.46677	2.74768	2.16894
AT1G15100	14.0998	14.7778	13.4485	14.2901
AT1G15125	44.2839	46.5944	77.5841	77.3907
AT1G15130	17.3716	18.0884	14.8409	14.9455
AT1G15140	42.9976	40.8621	34.2203	35.802
AT1G15200	8.8352	15.5517	9.28738	17.6254
AT1G15210	5.203	5.06198	4.50875	4.50063
AT1G15230	20.6163	19.8766	24.9415	25.4636
AT1G15260	23.6732	24.0813	24.8216	24.0869
AT1G15280	14.821	14.1252	17.1571	15.1059
AT1G15290	10.2229	10.8327	10.2192	10.8854
AT1G15340	42.2197	41.9669	38.6534	44.8631
AT1G15370	28.6957	27.6156	27.5911	28.3924
AT1G15380	34.0071	33.549	35.9467	33.3731
AT1G15390	20.0231	18.4862	23.9348	21.5581
AT1G15400	26.5798	25.2132	30.1924	29.5378
AT1G15420	10.7235	11.0284	12.907	11.8333
AT1G15440	5.8793	6.80443	7.11541	6.47924
AT1G15480	5.34317	5.97935	5.00535	5.45558
AT1G15500	69.5878	71.3861	58.7406	58.1517
AT1G15670	10.5865	10.4096	11.5293	11.9396
AT1G15690	186.104	180.98	144.668	143.401
AT1G15710	5.66387	6.03755	6.04905	5.4869
AT1G15730	14.6498	14.7936	15.5077	14.198
AT1G15740	24.1554	24.1834	28.0687	26.704
AT1G15750	9.92305	9.96501	11.0116	11.2689
AT1G15780	3.8212	4.0555	3.95658	3.56935
AT1G15810	16.6589	16.1367	14.1903	14.7784
AT1G15820	2848.28	2914.27	2533.13	2547.13
AT1G15910	7.43604	7.63259	7.4353	7.93297
AT1G15930	231.772	230.987	140.962	142.45
AT1G15950	29.8238	27.2038	19.8421	21.2066
AT1G15970	6.99216	7.05698	6.783	7.45365
AT1G15980	46.8914	43.0485	37.0374	36.432
AT1G16010	12.6935	12.5154	10.9074	11.9107
AT1G16030	8.79013	9.75409	7.71111	9.29429
AT1G16080	44.8183	45.2164	34.9679	32.9561
AT1G16170	14.9132	15.4382	13.8534	13.3729
AT1G16180	43.5895	44.8981	42.3279	43.2562
AT1G16190	10.0442	9.42418	10.1548	9.83015
AT1G16210	32.8196	32.2981	24.4267	24.0914
AT1G16240	28.7242	29.8813	32.1415	31.1169
AT1G16270	4.38141	4.37114	3.8783	3.90073
AT1G16280	6.12331	6.61474	5.94533	5.44257
AT1G16320	23.4842	20.8548	16.1043	14.7658
AT1G16350	24.5553	23.9676	24.7312	25.1002
AT1G16400	15.6073	14.7311	11.5903	11.2079
AT1G16410	31.6014	31.2027	23.6603	22.8532
AT1G16460	24.1406	25.1642	19.1531	18.4355
AT1G16470	38.3807	39.7771	33.7698	32.1231
AT1G16520	14.3887	13.5295	12.047	11.6013
AT1G16560	13.9804	15.9425	13.6472	13.7223
AT1G16630	4.2859	4.60203	3.24103	3.22924
AT1G16700	50.3364	52.0727	36.4261	37.3527
AT1G16720	31.6623	29.8997	21.827	21.9507
AT1G16740	47.8589	51.1391	39.7831	33.1406
AT1G16810	78.5775	77.2621	63.4787	60.3484
AT1G16840	16.6053	17.3518	17.5731	17.4316
AT1G16860	8.92794	9.57902	10.6621	9.48073
AT1G16870	12.8042	11.2019	12.0912	11.8273
AT1G16880	121.508	120.305	109.987	109.552
AT1G16890	56.9617	45.1895	39.6341	38.5295
AT1G16920	34.9421	34.7523	25.5457	22.889
AT1G17050	8.84973	8.55913	6.17309	6.21761
AT1G17070	2.97161	2.8849	3.55758	3.94408
AT1G17080	30.0419	31.144	28.2455	29.4202
AT1G17100	42.204	38.9515	38.151	34.8558
AT1G17130	22.5026	21.4689	21.2511	19.2516
AT1G17140	18.014	18.0229	14.8322	14.3106
AT1G17147	5.46673	6.22248	4.65592	4.79842
AT1G17160	9.30763	8.38558	9.93481	10.6607
AT1G17170	21.2276	20.3468	19.7478	20.312
AT1G17180	29.7636	28.523	41.0891	41.4326
AT1G17190	12.6792	11.0985	11.467	10.6196
AT1G17200	43.1527	40.8586	44.5061	45.279
AT1G17210	10.2255	11.2834	9.04407	9.91835
AT1G17220	39.337	39.8734	26.615	26.4116
AT1G17285	3.32047	3.51382	2.76294	2.27943
AT1G17290	43.18	43.5474	38.3759	37.5191
AT1G17360	5.54671	5.56732	4.83139	3.99138
AT1G17370	21.1755	10.5023	10.5372	10.3508
AT1G17440	8.19689	9.56761	8.81505	7.73689
AT1G17455	8.45774	8.12237	7.71971	7.47365
AT1G17490	20.9334	21.2395	17.8896	16.6873
AT1G17530	11.9147	11.9664	15.3686	15.4216
AT1G17550	7.64793	7.37295	7.01574	6.25099
AT1G17560	10.1114	10.1542	9.66167	11.2616
AT1G17620	17.0908	19.4326	25.3619	25.6552
AT1G17650	20.8503	20.094	19.5391	19.6239
AT1G17720	9.80315	23.4204	20.8058	19.6381
AT1G17730	20.1734	21.815	18.4892	18.9621
AT1G17745	10.366	9.9153	9.6874	9.81044
AT1G17840	16.9555	16.6837	12.738	12.0826
AT1G17880	360.438	377.415	284.758	277.891
AT1G17890	19.9228	19.4173	17.233	17.184
AT1G17970	8.79411	8.76622	8.91536	7.62232
AT1G18000	8.76878	8.71049	9.86031	9.82923
AT1G18070	45.7938	44.5329	34.9183	33.5827
AT1G18075	5.97343	3.99661	1.99406	4.94688
AT1G18080	274.85	278.767	239.583	235.692
AT1G18150	12.735	14.571	11.7538	9.81313
AT1G18170	17.1073	15.8151	17.6629	16.6163
AT1G18190	5.57918	5.59875	6.30697	5.68597
AT1G18210	49.6284	50.946	54.2698	54.5907
AT1G18250	24.3846	24.562	11.9218	35.1235
AT1G18260	13.8319	13.9278	11.5334	11.3125
AT1G18270	4.68583	3.19088	3.63804	5.35073
AT1G18360	15.2917	15.8303	8.56991	8.88045
AT1G18370	6.41822	6.97924	4.27601	4.60235
AT1G18460	6.01047	7.02383	7.28496	7.55302
AT1G18490	6.65706	6.71008	6.49966	6.33811
AT1G18500	19.5761	19.748	13.2111	13.0609
AT1G18540	284.849	286.902	256.639	250.48
AT1G18570	6.42988	7.04207	7.72705	7.58585
AT1G18580	7.125	6.73996	6.46808	7.39472
AT1G18590	12.9099	13.6821	10.0631	10.7691
AT1G18600	6.24196	6.2683	4.28329	4.98649
AT1G18620	10.7781	10.3575	11.4635	11.4942
AT1G18720	38.9757	17.3152	22.6661	36.7871
AT1G18740	6.3366	6.47721	8.59549	9.77286
AT1G18800	27.6837	24.8499	20.7167	20.375
AT1G18840	9.63809	11.0687	9.14396	8.47935
AT1G18850	8.39249	7.51826	8.07258	8.48526
AT1G18880	4.92038	4.42247	5.88331	5.31518
AT1G18890	10.4948	10.5908	9.69316	9.56125
AT1G18970	2.4255	2.35537	4.24701	4.05929
AT1G18980	13.8618	12.8483	13.9098	15.0796
AT1G19000	66.9237	66.6299	66.7473	67.4299
AT1G19020	16.0561	17.1989	15.6186	16.3721
AT1G19050	10.5985	10.4934	11.9327	11.5474
AT1G19110	12.1874	12.305	13.4456	12.4506
AT1G19120	26.4696	28.5575	24.2526	23.21
AT1G19130	32.0136	33.1655	32.1953	30.898
AT1G19150	65.0874	65.8633	58.8708	57.4182
AT1G19180	10.6186	10.3811	10.7868	10.3417
AT1G19240	13.019	14.3117	15.4912	16.965
AT1G19310	13.8872	15.163	15.7223	16.5383
AT1G19350	41.0918	37.4355	39.3626	38.9069
AT1G19360	10.9635	15.9779	13.6804	13.829
AT1G19370	8.00092	10.1365	8.97432	8.50544
AT1G19400	8.68657	8.27719	10.0069	9.96323
AT1G19430	6.47545	5.8207	4.66369	4.3311
AT1G19440	5.1807	5.90922	5.8357	6.04437
AT1G19450	10.5377	9.36889	7.21719	7.31137
AT1G19520	6.59101	8.39098	6.54985	3.05082
AT1G19530	55.0282	55.6182	35.2412	31.913
AT1G19570	241.39	244.327	286.82	281.533
AT1G19580	18.8061	16.0578	13.4876	13.2648
AT1G19600	32.8205	31.4907	29.347	28.9839
AT1G19660	47.1742	46.9978	43.5728	44.585
AT1G19670	12.0941	11.8302	12.4529	12.3624
AT1G19710	6.55371	7.22913	6.92891	6.63579
AT1G19720	5.03947	4.84713	5.32924	5.04758
AT1G19730	18.4771	19.0513	13.7076	12.4723
AT1G19740	46.9015	46.6664	33.2434	34.7764
AT1G19770	27.4089	28.0638	34.3424	32.5757
AT1G19800	9.9324	9.28634	9.16181	9.75378
AT1G19835	13.137	12.897	15.5232	15.8275
AT1G19870	17.0268	16.8498	14.4559	13.5729
AT1G19880	14.9545	15.343	12.8251	13.5788
AT1G19910	63.1383	62.288	57.1739	56.2959
AT1G19920	23.5363	24.861	18.5952	17.2637
AT1G19960	14.492	13.6354	19.291	19.8846
AT1G19990	15.6973	16.1444	13.4648	14.7361
AT1G20010	96.471	95.1506	93.25	92.7951
AT1G20020	232.5	216.144	199.917	192.592
AT1G20030	11.0055	9.79886	6.18388	7.45722
AT1G20050	39.5547	40.5373	43.1236	42.0755
AT1G20090	37.6744	40.4604	45.8213	45.4702
AT1G20100	46.1972	46.0234	40.1924	43.2918
AT1G20110	20.7517	20.9104	18.8622	18.8722
AT1G20140	10.3374	11.1273	12.935	13.7229
AT1G20160	1.70037	7.01306	1.01829	1.39774
AT1G20190	4.75358	5.19815	3.62241	3.84555
AT1G20200	21.7057	22.2074	18.28	19.0616
AT1G20220	28.5025	28.679	24.2928	22.708
AT1G20225	28.6712	28.0311	30.1993	30.6731
AT1G20260	66.05	64.3645	49.9753	49.0423
AT1G20300	3.15753	3.72263	3.14913	3.04823
AT1G20330	35.7733	34.5135	49.7681	51.0714
AT1G20340	1709.63	1725.21	1700.64	1686.73
AT1G20370	4.47226	4.57572	4.31689	4.52513
AT1G20430	38.2174	38.4179	37.3865	38.4914
AT1G20440	134.739	136.527	121.811	121.223
AT1G20450	108.395	107.174	104.181	99.7129
AT1G20510	7.02321	4.7101	7.62359	6.94381
AT1G20560	9.49143	9.44813	7.6083	7.39839
AT1G20580	72.8769	70.0422	51.3096	53.6473
AT1G20620	282.86	266.138	522.555	502.662
AT1G20630	27.049	27.1183	18.7267	18.8492
AT1G20640	6.09184	6.29317	5.33963	4.8955
AT1G20650	11.4016	11.544	11.5993	12.5181
AT1G20670	9.27749	9.68089	8.99436	8.4933
AT1G20693	315.59	314.1	291.037	279.865
AT1G20696	102.258	101.192	99.5423	99.3111
AT1G20760	9.58314	9.27721	9.33073	9.42006
AT1G20770	19.7716	22.0831	13.2839	14.6451
AT1G20810	33.4357	34.1419	23.3626	24.5424
AT1G20840	22.1492	21.4236	20.7121	20.8016
AT1G20850	36.2885	36.8579	31.6739	29.3598
AT1G20900	8.26224	7.85962	6.23772	6.43528
AT1G20950	18.8586	19.3048	14.5083	14.8873
AT1G20960	13.7374	13.5792	13.5505	12.4136
AT1G20970	15.6721	16.8876	15.2375	15.1659
AT1G20980	10.5644	10.9778	10.6859	10.7885
AT1G21000	13.7183	13.4898	13.9614	14.9026
AT1G21010	8.48788	9.64673	9.11517	8.21832
AT1G21050	12.0086	12.4162	12.9661	12.8486
AT1G21065	87.6723	81.4539	71.6427	67.4886
AT1G21080	17.7487	10.758	15.5952	13.9689
AT1G21090	7.88729	7.54548	9.89143	9.32762
AT1G21100	6.76552	6.18981	8.58869	8.47735
AT1G21110	5.83424	6.77989	7.33084	5.80951
AT1G21120	1.86081	1.95494	2.1133	2.26043
AT1G21130	94.1229	93.3276	112.251	115.473
AT1G21140	10.0108	7.89904	7.01455	7.17798
AT1G21200	3.02665	2.83638	3.02823	3.15251
AT1G21250	4.57884	4.04598	6.36285	7.0447
AT1G21270	7.1854	5.25965	9.13552	9.12885
AT1G21310	331.514	338.965	347.376	342.409
AT1G21350	17.4917	20.1436	18.4758	15.9616
AT1G21370	5.66551	5.99046	5.58017	5.7126
AT1G21380	17.927	18.5623	16.2787	16.1388
AT1G21390	3.76528	3.48889	3.85455	4.12365
AT1G21440	15.0992	12.8443	18.7562	39.946
AT1G21450	8.993	8.54457	8.25195	7.77045
AT1G21460	8.42558	9.68521	6.08683	7.25725
AT1G21500	286.036	289.867	306.497	306.77
AT1G21550	1.00733	1.24175	1.16328	1.19627
AT1G21600	39.4849	41.3203	34.6421	33.2587
AT1G21630	8.63881	9.71663	9.97407	9.65874
AT1G21640	9.17044	9.75185	7.14963	7.40401
AT1G21660	10.8046	11.1433	10.3314	9.39743
AT1G21670	14.4639	15.3049	15.7467	15.6765
AT1G21680	42.3949	44.6044	36.029	36.8039
AT1G21690	15.7091	13.7471	10.526	11.7303
AT1G21700	7.03986	7.37036	7.52047	7.17521
AT1G21720	50.2511	49.6803	43.6833	42.0238
AT1G21750	85.0145	82.6435	70.5614	69.0163
AT1G21780	14.4042	12.4998	13.1348	13.9011
AT1G21830	17.8375	16.9862	15.6847	14.619
AT1G21900	19.3152	18.8336	16.6458	16.1664
AT1G21910	5.2237	5.52887	11.4565	10.6221
AT1G21920	12.3789	12.1381	11.7153	12.9909
AT1G21980	7.98788	8.18323	7.92748	7.39073
AT1G22040	4.91387	5.12417	4.8323	4.79246
AT1G22060	4.43314	3.76045	3.52923	3.57594
AT1G22065	9.20563	12.0897	10.9352	11.494
AT1G22070	22.2129	22.6573	21.3196	20.3231
AT1G22140	24.1806	24.2043	21.4995	21.0777
AT1G22250	11.9824	9.84721	10.6388	10.1262
AT1G22270	50.8856	49.5194	51.6624	45.2683
AT1G22280	10.5558	12.2394	12.4903	11.3
AT1G22300	140.015	141.484	113.589	109.966
AT1G22360	24.451	23.3309	26.4171	25.4629
AT1G22400	5.0139	5.22385	5.43368	6.36752
AT1G22410	39.7581	39.4029	38.8715	37.6989
AT1G22430	19.3014	21.6874	17.2979	18.8913
AT1G22440	9.91605	10.8758	9.59093	9.13195
AT1G22450	62.6427	65.3364	50.8153	49.4966
AT1G22500	17.6332	17.3252	18.7167	19.6933
AT1G22530	27.9687	18.1519	25.5845	39.2519
AT1G22570	7.36081	6.90617	7.99176	7.52361
AT1G22590	6.42991	7.27452	5.06083	4.27848
AT1G22630	72.2249	64.0685	54.2018	54.2394
AT1G22640	12.5594	10.7285	7.0679	7.48708
AT1G22690	155.598	158.051	113.795	114.414
AT1G22700	40.6098	42.8631	36.013	35.0292
AT1G22710	45.0559	44.6484	59.481	60.0434
AT1G22750	21.1473	24.8964	15.1089	16.6712
AT1G22770	24.8828	24.2998	19.6903	19.6206
AT1G22780	250.882	250.312	146.576	145.264
AT1G22790	15.9779	16.6898	15.1656	14.6505
AT1G22840	197.949	191.577	158.054	152.323
AT1G22850	46.5431	46.1145	43.7126	40.0108
AT1G22885	25.7815	24.1863	27.2937	29.0959
AT1G22900	5.65548	6.04971	5.99601	6.25301
AT1G22920	16.1944	16.8974	14.485	14.0723
AT1G22930	10.4629	10.7198	10.2398	10.2128
AT1G22970	4.8559	5.25305	6.3572	5.81358
AT1G23040	5.42403	6.81507	7.39616	6.99538
AT1G23080	12.2469	14.6989	11.182	10.3345
AT1G23130	411.562	419.21	494.999	481.636
AT1G23180	5.84394	6.55054	5.25588	5.7672
AT1G23190	35.6115	34.4439	25.7868	24.6141
AT1G23220	24.406	23.1844	19.5506	17.8468
AT1G23310	295.753	294.027	270.018	268.119
AT1G23390	81.5253	81.1926	52.9007	53.6445
AT1G23400	20.1921	19.3645	17.6106	18.3229
AT1G23440	11.9926	11.6406	9.7666	10.0289
AT1G23460	3.69993	3.17122	3.75701	3.38835
AT1G23490	146.119	143.543	128.258	132.535
AT1G23710	6.0059	5.62015	5.43611	6.3496
AT1G23720	9.92224	9.83938	8.33833	7.5679
AT1G23740	37.5597	41.8143	34.8872	31.9853
AT1G23750	18.8691	17.4759	14.4542	14.0258
AT1G23780	11.1683	10.8712	13.1774	12.3439
AT1G23800	4.69106	4.71652	4.05581	3.94267
AT1G23820	55.9594	55.5107	65.0685	61.9138
AT1G23870	10.8502	10.5282	13.5774	13.5078
AT1G23950	9.92416	9.62005	13.2567	13.3581
AT1G23960	16.6124	16.4309	19.721	18.5402
AT1G24040	9.94472	9.97953	7.54658	7.88766
AT1G24050	46.8589	51.5284	31.8726	31.0943
AT1G24100	27.1641	28.1379	19.817	19.0272
AT1G24120	13.3313	13.2923	11.6147	11.5308
AT1G24160	14.0863	20.8885	24.8513	24.9115
AT1G24170	13.0592	11.8922	22.7714	22.1314
AT1G24180	54.3966	52.273	40.6103	38.7543
AT1G24190	3.67249	4.17715	4.08401	3.52604
AT1G24300	2.90889	2.88771	2.52756	3.03406
AT1G24360	87.7641	87.8969	69.679	68.4784
AT1G24440	7.59497	7.75586	5.68732	5.63672
AT1G24460	5.89221	6.05008	5.87975	5.51902
AT1G24510	74.5622	39.3603	71.9103	66.9557
AT1G24530	15.7724	14.9451	18.8557	19.4809
AT1G24560	8.49364	10.5807	8.45684	8.7181
AT1G24575	19.912	18.2409	18.5733	20.8452
AT1G24577	3.51314	3.18991	2.72194	3.02538
AT1G24610	14.7559	13.0336	14.117	13.3922
AT1G24625	13.1834	13.2742	11.2796	10.8738
AT1G24706	5.18184	5.17358	4.19571	4.00203
AT1G24764	7.79493	8.66017	8.74547	8.2177
AT1G24800	8.56621	8.72762	26.586	10.7631
AT1G24881	4.85164	4.9702	6.14611	5.94581
AT1G24996	80.2711	81.1866	76.2342	66.0587
AT1G25055	7.57781	7.70559	9.75728	9.35885
AT1G25150	1.79539	1.79267	2.09664	2.12608
AT1G25211	13.3308	12.0931	14.6499	13.8452
AT1G25280	12.6146	11.5795	12.2799	12.7008
AT1G25320	3.64224	3.40788	3.5171	3.15585
AT1G25350	20.5188	14.6568	19.0941	14.1337
AT1G25380	11.2816	12.027	11.4962	11.5834
AT1G25440	67.9801	66.7259	52.906	52.3973
AT1G25450	15.215	17.1467	14.1688	15.4577
AT1G25490	31.7648	29.4127	27.8741	29.1979
AT1G25510	4.04293	3.55507	5.0809	5.97944
AT1G25530	4.11483	4.76461	4.278	4.9948
AT1G25550	35.142	35.3327	27.0866	27.7211
AT1G25560	37.6473	38.0834	28.0519	27.9813
AT1G25570	9.14476	8.74039	7.40103	7.7405
AT1G25580	5.47409	5.66784	5.06483	5.61735
AT1G25682	15.6311	16.4094	16.6138	15.9744
AT1G26090	5.36714	5.61853	4.71535	4.54365
AT1G26110	49.7309	47.7187	43.8803	43.9564
AT1G26270	17.5121	17.6293	16.9267	16.0523
AT1G26340	11.9713	12.813	11.4469	11.9695
AT1G26450	13.6187	13.2883	14.2292	13.8506
AT1G26460	13.6512	13.8215	12.5138	12.172
AT1G26470	22.3873	24.8412	24.6811	24.7069
AT1G26550	141.043	143.643	103.602	100.536
AT1G26570	3.39125	3.1596	3.78554	3.9713
AT1G26630	562.959	557.614	406.466	473.972
AT1G26650	9.11175	8.99842	7.62844	7.52008
AT1G26670	33.6666	32.3496	31.2667	29.4026
AT1G26740	26.6777	25.2311	16.7245	14.6195
AT1G26761	7.22921	6.5969	5.9338	4.84681
AT1G26800	9.73933	10.4127	10.0547	8.2614
AT1G26820	6.87226	6.99069	5.33884	4.89088
AT1G26830	18.8203	18.9206	16.1861	15.1679
AT1G26850	52.0688	53.5917	46.3651	23.9162
AT1G26880	94.0943	92.5027	76.3622	76.3081
AT1G26910	15.449	16.0565	11.112	11.5936
AT1G26920	43.5917	41.3348	41.0581	37.294
AT1G26945	16.079	17.1134	9.77511	10.9522
AT1G27000	32.5682	31.1683	25.669	24.2245
AT1G27020	56.5871	56.1648	52.9414	53.3345
AT1G27030	23.789	24.3707	34.1164	32.6837
AT1G27090	45.3376	45.0351	39.2591	39.4104
AT1G27100	19.9882	20.8003	22.1265	21.6901
AT1G27130	43.7548	44.7275	42.1762	43.111
AT1G27140	3.21621	3.54202	5.66159	4.16178
AT1G27190	11.6859	1.22846	11.1434	10.0811
AT1G27200	5.28786	4.94434	5.12593	4.96931
AT1G27210	20.7774	21.2045	15.9685	16.6061
AT1G27290	16.9314	36.1208	17.646	15.5802
AT1G27300	25.3321	25.959	34.1307	30.7493
AT1G27310	110.816	113.751	87.9071	88.2628
AT1G27320	11.2568	9.9924	8.70063	8.54154
AT1G27330	80.111	79.0178	60.5066	57.709
AT1G27340	13.392	14.707	14.0607	13.8034
AT1G27350	60.1005	62.0935	47.5619	44.4547
AT1G27385	15.463	15.7741	15.1719	15.224
AT1G27390	30.2292	33.1512	30.9333	28.057
AT1G27400	255.764	254.211	226.18	217.95
AT1G27430	4.66436	3.60592	3.07215	2.92373
AT1G27450	101.327	98.7067	70.3383	71.8876
AT1G27460	10.101	10.4919	13.7393	12.8124
AT1G27480	14.1393	13.4196	10.239	10.5011
AT1G27500	2.12741	2.12665	2.19883	2.57777
AT1G27510	13.2382	13.0117	12.8107	13.4893
AT1G27530	70.2097	68.6923	54.187	59.9378
AT1G27540	4.82826	5.6016	6.00991	5.98971
AT1G27600	13.9595	14.8313	14.1651	14.8647
AT1G27650	25.4223	25.7208	29.0028	28.227
AT1G27680	6.93711	7.13735	6.57223	6.52469
AT1G27730	10.752	10.5361	7.85192	6.37451
AT1G27752	3.93774	4.5028	3.8469	3.56087
AT1G27770	7.44048	7.30812	9.34225	8.5946
AT1G27850	4.77682	4.32432	4.2168	4.05126
AT1G27930	30.2186	31.8969	30.4864	30.8565
AT1G27950	147.592	154.552	142.522	140.11
AT1G27970	58.5301	52.0726	47.8783	47.5197
AT1G28130	7.24765	7.75961	8.41818	8.99523
AT1G28140	33.4763	33.2902	26.9106	25.8811
AT1G28150	28.4891	28.2588	27.7656	27.5066
AT1G28200	15.5917	14.8669	15.0018	14.8011
AT1G28290	458.293	450.066	437.883	421.288
AT1G28320	8.73245	7.80047	8.43327	8.2778
AT1G28330	110.354	108.157	239.537	232.232
AT1G28340	14.3805	13.9093	11.4852	12.7615
AT1G28400	49.4122	53.1049	54.1992	52.2126
AT1G28440	14.4224	14.6248	12.883	12.6787
AT1G28490	13.3301	12.4411	11.1165	11.8777
AT1G28520	7.68594	10.9963	7.3713	7.03021
AT1G28540	10.5862	9.77005	8.03301	8.6405
AT1G28580	18.1424	10.9759	21.8851	21.4304
AT1G28600	10.4923	9.51037	9.4345	9.6351
AT1G28680	19.3403	20.3507	15.0651	15.115
AT1G29040	16.7337	16.6451	13.6107	13.3988
AT1G29070	425.146	418.565	418.891	423.614
AT1G29150	34.1278	32.1484	28.6927	27.5672
AT1G29160	5.58788	6.06612	6.88256	7.17781
AT1G29210	2.57611	4.68075	4.80275	7.94767
AT1G29220	13.2987	14.0049	11.0277	9.82739
AT1G29250	48.4102	49.4524	46.6756	46.3538
AT1G29260	6.65176	7.20671	6.29673	7.21787
AT1G29280	23.8596	23.6282	23.5678	23.0396
AT1G29310	18.942	17.7623	14.9377	13.2098
AT1G29340	8.1142	8.01383	8.59645	8.20598
AT1G29350	13.112	13.383	12.0129	12.0589
AT1G29370	17.7553	17.3085	16.6549	16.6825
AT1G29390	32.0212	30.3803	34.0593	34.0302
AT1G29395	53.0453	52.6048	77.048	74.6726
AT1G29400	16.7778	17.2194	14.9149	14.2016
AT1G29418	23.6054	20.8984	30.6854	28.8417
AT1G29430	8.64728	9.00865	6.8489	6.44935
AT1G29440	10.3307	10.2895	6.52812	8.26642
AT1G29470	43.0063	41.7646	30.8595	29.309
AT1G29500	5.25149	5.7287	4.22719	3.46291
AT1G29520	30.2816	30.713	20.3762	19.1688
AT1G29640	5.5882	5.39862	4.6041	5.7041
AT1G29660	26.7137	26.2738	33.7516	32.6246
AT1G29670	53.6067	56.0186	58.3983	60.4868
AT1G29690	9.78493	9.88324	8.7006	9.17188
AT1G29790	7.29065	7.03781	7.51816	6.71507
AT1G29800	3.83573	4.27076	4.08812	4.19094
AT1G29880	26.4452	26.9745	24.4054	23.3976
AT1G29900	20.8382	20.0326	22.0379	23.5526
AT1G29910	4901.62	5008.87	5147.59	5173.94
AT1G29920	5598.96	5386.21	4010.2	4185.69
AT1G29930	11651.4	11783.1	12366.7	12415.3
AT1G29950	12.1981	12.0565	12.5001	13.5554
AT1G29965	38.3152	40.2663	34.5245	36.2544
AT1G29980	6.99936	7.09248	9.38812	9.43158
AT1G30070	13.559	14.0256	8.62318	9.85791
AT1G30090	6.87666	6.58189	5.67566	6.08094
AT1G30120	39.4525	41.6334	45.042	47.0541
AT1G30200	13.3425	14.5236	15.078	14.1414
AT1G30210	23.4782	21.4857	20.2311	19.4108
AT1G30230	259.005	264.936	210.187	198.971
AT1G30330	13.2521	13.4608	10.5145	10.9697
AT1G30360	66.3812	64.9476	76.8319	75.3193
AT1G30380	2584.76	2649.78	2483.84	2478.83
AT1G30400	16.3851	15.5606	13.8292	12.1465
AT1G30440	12.4266	12.1005	15.0045	14.3289
AT1G30470	11.77	11.6204	11.3847	11.2961
AT1G30480	7.37533	6.62679	5.35215	5.45751
AT1G30510	13.5553	10.4484	16.1947	11.5035
AT1G30530	7.15866	7.77494	6.78104	7.33997
AT1G30570	3.65129	3.72823	3.39073	3.18435
AT1G30580	85.5715	81.0467	68.4206	70.9793
AT1G30610	5.12611	4.2562	3.991	3.98363
AT1G30630	68.018	66.324	50.3436	47.5406
AT1G30690	24.1819	25.9427	24.3817	24.4323
AT1G30700	2.25375	2.34739	3.14364	3.06395
AT1G30720	2.87822	2.78991	2.72106	2.79369
AT1G30730	2.56466	1.76334	2.24215	2.29846
AT1G30750	6.85086	5.08839	7.65761	7.57906
AT1G30760	2.21274	1.83477	2.76898	2.51025
AT1G30820	22.0569	22.8085	36.9743	35.8484
AT1G30840	6.50343	6.51277	4.88577	4.68621
AT1G30870	7.71979	8.78944	6.22975	6.86821
AT1G30880	74.3638	74.3261	61.4349	59.2727
AT1G30890	7.95551	7.24027	6.85773	7.4267
AT1G30970	10.6381	11.2253	10.1663	11.7066
AT1G31130	12.1572	12.3876	14.6651	14.2302
AT1G31160	11.4438	19.213	16.0631	17.3125
AT1G31180	25.872	26.8641	25.7833	23.9395
AT1G31190	15.129	16.5219	11.9682	10.9373
AT1G31230	16.3519	15.3008	12.3951	11.3873
AT1G31300	11.7396	11.1298	11.1896	10.5388
AT1G31330	2683.74	2658.43	2629.91	2625.99
AT1G31335	15.0495	13.8135	14.1311	15.0358
AT1G31340	43.7606	44.8925	31.4529	30.0968
AT1G31440	11.4197	11.9126	11.1735	10.5731
AT1G31460	3.7724	3.53507	3.14668	3.29507
AT1G31580	213.057	211.171	324.374	324.454
AT1G31660	16.2188	15.6094	15.8086	13.9944
AT1G31690	3.69749	3.76302	1.76044	2.2525
AT1G31710	10.9284	10.5604	9.47928	8.69313
AT1G31730	15.4798	14.7086	12.706	13.4142
AT1G31770	10.8887	11.4952	11.7551	11.6527
AT1G31780	12.2784	12.2511	12.6829	13.0842
AT1G31800	23.556	23.55	20.2105	19.5629
AT1G31812	407.17	402.613	362.564	348.101
AT1G31817	22.8121	23.8536	16.8209	18.734
AT1G31850	14.0582	14.3244	12.8607	12.1568
AT1G31860	11.8315	11.1636	9.00473	8.40085
AT1G31910	21.8244	20.6344	19.8114	18.0639
AT1G31930	10.0161	9.99459	8.72189	8.40439
AT1G31935	13.9326	14.0632	12.0067	12.8174
AT1G31940	19.4202	19.8191	16.949	16.3789
AT1G31970	32.8618	34.3972	31.3158	30.121
AT1G32060	471.412	464.165	374.22	366.97
AT1G32070	22.3979	23.9041	22.9551	24.6677
AT1G32080	73.7157	73.4513	59.0134	57.1921
AT1G32100	7.8549	7.28956	6.22719	5.57971
AT1G32127	3.40051	3.79191	3.40387	3.53949
AT1G32130	25.019	25.3895	23.3296	25.109
AT1G32160	29.4685	27.6643	23.9699	23.0024
AT1G32170	12.795	12.704	15.0228	14.964
AT1G32200	30.8093	32.0723	26.3558	26.5969
AT1G32220	25.2495	24.0958	22.9176	21.518
AT1G32230	26.4636	26.6235	24.2898	24.3682
AT1G32360	13.3422	12.0796	12.5101	12.4694
AT1G32400	33.1683	31.2148	30.7095	33.3505
AT1G32440	8.95647	8.65231	7.72772	8.36477
AT1G32450	55.5369	55.967	50.3069	48.569
AT1G32470	289.519	423.088	253.419	344.543
AT1G32500	39.7786	38.4141	26.4789	28.7271
AT1G32530	7.92954	7.97311	6.62457	6.99931
AT1G32550	41.892	43.2297	34.6462	34.023
AT1G32580	25.3401	24.7809	22.6848	22.0663
AT1G32690	5.34264	6.56293	5.85841	5.59211
AT1G32700	23.4391	24.1298	20.6839	20.4499
AT1G32790	38.4283	38.7994	33.4699	33.5218
AT1G32810	4.97157	4.73395	4.79829	4.27815
AT1G32870	2.56379	2.30643	3.14906	3.30094
AT1G32900	5.33754	5.93347	5.13592	5.61578
AT1G32920	28.4716	27.6706	21.9235	22.5741
AT1G32928	12.7713	13.1415	9.15507	10.1389
AT1G32990	216.407	212.114	223.175	219.551
AT1G33040	84.1251	81.997	76.8267	77.0785
AT1G33050	9.93296	9.59915	10.2989	11.0777
AT1G33060	6.22828	5.57899	7.81218	7.15165
AT1G33120	235.283	221.65	178.734	178.153
AT1G33140	395.065	382.972	305.553	303.833
AT1G33170	10.2303	10.2435	6.02118	5.94111
AT1G33240	17.6862	10.5135	16.5828	16.9864
AT1G33265	24.8621	24.7245	20.7214	18.5042
AT1G33330	12.0321	11.9016	10.389	9.74616
AT1G33470	6.57631	9.65004	9.36797	9.43741
AT1G33520	9.45439	10.3417	11.2503	11.1179
AT1G33560	3.20186	3.17781	3.76877	3.86094
AT1G33590	50.3003	39.7507	4.31039	2.73179
AT1G33600	14.4417	14.4407	11.3613	11.3754
AT1G33680	14.4368	14.2531	14.156	14.8741
AT1G33780	17.6395	18.0856	19.4809	18.8245
AT1G33800	10.4002	9.3897	10.0806	9.99044
AT1G33810	86.1412	93.8344	80.2548	72.6767
AT1G33811	38.435	37.3712	35.2787	35.4463
AT1G33970	18.3858	7.40418	8.64112	8.82173
AT1G33990	22.3829	20.9869	20.71	21.2287
AT1G34000	91.6897	91.5992	79.1011	76.7154
AT1G34010	10.0341	8.95152	9.72382	9.47702
AT1G34030	183.05	180.182	101.822	102.542
AT1G34130	10.2729	10.8943	7.09199	6.9379
AT1G34190	11.9274	12.689	13.551	12.1601
AT1G34220	12.3998	11.3773	10.2967	9.25306
AT1G34350	13.6264	11.4369	10.7605	10.4613
AT1G34370	6.09636	9.33987	7.44582	9.57169
AT1G34418	33.7296	33.1012	32.3834	32.2199
AT1G34430	33.0256	34.015	31.7021	31.5507
AT1G34550	9.28088	10.7986	8.7011	8.46991
AT1G34570	9.1468	8.85526	4.99276	6.10217
AT1G34760	7.44964	7.52953	8.62719	8.63018
AT1G34780	7.00953	6.88965	5.48061	5.20343
AT1G35140	4.23162	3.47523	21.8221	21.604
AT1G35160	73.0559	68.6245	67.5737	68.3812
AT1G35340	14.3125	16.7543	10.5553	11.2023
AT1G35420	32.1168	32.4483	28.2844	26.7534
AT1G35470	2.18647	2.62077	5.15599	4.47333
AT1G35560	5.204	5.37126	3.76669	4.14787
AT1G35580	39.4464	38.6366	33.2209	15.6784
AT1G35620	21.2313	22.2929	20.6635	19.4564
AT1G35670	8.68755	9.43003	8.6206	8.99132
AT1G35680	360.651	356.038	331.57	322.261
AT1G35720	208.82	213.078	197.373	194.014
AT1G35780	8.55496	4.5458	10.3717	10.0323
AT1G36160	9.07001	9.288	8.66884	8.25861
AT1G36280	4.69154	4.61411	4.59839	4.86006
AT1G36310	15.8499	14.1236	13.2593	11.3561
AT1G36320	29.5256	29.173	25.5356	25.6641
AT1G36370	15.1317	15.2484	12.5782	12.7079
AT1G36390	24.7915	21.4038	23.7428	22.598
AT1G36730	34.8697	36.7158	42.5946	41.8555
AT1G36980	52.1076	60.0517	58.4471	58.3004
AT1G36990	7.7219	7.79303	7.46703	7.23476
AT1G37130	145.592	143.499	138.906	137.555
AT1G41830	34.1066	33.0608	31.264	30.8425
AT1G41880	137.325	143.296	110.833	106.767
AT1G42550	11.3686	11.0735	11.4912	11.4425
AT1G42960	132.518	129.115	137.182	138.167
AT1G42970	330.264	332.026	306.021	293.523
AT1G42990	25.5234	25.2247	29.0072	30.4277
AT1G43170	221.061	218.181	209.392	208.147
AT1G43190	25.1717	7.27847	24.6608	24.3017
AT1G43560	65.3318	67.5424	63.1061	70.5473
AT1G43580	12.8442	14.4704	14.8804	14.1985
AT1G43670	46.7016	47.5825	40.337	40.2012
AT1G43690	12.6962	12.5871	10.149	9.53387
AT1G43700	24.9132	25.2069	25.1677	27.435
AT1G43710	38.8344	40.2282	32.3943	32.4246
AT1G43790	13.4785	14.2616	9.15303	10.6107
AT1G43800	28.8748	31.1321	25.5156	25.7047
AT1G43860	11.8223	12.6275	9.1159	4.1488
AT1G43890	48.9391	49.0138	39.4086	36.293
AT1G43910	3.32734	3.58883	3.59751	3.99872
AT1G44000	57.5201	55.8592	41.2788	39.8298
AT1G44100	10.113	10.0114	8.87204	8.52091
AT1G44110	7.32815	7.01205	5.92335	6.73442
AT1G44170	10.3339	11.0698	9.2613	9.50345
AT1G44446	24.3804	22.029	19.7969	20.3885
AT1G44575	305.971	298.463	225.872	224.73
AT1G44760	13.715	13.9444	17.675	18.3445
AT1G44770	20.0894	19.1054	18.5875	17.6343
AT1G44800	41.9059	38.5218	46.224	48.2747
AT1G44810	14.0656	13.0295	15.9267	14.5565
AT1G44820	9.52556	10.3235	6.2022	6.47426
AT1G44900	5.9543	5.68961	4.07769	4.61509
AT1G44920	42.0597	42.0747	41.9901	40.2242
AT1G45000	44.5172	45.1592	36.7791	37.2247
AT1G45130	13.9351	13.674	12.8119	12.5336
AT1G45145	43.4219	42.7004	48.4974	45.143
AT1G45170	12.6716	10.8669	9.41343	11.5922
AT1G45201	22.8057	21.2088	21.7839	21.6524
AT1G45230	29.1999	28.4122	24.292	24.1819
AT1G45249	5.28788	5.3539	4.60307	4.13221
AT1G45474	87.3234	82.4379	69.0316	69.8527
AT1G45688	38.574	40.2919	37.4071	36.634
AT1G45976	11.8719	10.3525	11.7794	11.9957
AT1G46264	7.42759	7.42907	8.51757	7.2144
AT1G47056	5.95466	4.91648	5.26588	4.76595
AT1G47128	96.9282	95.9908	85.8052	84.2195
AT1G47200	29.4469	28.9551	29.826	27.7651
AT1G47210	8.55829	10.0198	9.54346	9.5676
AT1G47250	2.6534	2.67505	4.053	4.2567
AT1G47260	45.988	45.053	29.8083	29.712
AT1G47278	17.3294	15.8301	13.6072	13.9322
AT1G47310	9.09676	8.54392	6.7519	6.66236
AT1G47420	112.737	115.18	81.7719	79.0635
AT1G47490	17.211	19.391	14.551	14.8573
AT1G47500	13.289	12.9679	10.4505	10.1152
AT1G47530	20.3776	19.1317	19.1745	18.7528
AT1G47600	8.48922	8.44416	4.77336	4.67501
AT1G47670	9.70497	9.54287	9.94679	10.251
AT1G47710	15.0178	13.9337	13.6535	13.4699
AT1G47750	5.13556	4.67629	6.90429	6.94833
AT1G47820	9.78783	9.38091	8.14745	7.37137
AT1G47830	22.5783	20.9978	15.5807	17.0299
AT1G47900	9.7057	9.44967	7.75788	7.52191
AT1G47960	3.81251	3.48873	4.33975	4.63163
AT1G47970	27.8768	29.0069	30.5099	28.5703
AT1G48030	48.4634	49.3974	36.0687	28.104
AT1G48090	2.86969	2.65838	2.31347	2.21885
AT1G48110	11.7566	10.9276	10.366	10.457
AT1G48160	35.5075	12.9148	24.1444	24.5648
AT1G48300	84.9885	82.8634	80.0861	75.5066
AT1G48350	325.011	327.575	306.94	300.608
AT1G48410	16.7234	19.6949	23.5441	23.4033
AT1G48420	10.4929	9.58097	9.45889	8.57214
AT1G48440	48.0531	48.6687	40.1482	42.3934
AT1G48450	35.2452	34.464	30.2301	30.7421
AT1G48460	6.65465	6.36494	6.46096	6.31576
AT1G48480	13.2346	12.8357	11.9126	12.1341
AT1G48520	15.7608	15.8126	15.0397	14.0382
AT1G48570	11.4542	10.8403	8.6615	8.90931
AT1G48600	63.3405	64.0929	53.1364	52.6457
AT1G48610	13.2142	12.649	8.54289	9.04295
AT1G48620	36.8906	34.8367	28.8269	29.7978
AT1G48630	46.6063	46.8032	32.037	31.0069
AT1G48760	19.6121	20.3024	16.0736	20.2351
AT1G48790	16.0107	16.7005	13.8556	13.8506
AT1G48830	51.6724	126.988	35.959	39.1182
AT1G48850	33.8028	31.8268	24.0904	22.5487
AT1G48860	20.3827	20.3222	17.529	16.724
AT1G48900	21.3439	20.7521	16.3785	16.4058
AT1G48920	73.1865	71.8673	99.2948	96.2766
AT1G49130	9.39874	8.60442	7.79146	7.53385
AT1G49140	32.8265	31.311	27.1566	26.6821
AT1G49230	12.5517	10.652	14.7987	11.6813
AT1G49240	123.655	126.13	105.577	105.31
AT1G49245	7.56537	8.47086	9.03766	8.723
AT1G49300	46.5195	45.8531	36.295	37.2693
AT1G49310	11.8591	11.931	10.2793	10.6996
AT1G49320	6.58139	6.7736	5.85183	4.83086
AT1G49340	5.03818	4.38362	4.15659	4.03498
AT1G49380	10.3183	11.0404	9.0737	8.98643
AT1G49400	26.7428	26.5476	21.1711	18.6294
AT1G49410	90.8807	86.2343	68.7878	62.6907
AT1G49430	7.11024	7.70876	6.40092	5.84212
AT1G49470	9.82182	10.4396	8.30825	8.42568
AT1G49480	8.8337	15.2945	7.85951	16.6127
AT1G49500	4.50181	86.2875	79.8724	76.9835
AT1G49590	10.2353	9.79092	8.50688	8.28228
AT1G49600	34.9884	33.6157	24.174	25.8945
AT1G49650	1.14744	2.13894	2.76827	2.18473
AT1G49660	14.7458	14.5593	16.8256	15.2961
AT1G49670	5.21773	11.4962	6.83256	9.9498
AT1G49720	30.575	22.1651	17.7269	18.8543
AT1G49750	38.6709	37.8656	43.3105	40.6561
AT1G49760	45.1285	45.6305	33.3216	34.69
AT1G49780	8.93697	10.5694	8.21143	9.52306
AT1G49820	9.72962	10.1045	11.5851	11.7152
AT1G49860	14.2958	13.5807	27.2156	27.3434
AT1G49970	104.472	104.097	89.5434	89.3761
AT1G49975	27.8613	31.6031	30.6233	28.7612
AT1G50010	142.83	141.181	148.827	147.027
AT1G50020	38.2849	39.8135	32.0338	29.7448
AT1G50055	5.7	5.85119	5.63626	5.15784
AT1G50120	6.05312	6.30245	6.30775	5.73825
AT1G50200	36.2989	36.4458	32.7544	32.0338
AT1G50250	31.6854	31.7088	20.818	22.5625
AT1G50320	158.429	150.322	129.469	122.584
AT1G50370	12.3614	12.2126	13.2104	12.3999
AT1G50380	6.45498	6.82024	5.3398	5.21701
AT1G50430	41.8914	40.7519	29.9445	29.8302
AT1G50480	49.3838	46.7192	52.7042	51.0525
AT1G50490	32.35	32.7073	34.1149	30.5758
AT1G50570	16.6119	15.4609	14.9888	15.6654
AT1G50600	12.1558	1.09392	11.2055	11.2805
AT1G50620	5.86929	5.86504	6.60329	5.92074
AT1G50640	26.95	29.4215	25.71	28.2801
AT1G50732	13.6255	14.2697	15.517	16.7987
AT1G50840	6.46495	6.39179	5.0929	5.1438
AT1G50900	210.899	217.374	199.35	185.115
AT1G50920	38.6262	39.5523	38.5711	38.5606
AT1G51060	99.9498	101.368	92.0411	90.6584
AT1G51070	58.7811	54.9982	47.4715	47.7384
AT1G51080	6.13938	6.91832	5.53915	4.84021
AT1G51100	18.0695	16.9641	14.9216	14.7869
AT1G51110	45.8582	45.9467	34.6206	31.6611
AT1G51160	27.7865	28.345	27.4729	24.938
AT1G51170	5.85019	6.62455	5.59827	5.96428
AT1G51200	91.8086	91.181	95.7994	95.3508
AT1G51350	5.66116	5.4698	4.65926	4.66165
AT1G51360	10.1072	9.9074	10.0362	9.68412
AT1G51400	945.526	932.372	969.902	952.224
AT1G51470	9.52922	9.00726	4.49393	4.88581
AT1G51500	14.9792	15.8007	12.2701	12.1258
AT1G51510	63.7642	63.8533	51.7325	46.2514
AT1G51560	8.63628	9.43055	7.4332	7.47169
AT1G51570	22.0339	22.1868	23.3112	23.1742
AT1G51580	5.3455	5.65851	6.40968	6.67865
AT1G51610	18.137	18.0086	13.4772	13.1925
AT1G51630	20.5547	20.2268	17.2587	15.5725
AT1G51650	262.139	263.457	179.916	182.081
AT1G51660	3.42342	4.41859	4.58901	4.40659
AT1G51680	24.512	25.784	22.3559	20.3892
AT1G51700	10.5708	11.2921	8.08587	8.94737
AT1G51760	16.0976	14.482	14.1367	15.8222
AT1G51800	5.1498	5.52363	2.61932	2.16012
AT1G51805	11.911	12.4012	6.6398	6.76334
AT1G51830	11.8319	11.7496	8.98599	9.63706
AT1G51850	4.23532	4.12639	2.59818	2.88974
AT1G51940	15.3639	15.0061	18.1376	16.8089
AT1G51950	8.27959	8.02336	11.0731	11.9022
AT1G51980	37.7725	36.8417	27.2017	26.5054
AT1G52050	3.49673	2.63599	2.66868	2.58147
AT1G52060	13.1339	10.2037	7.14862	6.05868
AT1G52070	7.10437	5.17415	18.8798	18.5262
AT1G52100	1.73532	1.02347	2.04791	2.1268
AT1G52140	14.2105	11.8182	12.6297	12.7004
AT1G52150	5.46174	6.55911	8.35665	7.52792
AT1G52190	15.3063	13.9899	12.8989	13.6502
AT1G52200	19.6154	21.8381	18.3423	18.2512
AT1G52220	154.173	129.199	114.354	113.686
AT1G52230	1157.44	1162.46	1267.71	1243.96
AT1G52280	19.292	20.1836	16.4678	15.3896
AT1G52300	563.752	556.28	362.913	378.842
AT1G52320	3.67458	4.46749	4.2239	3.8553
AT1G52360	12.3993	13.1631	11.4849	9.20643
AT1G52370	10.1528	10.1488	10.4775	10.5796
AT1G52380	11.5891	11.111	9.02865	8.9366
AT1G52400	28.167	28.625	72.5167	69.3831
AT1G52410	6.68484	6.4146	12.5066	11.0002
AT1G52420	12.4196	12.7791	11.7201	11.1476
AT1G52510	44.3699	45.4672	31.5451	32.0055
AT1G52540	3.22486	2.8185	3.54509	2.98133
AT1G52560	3.37613	4.70493	4.01803	4.01576
AT1G52670	32.2265	32.8415	30.7542	31.0364
AT1G52720	22.9939	25.0313	25.8824	25.9687
AT1G52730	17.3432	18.4628	14.4558	13.9782
AT1G52740	120.746	121.8	111.48	114.952
AT1G52760	24.734	24.6081	26.8202	25.5898
AT1G52780	4.48739	4.06586	4.03149	3.8642
AT1G52827	11.5927	11.9158	8.86701	8.57567
AT1G52870	32.9869	33.1742	25.0853	24.609
AT1G52905	15.938	18.4045	18.029	17.8622
AT1G52930	20.8776	21.7903	23.8317	21.4622
AT1G52980	29.2847	28.591	26.6402	26.1548
AT1G53000	26.3016	25.8178	18.985	21.2074
AT1G53030	14.8826	12.5121	11.4058	10.7578
AT1G53035	1.16143	5.43162	5.81311	6.84581
AT1G53050	9.89267	9.19702	7.69043	8.47003
AT1G53070	6.41767	6.12803	9.04973	9.43323
AT1G53180	4.74759	6.0619	3.15109	3.87347
AT1G53210	42.0548	40.3433	43.5467	41.1941
AT1G53233	1.53332	1.30479	1.59674	1.17133
AT1G53240	222.827	217.727	118.019	119.461
AT1G53280	13.3262	15.0193	17.4043	16.0304
AT1G53300	10.9652	10.0384	10.0419	9.21435
AT1G53310	30.7357	31.3493	20.9233	22.3319
AT1G53320	30.3481	29.3379	27.5088	27.3088
AT1G53380	3.97372	7.44347	7.54618	7.42073
AT1G53400	32.2667	35.3966	34.0934	29.5739
AT1G53410	4.09096	7.95867	9.74256	8.84724
AT1G53430	7.49507	8.31747	8.14064	7.39821
AT1G53440	7.74505	8.48183	9.10231	8.18229
AT1G53500	18.3023	18.7631	15.2142	15.1658
AT1G53520	17.7832	17.6783	20.7264	19.2484
AT1G53540	28.5901	28.4397	23.5103	28.7094
AT1G53570	4.76167	5.31856	5.88493	5.69213
AT1G53580	30.0448	28.8302	29.1999	28.7658
AT1G53590	7.06929	7.01929	5.89118	6.28544
AT1G53645	14.3533	13.0554	11.1258	11.5655
AT1G53670	61.8489	59.0056	51.4311	49.9025
AT1G53680	4.97947	5.83025	4.28551	3.74221
AT1G53730	10.4151	9.75409	10.5317	10.8989
AT1G53750	85.7477	89.4253	77.83	74.9159
AT1G53830	1.92632	2.18424	2.10853	2.11988
AT1G53840	16.9524	17.0536	14.7381	14.5099
AT1G53850	16.1574	32.7277	12.186	26.5238
AT1G53910	35.7373	34.4689	6.73187	6.76159
AT1G54000	62.5432	64.7435	72.0486	68.6324
AT1G54010	44.5086	45.0843	61.4459	60.862
AT1G54030	17.9755	18.6132	18.221	18.5288
AT1G54050	11.6099	12.6679	11.6265	13.1023
AT1G54060	13.135	11.4734	11.8599	10.4961
AT1G54080	47.2153	44.7473	27.2782	48.4542
AT1G54090	7.73062	8.16794	7.98347	7.73331
AT1G54100	22.1988	22.6379	23.8684	23.5644
AT1G54130	24.2195	22.2341	19.8818	19.0766
AT1G54140	13.4629	13.9338	11.562	11.281
AT1G54150	7.32797	7.3143	8.24756	7.44619
AT1G54170	7.76624	7.31523	7.51103	7.95749
AT1G54270	38.6007	37.3101	37.9169	39.1368
AT1G54320	39.6476	41.5003	38.4282	37.5503
AT1G54380	4.57258	4.36585	5.05478	5.11332
AT1G54385	3.72995	3.87273	2.95632	2.86992
AT1G54410	1811.57	1809.39	1566.04	1510.55
AT1G54460	20.8869	23.6432	22.1927	21.685
AT1G54500	101.179	101.743	111.459	107.388
AT1G54520	44.3121	43.3453	27.2018	26.5862
AT1G54530	2.15745	1.68668	1.93525	2.62137
AT1G54540	2.22248	1.84045	2.71067	2.49302
AT1G54570	5.15112	4.6964	3.52711	3.85811
AT1G54575	19.8378	20.1566	17.224	17.4044
AT1G54580	167.43	172.051	134.984	134.091
AT1G54610	20.517	19.3555	17.1524	16.6499
AT1G54630	98.8472	97.0321	79.6856	76.1152
AT1G54690	55.5429	53.4325	55.8239	53.7425
AT1G54710	7.00367	6.78351	6.36158	5.70443
AT1G54740	17.4667	15.6617	23.8972	22.6203
AT1G54770	11.8972	9.90236	10.3419	9.59424
AT1G54780	329.609	327.586	260.077	248.042
AT1G54830	13.9367	15.6701	12.1637	12.6755
AT1G54850	9.45958	8.86371	8.03575	6.30587
AT1G54920	7.59242	8.40212	8.03681	7.66298
AT1G54990	8.17503	8.95968	9.17937	8.85115
AT1G55020	7.27587	6.66219	7.69288	7.00947
AT1G55090	9.98518	10.0799	6.66731	7.11404
AT1G55110	9.23585	8.228	8.71926	7.95909
AT1G55130	5.85754	5.9912	6.06733	5.92601
AT1G55140	21.5061	23.24	23.2366	20.7009
AT1G55150	6.07815	6.5831	6.49618	6.44973
AT1G55160	17.6945	16.9244	13.7115	14.8514
AT1G55170	4.10639	3.47447	4.7782	4.01014
AT1G55190	13.4314	11.7002	4.364	3.32443
AT1G55210	41.7843	43.2303	63.6296	61.8884
AT1G55260	23.2723	16.3424	28.3414	18.9911
AT1G55265	3.5949	1.54858	2.5566	1.48583
AT1G55300	6.33627	6.59412	6.41684	6.69822
AT1G55330	94.7696	94.3465	184.219	172.79
AT1G55340	25.6189	25.7919	22.3087	19.3433
AT1G55360	35.1595	34.3172	35.9666	34.5187
AT1G55450	25.8749	25.6166	31.4354	31.2676
AT1G55460	8.12752	7.68669	8.44121	8.26974
AT1G55480	61.261	58.9603	48.4729	46.0249
AT1G55490	134.226	136.557	120.667	117.149
AT1G55530	10.8929	9.9173	9.26656	10.0107
AT1G55670	2055.7	2029.39	2328.87	2302.74
AT1G55680	33.3808	32.4054	30.0171	30.0522
AT1G55805	22.8449	22.5602	27.488	27.48
AT1G55840	23.5156	24.4019	20.0446	19.6625
AT1G55850	11.7535	12.9056	11.7244	11.6395
AT1G55860	3.63081	3.76576	3.20517	3.21834
AT1G55890	11.6029	10.9145	10.8876	10.2967
AT1G55920	37.2897	38.0837	28.3048	25.8719
AT1G56045	445.489	442.996	301.073	296.524
AT1G56050	13.8555	14.2186	12.6992	12.0044
AT1G56070	173.146	174.372	143.234	7.30674
AT1G56110	62.3639	59.983	64.3529	64.4022
AT1G56190	62.2222	61.0072	42.4324	42.6232
AT1G56200	111.944	105.646	98.5309	98.0215
AT1G56210	9.16194	9.2793	10.5433	10.4399
AT1G56220	252.001	250.149	354.799	341.457
AT1G56230	6.73674	6.3408	6.45224	2.85112
AT1G56280	113.663	114.126	120.042	142.721
AT1G56290	4.58166	4.66011	5.05759	4.41092
AT1G56300	35.7985	35.4822	37.4735	35.8667
AT1G56330	121.985	121.033	89.3954	83.0716
AT1G56340	95.0307	96.1186	70.5737	80.6442
AT1G56430	5.60674	4.37179	3.98169	4.0056
AT1G56450	45.0986	47.2122	35.1374	33.5958
AT1G56460	9.75889	9.27199	9.29446	8.87759
AT1G56500	15.2025	14.9484	11.8731	11.0293
AT1G56560	4.32911	3.78932	4.14426	3.5288
AT1G56660	10.4101	10.0768	8.13387	8.3121
AT1G56700	33.5231	34.9061	29.7857	30.7181
AT1G57610	1.62102	1.15846	1.83392	3.7036
AT1G57620	13.901	15.7824	13.2005	14.4638
AT1G57660	214.165	211.385	159.183	157.824
AT1G57680	31.1583	7.6419	10.9427	7.98249
AT1G57720	130.15	126.34	94.6501	94.5596
AT1G57765	8.70147	9.38862	10.357	7.0733
AT1G57770	14.2075	13.8575	12.5567	11.5606
AT1G57820	12.7395	7.66439	8.33802	7.78157
AT1G57860	102.972	95.3146	84.7518	85.8877
AT1G57990	13.6851	13.3674	27.7309	26.7825
AT1G58025	7.91684	7.8565	6.56167	6.33869
AT1G58030	22.6448	23.422	24.4568	24.1877
AT1G58070	5.9223	5.7525	5.05989	4.66225
AT1G58080	60.8119	61.6556	50.9573	50.7137
AT1G58100	12.28	12.7555	16.1565	15.2541
AT1G58110	14.1858	15.4387	12.0836	13.3542
AT1G58180	13.8563	17.466	18.901	18.4421
AT1G58200	14.259	13.5405	12.7412	12.76
AT1G58210	4.35324	4.52708	4.29318	4.19572
AT1G58270	40.6697	40.9642	48.1911	50.1842
AT1G58290	84.7337	83.8528	92.0319	89.2417
AT1G58360	12.0855	12.4612	17.7869	17.4871
AT1G58370	2.53613	2.82852	1.84228	1.69083
AT1G58380	26.3827	25.3079	34.399	32.7409
AT1G58440	10.4415	9.34046	10.1143	9.43088
AT1G58684	59.7119	59.4774	50.2022	50.1693
AT1G58983	89.7064	88.6952	76.8535	74.4539
AT1G59124	6.6368	6.44353	4.73667	4.7988
AT1G59218	3.47029	3.76048	3.29094	3.42746
AT1G59359	60.2403	60.0024	51.3518	48.3317
AT1G59580	13.7468	14.8803	12.9624	13.3457
AT1G59590	7.32125	5.94592	4.97888	5.24629
AT1G59600	8.48626	8.6461	6.72914	4.65365
AT1G59610	19.6912	19.5429	16.3062	16.7806
AT1G59700	11.9374	9.98118	10.1648	9.10882
AT1G59710	6.81002	8.52553	13.9658	13.965
AT1G59750	12.4824	12.6747	12.716	12.9441
AT1G59830	24.0724	23.3748	23.211	24.132
AT1G59860	10.2522	12.1596	9.23302	10.1785
AT1G59870	65.4079	66.601	64.5951	61.9276
AT1G59900	59.1765	59.97	54.7354	56.1601
AT1G59910	5.80864	5.50862	5.53372	5.00214
AT1G59960	13.587	14.3816	13.2597	12.5792
AT1G59970	3.16408	3.80826	3.70691	3.87809
AT1G59990	10.5238	9.40046	10.2879	9.62518
AT1G60000	42.7904	43.4792	41.212	38.2073
AT1G60010	35.4762	35.5437	33.3966	32.5547
AT1G60070	15.6461	17.4471	14.5803	14.6498
AT1G60140	13.3539	14.0454	12.9486	12.4529
AT1G60160	4.63245	5.179	5.58486	5.53885
AT1G60170	26.5736	28.3645	23.3935	23.3831
AT1G60390	4.60888	4.59583	4.19192	4.37837
AT1G60420	11.6869	11.2888	11.162	11.6498
AT1G60550	41.5399	44.9592	41.4652	39.8263
AT1G60600	21.7335	21.1826	15.5949	15.6835
AT1G60610	4.63131	3.97048	4.0282	3.54694
AT1G60660	13.9201	12.5469	17.5755	14.9443
AT1G60710	48.6467	49.3663	46.4596	46.9384
AT1G60730	13.8643	13.5351	11.4775	11.3045
AT1G60770	15.8328	15.4997	13.7678	15.6141
AT1G60780	35.7871	37.8028	29.2665	28.8308
AT1G60800	15.0402	14.9295	8.35566	12.6843
AT1G60810	11.4242	11.4182	13.5432	12.5313
AT1G60870	31.7895	31.396	35.0929	35.1255
AT1G60900	14.991	13.8711	13.6171	12.9537
AT1G60940	33.1683	33.1312	18.0586	16.5285
AT1G60950	1390.07	1379.28	1457.18	1435.63
AT1G60989	31.8513	26.6782	34.2541	38.5799
AT1G61010	5.67449	5.3684	4.63636	4.22969
AT1G61040	6.68164	6.67879	8.49298	7.77612
AT1G61100	9.11244	8.864	15.6572	19.1149
AT1G61170	4.79641	4.60834	5.61284	4.96451
AT1G61180	3.63441	3.41663	3.45716	3.63426
AT1G61190	3.10332	2.56403	1.03305	2.03066
AT1G61250	19.8388	21.8639	22.1744	21.1498
AT1G61260	3.84349	3.27257	3.58699	4.25764
AT1G61350	6.22658	5.79625	5.55613	5.3406
AT1G61520	2011.7	2012.63	2030.57	2008.83
AT1G61570	31.7309	33.3147	33.7252	36.3436
AT1G61590	8.66816	8.66176	8.728	9.71817
AT1G61620	20.3434	18.9212	17.3117	18.2821
AT1G61660	8.84623	8.02362	6.39006	8.40694
AT1G61670	12.1283	11.5388	11.2793	11.3648
AT1G61690	5.55577	5.39818	5.68171	5.90942
AT1G61730	18.0912	16.7096	20.6884	20.5909
AT1G61740	19.9914	19.6615	22.4274	20.4016
AT1G61780	60.2329	57.2204	50.3061	48.5528
AT1G61790	18.8207	20.302	18.3941	16.7545
AT1G61870	13.5066	14.119	17.4966	18.5588
AT1G61890	10.705	10.1171	9.84963	9.74552
AT1G61900	10.1808	9.82145	12.7768	12.5278
AT1G62020	14.2123	14.592	10.8151	10.4129
AT1G62040	12.8797	12.4428	11.54	11.3512
AT1G62045	8.13651	7.67599	8.26445	7.23431
AT1G62180	25.7415	24.5076	22.6287	21.7368
AT1G62300	10.4015	10.2367	7.81299	8.35643
AT1G62330	9.03908	9.45913	8.55115	8.19478
AT1G62370	3.05159	2.9822	2.61401	2.55811
AT1G62380	206.997	206.955	160.224	155.819
AT1G62390	29.4839	29.3033	34.6277	34.7049
AT1G62422	9.51157	8.97157	9.31348	10.5328
AT1G62480	278.776	284.042	304.801	300.889
AT1G62510	25.8137	26.1963	31.3291	32.2032
AT1G62560	12.244	12.3254	9.3391	9.25121
AT1G62570	8.59821	7.7647	6.78171	6.72657
AT1G62640	19.8425	18.7466	15.8134	14.6947
AT1G62660	10.7564	10.5415	10.5675	11.1469
AT1G62740	16.0758	16.6563	12.6665	13.0748
AT1G62750	63.3127	65.0076	45.176	45.1238
AT1G62770	12.3139	13.7158	12.0409	12.2588
AT1G62780	69.9332	70.1256	63.186	60.0801
AT1G62790	69.2559	70.7548	70.3999	71.4452
AT1G62810	7.23096	7.62023	7.07932	7.16097
AT1G62820	7.1668	7.44179	8.40634	8.20616
AT1G62830	2.96998	3.00167	3.56664	3.53615
AT1G62980	5.26426	5.86171	4.78405	4.63253
AT1G63000	46.9299	44.4315	42.1849	42.6443
AT1G63010	4.45601	4.42534	4.07814	4.09299
AT1G63090	7.95859	8.54603	9.33293	8.81939
AT1G63120	6.68904	6.90039	7.91997	7.32225
AT1G63170	10.7673	10.4431	9.11915	8.48913
AT1G63220	23.1742	25.4959	16.3948	16.5794
AT1G63270	6.00948	5.02053	6.8344	5.28037
AT1G63310	13.9867	13.3866	12.5826	11.8971
AT1G63430	6.60631	6.52719	6.52566	5.46989
AT1G63440	2.3355	2.46706	2.73552	2.1075
AT1G63500	10.3228	11.2532	10.5481	10.3971
AT1G63610	22.346	20.7381	8.41675	14.9931
AT1G63660	12.2941	12.9296	10.314	9.06146
AT1G63690	20.0337	20.1512	21.1999	21.0053
AT1G63700	7.21909	8.27503	7.42959	6.66726
AT1G63770	16.7224	17.2575	16.106	15.9007
AT1G63800	51.7796	52.2207	53.5345	50.9265
AT1G63830	22.6876	22.8572	22.564	21.5287
AT1G63840	12.6508	11.3756	9.84471	8.89879
AT1G63850	9.72147	10.6558	9.23311	8.12224
AT1G63880	8.51319	8.47418	7.27667	6.5496
AT1G63940	43.5982	43.8297	33.0911	32.1909
AT1G63970	50.4085	54.3091	47.5778	44.4243
AT1G63980	48.9691	45.3134	33.3024	30.3674
AT1G64040	23.4096	24.1249	21.44	20.437
AT1G64090	31.1475	33.6545	23.634	22.9387
AT1G64105	7.66198	7.50522	8.74028	8.38399
AT1G64140	15.0034	14.3807	13.6486	14.2547
AT1G64170	8.41089	8.21602	6.80024	6.67631
AT1G64190	44.8503	45.1159	42.2045	41.0029
AT1G64220	6.60748	5.68981	8.92491	9.86844
AT1G64230	139.17	124.891	128.425	125.97
AT1G64280	8.92747	9.64368	8.40597	9.05084
AT1G64330	9.10256	7.51592	9.6577	9.68832
AT1G64350	12.7275	13.8501	8.86044	7.75864
AT1G64355	19.7328	21.3054	22.0939	19.2968
AT1G64360	17.0043	18.1543	24.0703	23.878
AT1G64370	204.387	205.704	239.241	229.076
AT1G64385	16.6329	16.1887	13.4263	13.4398
AT1G64390	23.4639	23.622	12.6195	11.9598
AT1G64450	5.1397	5.3875	7.29608	8.34677
AT1G64490	18.0946	16.6619	18.4448	17.6094
AT1G64510	233.308	229.357	280.895	268.317
AT1G64520	62.4698	60.6058	47.0002	45.8224
AT1G64550	25.7478	26.7908	20.335	19.9285
AT1G64640	20.8779	22.3032	34.2461	35.4625
AT1G64650	23.5225	24.0308	20.418	19.6751
AT1G64660	6.68131	7.37609	7.84419	7.14193
AT1G64680	33.525	33.7126	24.857	23.8312
AT1G64720	265.013	259.83	297.828	288.027
AT1G64750	72.8891	66.1897	41.8159	40.5885
AT1G64760	5.43986	5.06496	2.68869	7.34414
AT1G64770	15.2052	14.4124	9.63284	11.6259
AT1G64780	10.5839	10.6764	8.59336	7.76017
AT1G64810	4.32799	4.75943	4.56389	4.38733
AT1G64850	37.0052	35.3254	28.7549	27.8872
AT1G64860	34.522	32.9555	24.0445	23.4742
AT1G64880	22.6945	24.1678	21.2747	21.4381
AT1G64900	16.0999	15.0775	8.84824	9.16655
AT1G64950	11.918	11.3748	11.9292	10.2809
AT1G64970	5.69945	6.82363	7.92142	8.38907
AT1G64980	9.7129	10.0595	7.85126	8.07653
AT1G65010	13.3841	13.9638	11.9908	12.0652
AT1G65020	12.1885	10.3282	11.2963	10.542
AT1G65030	9.22841	8.71671	7.89827	8.85739
AT1G65190	14.5368	15.0475	14.9013	14.621
AT1G65220	39.1187	37.8549	38.7075	38.1334
AT1G65230	60.9365	62.365	37.4872	34.6201
AT1G65260	80.6432	78.5825	65.7432	66.5095
AT1G65270	36.6412	37.0421	25.3833	23.7481
AT1G65280	7.12568	7.59882	6.57241	6.84225
AT1G65290	225.108	219.595	145.031	141.205
AT1G65320	7.55106	7.24963	5.70713	6.21169
AT1G65380	2.59985	2.81057	2.56016	2.64073
AT1G65440	5.19507	4.27654	6.58633	8.95443
AT1G65540	9.15193	7.2282	6.08904	5.43994
AT1G65580	2.9525	6.98808	6.40376	3.61227
AT1G65590	10.4969	11.6402	9.73007	10.6661
AT1G65650	16.2765	14.6991	13.7455	14.8531
AT1G65660	13.2131	13.4807	11.7206	11.6699
AT1G65690	7.82267	7.48196	9.92893	8.36308
AT1G65710	4.27196	3.69396	3.7075	3.35021
AT1G65720	39.6101	37.8078	38.3777	38.1932
AT1G65820	74.207	76.3924	52.6237	48.5083
AT1G65840	18.7488	18.6221	18.2576	18.1863
AT1G65930	177.394	176.385	125.289	125.555
AT1G65960	28.5086	27.5132	23.0815	22.9713
AT1G65980	136.897	145.848	86.7483	82.9682
AT1G66070	15.2498	7.17336	12.2079	5.87581
AT1G66080	3.54322	4.27263	2.89312	4.0738
AT1G66100	68.5104	62.7347	36.6524	35.0429
AT1G66130	10.2554	10.0504	7.79706	9.31893
AT1G66140	24.0858	21.5436	19.0458	16.7281
AT1G66150	20.3809	19.965	24.3882	23.9312
AT1G66180	26.5821	27.5184	33.2745	35.5044
AT1G66190	5.04033	4.27454	5.42218	4.95342
AT1G66200	179.211	59.9363	70.4133	171.436
AT1G66240	182.972	188.983	125.148	122.396
AT1G66250	5.92931	6.10167	5.23704	4.74617
AT1G66260	37.5336	37.7708	41.0335	39.9442
AT1G66270	64.6881	62.9652	82.2218	78.6543
AT1G66280	15.0618	13.6709	20.3488	20.6709
AT1G66400	1.67375	1.58574	1.63066	1.93107
AT1G66410	96.1103	93.7398	75.2243	73.7175
AT1G66430	42.8257	42.6664	42.4224	41.4384
AT1G66480	9.03683	9.90003	9.9862	10.2866
AT1G66500	2.34906	2.18926	2.20886	2.28607
AT1G66580	169.905	166.113	152.015	147.51
AT1G66670	59.0991	61.5381	50.7165	51.1418
AT1G66680	20.9066	20.1357	17.0812	16.9436
AT1G66740	19.9464	18.7817	16.6527	17.2389
AT1G66760	4.53667	4.67408	7.11422	6.18785
AT1G66820	31.1765	32.4954	35.1614	35.0379
AT1G66890	17.1714	19.1514	19.3345	17.4893
AT1G66940	16.8622	15.7765	16.7886	16.2939
AT1G66970	26.5159	24.8893	23.3135	7.9819
AT1G66980	8.08513	3.48525	7.04506	6.75952
AT1G67030	10.7078	11.0138	8.94204	10.0657
AT1G67050	10.6224	9.98001	8.08917	8.54651
AT1G67080	20.5923	18.9382	11.8854	12.3841
AT1G67090	11917.8	11879.5	13313.7	13241.8
AT1G67190	4.80947	3.60424	3.82623	4.46256
AT1G67195	19.5429	19.8639	17.9902	18.1383
AT1G67230	32.4043	31.3779	29.2113	27.588
AT1G67250	54.9447	50.5291	38.3448	36.7042
AT1G67280	72.1714	70.8751	66.1199	44.0974
AT1G67328	16.0439	17.0713	15.076	15.2111
AT1G67350	89.6374	82.1555	77.6064	73.1469
AT1G67360	13.8579	15.913	2.64623	3.33381
AT1G67430	792.825	793.338	514.982	513.374
AT1G67440	5.77833	6.45256	4.45976	4.65644
AT1G67480	19.5841	19.3266	21.0792	22.1039
AT1G67510	3.30648	3.38413	3.10594	3.85337
AT1G67560	6.31479	5.79705	6.46878	6.13598
AT1G67580	6.37205	7.46034	6.70783	6.73257
AT1G67590	9.5345	9.9508	9.54993	7.9548
AT1G67620	8.65778	7.64917	8.79703	8.25294
AT1G67660	10.9622	11.6889	12.1927	12.2454
AT1G67680	28.5408	26.9522	23.9246	22.5781
AT1G67700	224.627	231.858	177.787	164.952
AT1G67730	27.9589	28.1558	22.7619	22.7716
AT1G67740	753.591	754.597	727.774	739.697
AT1G67750	10.0475	10.251	13.4888	14.8395
AT1G67785	98.7688	94.6557	62.4537	61.1501
AT1G67830	10.3802	11.7185	12.3942	11.6181
AT1G67840	15.1822	14.3061	11.9006	12.275
AT1G67860	148.724	158.113	121.645	129.431
AT1G67865	92.0517	2.13712	63.367	65.2099
AT1G67870	235.676	239.956	261.543	254.815
AT1G67880	3.53837	3.29579	3.95558	3.85778
AT1G67890	4.09569	4.64317	3.63509	3.76839
AT1G67900	6.8516	7.20192	9.09216	8.85356
AT1G67930	8.91916	8.50198	8.32235	7.72215
AT1G67940	10.7873	9.08626	9.77288	8.88081
AT1G67950	9.24497	8.36012	8.0079	7.73976
AT1G67970	5.91443	6.26779	5.47485	5.74145
AT1G68000	19.0703	20.5615	19.0234	18.7095
AT1G68010	145.932	144.795	113.383	110.941
AT1G68020	6.97237	7.26064	10.0775	9.83281
AT1G68050	13.2581	12.197	15.5515	15.0554
AT1G68060	23.0018	23.2006	22.5114	22.6686
AT1G68070	7.83475	8.21462	8.93687	8.31507
AT1G68100	9.53984	10.9909	10.027	8.37516
AT1G68140	3.08872	13.1387	12.4435	3.73439
AT1G68160	9.06756	7.65545	7.32388	6.61801
AT1G68238	24.5224	32.0188	18.3693	18.6564
AT1G68300	33.8066	37.4685	34.5712	33.4152
AT1G68310	15.7301	15.2424	14.1343	13.5876
AT1G68370	11.8933	11.5954	10.385	10.2344
AT1G68400	5.86634	5.85196	6.19283	6.60587
AT1G68440	13.0669	13.3503	19.7214	20.1465
AT1G68500	2.69177	3.04696	3.76762	3.77503
AT1G68520	41.2597	43.3653	47.0251	44.2509
AT1G68530	54.2812	52.7774	44.1377	43.528
AT1G68560	67.8943	68.309	65.2841	64.0558
AT1G68580	3.049	3.68535	5.71231	5.31157
AT1G68585	5.40891	7.12627	9.17345	8.90734
AT1G68590	259.586	233.347	277.984	275.426
AT1G68660	51.9539	57.3858	35.1562	33.4866
AT1G68670	22.4435	19.7908	16.4998	16.1257
AT1G68720	7.37845	7.19143	6.49584	6.33528
AT1G68790	16.9414	15.8227	12.8698	12.7162
AT1G68810	8.81543	9.52729	10.4879	9.1297
AT1G68830	43.595	44.5288	28.3137	27.9266
AT1G68840	54.6148	59.3262	42.7873	42.4198
AT1G68850	3.09947	3.11983	3.59393	3.84396
AT1G68880	4.24578	4.20058	4.34598	5.17797
AT1G68910	3.88659	4.781	4.1916	3.57227
AT1G68920	6.56974	5.5625	5.76837	5.21449
AT1G68945	71.6195	75.67	75.0522	68.447
AT1G69000	10.5714	12.4463	7.87054	9.71951
AT1G69030	11.2221	11.5807	12.0813	11.6212
AT1G69040	23.4374	21.1213	25.9767	24.6224
AT1G69070	6.58843	7.11621	6.54354	5.57156
AT1G69160	11.237	11.1238	11.2247	11.3701
AT1G69200	15.4952	15.0396	16.1805	17.7061
AT1G69250	14.8595	14.1078	12.6964	12.3794
AT1G69270	4.03018	3.88661	4.32982	4.32293
AT1G69295	19.3929	17.8166	18.8842	7.65016
AT1G69340	11.2874	11.1043	11.6768	11.5705
AT1G69390	31.6004	31.0638	28.4656	27.6779
AT1G69410	66.0828	66.5699	67.7479	66.7494
AT1G69420	13.6776	14.8963	15.9104	14.8684
AT1G69450	4.77438	4.62951	3.96126	3.75945
AT1G69460	41.9983	41.7674	39.379	35.0389
AT1G69510	100.228	103.114	76.762	77.0262
AT1G69530	29.6229	29.4714	17.8999	17.155
AT1G69620	378.106	383.882	297.949	290.714
AT1G69640	14.7066	14.6664	14.1058	15.2014
AT1G69670	5.30637	4.55147	5.05763	5.18407
AT1G69700	30.3575	28.9828	26.8606	25.2741
AT1G69740	57.6574	57.7265	52.7967	52.3934
AT1G69760	15.5278	15.2245	16.179	16.583
AT1G69800	4.09686	4.12084	4.82235	4.898
AT1G69830	28.0516	28.9784	23.2	23.0855
AT1G69840	2.75738	8.37501	5.25556	11.2828
AT1G69850	19.7416	21.3309	21.8197	21.5335
AT1G69870	8.96464	8.55931	10.4554	10.3331
AT1G69880	12.85	14.5063	20.3194	20.1383
AT1G69890	9.15456	8.59656	11.1391	11.2779
AT1G69910	4.69052	4.51044	4.44149	4.62599
AT1G69960	26.2275	25.5255	26.6953	26.8248
AT1G69980	11.2148	11.0585	10.1849	10.6601
AT1G70000	5.98038	5.86805	4.51735	4.93619
AT1G70060	5.52002	5.57979	5.69292	5.48985
AT1G70070	5.96522	5.7459	6.86425	5.66084
AT1G70090	11.815	12.0331	28.4746	28.9212
AT1G70100	5.64038	5.36157	7.25909	8.21261
AT1G70160	23.267	23.2494	25.8673	26.035
AT1G70190	12.5015	14.6208	10.8849	10.8648
AT1G70200	23.1572	23.0704	19.2739	17.5322
AT1G70230	5.09604	5.48844	5.29458	4.11144
AT1G70280	9.2167	9.61734	11.5874	11.2278
AT1G70290	9.5867	7.99983	24.9467	23.6741
AT1G70300	9.79726	9.80643	8.30137	7.44156
AT1G70310	38.264	37.4938	35.6671	33.7643
AT1G70320	6.21494	6.31477	6.70794	6.67927
AT1G70330	8.83036	9.18936	11.4176	11.4438
AT1G70350	13.4319	10.6498	12.669	11.9647
AT1G70370	37.785	35.5701	3.52474	43.9335
AT1G70410	24.6841	53.3092	45.3499	47.2894
AT1G70420	12.3846	10.8641	5.64607	6.84031
AT1G70490	64.5923	64.0941	53.0397	53.7328
AT1G70520	6.09119	5.96572	6.28565	6.87378
AT1G70530	8.21881	8.21357	7.9227	3.83633
AT1G70560	10.0624	8.79686	6.30416	5.67498
AT1G70570	12.0794	11.668	9.42606	9.36332
AT1G70580	9.28109	9.53996	7.315	7.38297
AT1G70600	271.86	266.37	218.454	220.41
AT1G70660	55.8117	56.5748	44.0375	41.3395
AT1G70710	27.4601	29.1695	31.3962	31.3174
AT1G70730	15.7208	16.8339	18.929	18.8037
AT1G70760	133.559	130.013	98.419	94.7356
AT1G70770	25.0009	26.9865	20.7673	20.8512
AT1G70780	106.944	109.261	96.9726	91.383
AT1G70810	19.3818	18.6151	13.8926	13.2958
AT1G70820	22.3848	24.4618	17.3852	16.147
AT1G70830	29.4946	45.7391	62.2105	38.562
AT1G70850	80.113	79.1888	57.1224	54.7809
AT1G70890	78.4494	80.8326	88.0317	88.049
AT1G70940	20.1636	20.2091	24.3224	23.8032
AT1G70980	4.16972	4.69131	5.93674	6.08906
AT1G71010	7.76531	7.94204	6.39491	6.18501
AT1G71020	3.29465	3.4322	13.2547	12.5758
AT1G71030	19.3105	22.2725	9.83168	10.4655
AT1G71040	12.4635	12.9319	10.5854	10.3873
AT1G71070	13.3885	14.0141	12.3795	11.4147
AT1G71080	22.0846	22.2089	20.197	21.1559
AT1G71090	8.01713	7.10259	6.96866	6.4411
AT1G71100	7.42471	8.16085	9.17477	9.80033
AT1G71130	11.8878	12.3071	10.4063	9.49297
AT1G71170	7.27085	8.03073	8.29065	7.95566
AT1G71180	9.08836	8.94379	8.67348	10.4277
AT1G71220	8.64653	8.38451	5.82116	5.46021
AT1G71260	33.4228	33.8139	31.3528	29.5151
AT1G71310	5.13529	6.03941	5.66969	5.07899
AT1G71430	10.6877	12.2475	13.6926	12.6921
AT1G71440	5.7828	5.80983	5.82642	6.31175
AT1G71500	120.149	124.738	86.3416	85.304
AT1G71695	89.1336	88.2439	83.7869	80.8959
AT1G71697	6.15793	6.521	5.76782	5.41587
AT1G71710	6.05601	6.61147	5.72366	5.5819
AT1G71720	12.7664	14.3275	11.9117	11.4394
AT1G71730	37.0459	38.9288	36.0684	37.912
AT1G71740	6.29041	8.30579	8.21408	5.79529
AT1G71780	17.7681	17.5288	15.1766	12.949
AT1G71840	16.8272	16.3027	14.2716	14.393
AT1G71850	4.06769	4.17491	4.6696	4.3018
AT1G71860	17.3306	14.0876	14.016	19.8408
AT1G71880	32.1425	33.5108	28.9683	29.7799
AT1G71950	37.7588	38.4871	41.657	42.432
AT1G71960	3.83932	4.06376	5.67843	4.74087
AT1G71970	15.6042	16.9112	18.8223	20.0754
AT1G71980	23.8913	24.2136	20.4695	21.4118
AT1G72010	23.1547	23.0462	25.5722	23.9785
AT1G72020	178.776	180.07	146.176	138.035
AT1G72040	24.0899	24.834	21.1253	21.7616
AT1G72090	10.9856	10.7269	13.0732	12.0034
AT1G72150	145.973	145.794	181.854	182.495
AT1G72160	28.6798	29.166	31.9983	30.69
AT1G72170	37.5667	36.399	24.5941	25.2121
AT1G72180	6.46606	6.39757	7.00106	7.11163
AT1G72230	7.83896	7.70126	8.57749	9.30879
AT1G72320	3.04438	4.28935	5.62629	6.10258
AT1G72340	12.2465	11.739	14.2243	15.7085
AT1G72360	7.82967	5.75706	6.36663	5.74186
AT1G72370	425.32	418.828	326.355	322.955
AT1G72390	1.10958	1.04357	4.28643	4.28408
AT1G72416	6.71566	7.87947	8.70203	10.1994
AT1G72430	15.4269	13.5067	23.9341	24.6483
AT1G72440	10.0104	8.52712	8.55285	8.17509
AT1G72450	9.84781	10.5486	12.4831	11.7093
AT1G72470	3.06685	2.58747	2.80331	3.50191
AT1G72480	10.1103	10.78	8.9982	8.59543
AT1G72500	9.51528	9.8175	7.37682	8.07745
AT1G72510	35.0651	34.415	37.6299	34.0176
AT1G72550	21.969	22.1592	21.2622	21.3368
AT1G72610	776.758	794.726	998.546	1005.36
AT1G72630	15.9243	16.8543	21.9203	23.3335
AT1G72640	24.04	22.9221	19.4067	19.6883
AT1G72650	6.33094	5.82018	5.79766	6.58882
AT1G72680	14.4381	13.4676	12.7199	13.5123
AT1G72690	3.93483	3.03592	3.33502	4.51128
AT1G72700	5.5034	5.55186	4.0573	3.92511
AT1G72710	62.2074	61.9597	52.9084	49.7253
AT1G72730	13.12	14.2781	10.5782	10.4003
AT1G72740	8.10242	8.11532	10.1828	8.66991
AT1G72750	27.5646	29.718	34.0097	32.7947
AT1G72800	2.51204	2.00847	1.53321	3.34862
AT1G72810	5.66947	5.97813	7.20676	5.49396
AT1G72820	12.4616	11.0753	16.6296	15.7746
AT1G72880	11.9211	10.616	11.2054	11.4146
AT1G72900	7.27459	7.60661	7.24415	6.38112
AT1G72910	4.16207	4.18116	2.51366	2.46984
AT1G72930	30.1692	31.0521	31.833	28.7923
AT1G72970	22.8927	24.4505	20.2929	25.5742
AT1G73030	52.5044	48.8842	47.9175	47.2986
AT1G73060	51.4946	54.8206	44.5476	42.55
AT1G73080	5.37052	5.03618	5.57795	5.34795
AT1G73100	5.71094	5.93567	5.72842	5.24752
AT1G73110	16.7349	14.8295	13.3648	13.1496
AT1G73120	14.3391	14.7887	6.1942	5.87998
AT1G73170	10.2195	12.4819	6.99078	9.93844
AT1G73200	6.21176	5.9474	5.69017	5.86849
AT1G73230	266.99	260.229	179.007	171.353
AT1G73250	5.57935	5.95377	5.80927	4.84167
AT1G73260	29.5594	27.8595	44.7678	44.5872
AT1G73330	172.988	164.271	161.271	158.484
AT1G73440	6.11129	5.72297	5.24136	4.89377
AT1G73460	4.14812	4.35029	3.79542	3.74884
AT1G73480	13.3161	12.2739	9.86626	10.0145
AT1G73490	32.6032	34.5415	36.4091	36.5925
AT1G73500	10.4586	10.5915	10.1761	12.0732
AT1G73530	34.6612	36.8353	31.2819	31.3564
AT1G73540	7.21063	7.25553	6.43066	6.46484
AT1G73590	7.54182	6.42324	7.30661	7.73217
AT1G73600	85.3321	82.7023	45.3105	43.6095
AT1G73620	24.0838	23.0561	32.6725	32.4711
AT1G73630	9.26469	9.72519	8.19288	6.99647
AT1G73640	3.53159	3.64755	3.65837	3.74614
AT1G73650	13.8295	13.4142	9.34046	9.4941
AT1G73655	56.3278	55.8794	71.8377	61.5242
AT1G73660	6.66197	5.96934	5.79328	5.67159
AT1G73730	5.03089	4.7776	4.96087	4.76457
AT1G73760	10.1231	10.6199	8.23444	7.96589
AT1G73830	15.389	15.6786	17.3359	17.885
AT1G73880	3.31032	2.02758	3.48916	4.21863
AT1G73885	154.806	173.239	167.321	181.312
AT1G73920	18.719	18.4817	15.7936	15.9163
AT1G73940	48.972	47.8527	47.9044	47.6737
AT1G73980	12.4087	11.0179	10.3327	10.0574
AT1G73990	9.05189	8.27932	8.45061	7.55215
AT1G74020	11.526	10.6716	13.8405	13.5914
AT1G74030	23.5828	23.628	17.2381	16.504
AT1G74050	157.017	157.457	128.04	123.332
AT1G74060	121.303	127.252	91.9298	89.3701
AT1G74070	16.5724	17.9548	12.1759	13.4004
AT1G74090	38.8164	39.5377	30.059	28.514
AT1G74100	28.0815	27.9627	24.0265	23.0334
AT1G74160	5.96792	5.50215	5.07817	4.58717
AT1G74230	21.4257	23.156	23.1618	20.2855
AT1G74250	9.29616	10.5969	10.1177	9.02873
AT1G74260	11.1128	10.9182	10.7081	10.0595
AT1G74310	7.79611	8.44673	6.18546	7.18545
AT1G74340	26.8103	27.6572	16.812	17.1506
AT1G74370	13.4706	12.7742	15.5835	15.4244
AT1G74380	18.8748	19.4118	17.2352	17.8182
AT1G74453	16.3245	17.1289	16.5473	15.1351
AT1G74456	12.8696	12.5848	10.5225	11.2779
AT1G74460	6.05796	5.80945	7.96384	8.48966
AT1G74470	279.428	278.779	282.877	278.629
AT1G74500	15.8291	14.79	10.4446	12.3345
AT1G74510	8.20506	8.06866	7.01867	6.27946
AT1G74520	30.7161	32.6828	28.7966	28.7896
AT1G74560	59.6282	60.5039	50.8475	46.8263
AT1G74590	4.21362	3.29284	4.59143	5.10431
AT1G74640	18.1667	19.6973	12.7885	12.3734
AT1G74670	155.462	155.811	150.357	144.59
AT1G74680	4.59675	4.36282	3.91081	3.9471
AT1G74690	34.4246	34.0904	28.3798	27.5757
AT1G74720	5.43154	6.03082	6.35711	5.67167
AT1G74730	199.43	192.88	176.399	176.623
AT1G74740	4.66508	4.84865	5.6231	5.65705
AT1G74790	12.5926	13.0732	9.65728	8.22779
AT1G74800	5.30091	5.51106	3.9901	4.51421
AT1G74840	39.5042	38.2901	42.6168	40.5911
AT1G74850	12.1288	12.7637	9.63101	9.22997
AT1G74910	16.9532	18.6823	38.5643	19.3288
AT1G74920	47.0316	45.9704	49.8838	49.6971
AT1G74940	25.0717	26.4444	22.0416	22.4205
AT1G74960	32.0298	30.2703	32.1531	31.1785
AT1G74970	282.657	284.542	230.123	228.29
AT1G75040	13.9514	14.9971	20.5536	18.4833
AT1G75080	9.66119	9.815	10.589	10.7969
AT1G75140	7.24565	7.4542	7.5255	7.93978
AT1G75163	3.96254	3.49064	2.10973	2.02029
AT1G75166	6.71367	8.19798	6.456	5.02569
AT1G75180	16.3677	15.7575	19.0569	16.9036
AT1G75200	8.89343	9.79191	7.98168	8.10683
AT1G75220	15.6646	15.4748	14.0332	14.0767
AT1G75240	15.0464	14.2423	19.6944	20.3368
AT1G75270	19.0964	20.3623	23.0844	22.2124
AT1G75280	36.9531	33.9834	32.7097	30.4784
AT1G75310	5.92002	5.7393	6.95904	5.55285
AT1G75330	45.6967	45.4015	45.2695	45.6483
AT1G75350	186.799	192.396	192.426	183.76
AT1G75370	12.5256	12.2787	11.7879	12.358
AT1G75380	78.7168	76.136	81.9577	83.6233
AT1G75390	14.8265	13.6077	11.325	10.6864
AT1G75400	9.97703	10.146	8.64935	7.8891
[truncated: 6,968 more rows]
