# Supplementary material for: m6A readers ECT2/ECT3/ECT4 enhance mRNA stability through direct recruitment of the poly(A) binding proteins in Arabidopsis
Source: Genome Biol. 2023 Apr 30;24:103. doi: 10.1186/s13059-023-02947-4 (PMC10150487; doi:10.1186/s13059-023-02947-4)
Supplement: Supplementary file 4 — Additional file 4: Table S3. Statistical analysis of ECT2 interacting proteins. [file 13059_2023_2947_MOESM4_ESM.xlsx]

## Sheet: Sheet1
Table S3. Statistical analysis of ECT2 interacting proteins.
ECT2 interacting proteins with Rnase T1 treatment are listed in sheet 3A.
ECT2 interacting proteins without Rnase T1 treatment are listed in sheet 3B.

## Sheet: 3A
prot_acc	prot_desc	prot_mass	lgG-1	lgG-2	lgG-3	ECT2-IP-1	ECT2-IP-2	ECT2-IP-3
O03042	Ribulose bisphosphate carboxylase large chain OS=Arabidopsis thaliana GN=rbcL PE=1 SV=1	52922	0.5	0.5	1095	940	0.5	1075
Q85B88	Ribulose 1,5-bisphosphate carboxylase/oxygenase large chain (Fragment) OS=Arabidopsis thaliana GN=RBCL PE=3 SV=1	47464	0.5	0.5	1002	875	0.5	1006
G0WXW0	Ribulose bisphosphate carboxylase large chain (Fragment) OS=Arabidopsis thaliana GN=rbcL PE=3 SV=1	23801	0.5	0.5	0.5	0.5	635	0.5
Q3MK93	Putative uncharacterized protein OS=Arabidopsis thaliana PE=2 SV=1	70553	0.5	0.5	0.5	188	143	215
F4JFV6	Peroxisomal (S)-2-hydroxy-acid oxidase GLO2 OS=Arabidopsis thaliana GN=At3g14415 PE=4 SV=1	40908	143	0.5	0.5	0.5	145	156
Q9LRS0	Peroxisomal (S)-2-hydroxy-acid oxidase GLO2 OS=Arabidopsis thaliana GN=GLO2 PE=1 SV=1	40281	0.5	110	147	215	0.5	0.5
P29514	Tubulin beta-6 chain OS=Arabidopsis thaliana GN=TUBB6 PE=2 SV=1	50553	0.5	0.5	0.5	76	63	0.5
F4K1Z0	Evolutionarily conserved C-terminal region 3 protein OS=Arabidopsis thaliana GN=ECT3 PE=4 SV=1	55191	0.5	0.5	0.5	34	31	44
P55737	Heat shock protein 90-2 OS=Arabidopsis thaliana GN=HSP90-2 PE=1 SV=1	80014	0.5	0.5	0.5	99	0.5	0.5
C0Z361	Chaperonin 60 subunit beta 3, chloroplastic OS=Arabidopsis thaliana GN=CPN60B3 PE=1 SV=1	63285	0.5	0.5	0.5	95	0.5	0.5
Q42547	Catalase-3 OS=Arabidopsis thaliana GN=CAT3 PE=1 SV=3	56660	0.5	0.5	0.5	0.5	0.5	95
Q9M0F4	Acid phosphatase-like protein OS=Arabidopsis thaliana GN=At4g29270 PE=2 SV=1	28728	0.5	0.5	0.5	42	29	16
O24500	Glycolate oxidase (Fragment) OS=Arabidopsis thaliana PE=2 SV=1	28108	0.5	0.5	0.5	0.5	0.5	86
P41377	Eukaryotic initiation factor 4A-2 OS=Arabidopsis thaliana GN=TIF4A-2 PE=1 SV=1	46733	0.5	0.5	0.5	48	0.5	34
Q39141	At2g34420/T31E10.24 OS=Arabidopsis thaliana GN=Lhb1B2 PE=2 SV=1	28036	0.5	0.5	63	72	0.5	31
B9DHU0	AT1G20620 protein (Fragment) OS=Arabidopsis thaliana GN=At1g20620 PE=2 SV=1	52982	0.5	0.5	0.5	64	0.5	0.5
F4JTV4	Adenosylhomocysteinase OS=Arabidopsis thaliana GN=MEE58 PE=3 SV=1	48376	84	0.5	0.5	0.5	0.5	64
P23686	S-adenosylmethionine synthase 1 OS=Arabidopsis thaliana GN=SAM1 PE=1 SV=2	43131	0.5	0.5	0.5	0.5	29	35
P0CJ46	Actin-1 OS=Arabidopsis thaliana GN=ACT1 PE=1 SV=1	41771	0.5	32	0.5	63	55	0.5
Q8RYC2	Putative actin-5 OS=Arabidopsis thaliana GN=ACT5 PE=5 SV=1	42090	0.5	0.5	0.5	29	0.5	32
Q5D6C5	Adenosylhomocysteinase OS=Arabidopsis thaliana GN=HOG1 PE=3 SV=1	53356	0.5	125	109	61	0.5	0.5
Q0WUH6	Catalase OS=Arabidopsis thaliana GN=At1g20630 PE=2 SV=1	56726	0.5	0.5	23	25	28	39
C0Z3F3	AT4G13940 protein OS=Arabidopsis thaliana GN=At4g13940 PE=2 SV=1	32089	0.5	0.5	0.5	0.5	48	0.5
F4IVR2	Heat shock protein 60-2 OS=Arabidopsis thaliana GN=HSP60-2 PE=3 SV=1	61439	0.5	0.5	15	31	16	24
F4KDU5	60S ribosomal protein L4-2 OS=Arabidopsis thaliana GN=At5g02870 PE=4 SV=1	44565	0.5	0.5	0.5	0.5	27	18
F4K007	Luminal-binding protein 2 OS=Arabidopsis thaliana GN=BIP2 PE=3 SV=1	67359	0.5	65	0.5	0.5	22	40
A8MQK3	Malate dehydrogenase OS=Arabidopsis thaliana GN=mMDH2 PE=3 SV=1	33113	48	0.5	40	39	38	0.5
B9DHQ7	AT4G01850 protein (Fragment) OS=Arabidopsis thaliana GN=At4g01850 PE=2 SV=1	33649	0.5	0.5	0.5	36	0.5	0.5
Q93VB0	Nucleic acid-binding, OB-fold-like protein OS=Arabidopsis thaliana GN=At2g40660 PE=2 SV=1	42062	0.5	1	2	19	23	22
O23016	Probable voltage-gated potassium channel subunit beta OS=Arabidopsis thaliana GN=KAB1 PE=1 SV=1	36516	1	0.5	0.5	19	10	14
Q9SHP0	Phosphoserine aminotransferase 2, chloroplastic OS=Arabidopsis thaliana GN=PSAT2 PE=1 SV=1	46604	5	3	3	68	64	73
Q96255	Phosphoserine aminotransferase 1, chloroplastic OS=Arabidopsis thaliana GN=PSAT1 PE=1 SV=1	47329	6	7	5	120	109	109
Q9S7H1	Photosystem I reaction center subunit II-1, chloroplastic OS=Arabidopsis thaliana GN=psaD1 PE=1 SV=1	22584	30	0.5	19	25	28	8
P49692	60S ribosomal protein L7a-1 OS=Arabidopsis thaliana GN=RPL7AA PE=1 SV=2	29111	35	0.5	39	25	28	0.5
Q2V3X4	60S ribosomal protein L4-1 OS=Arabidopsis thaliana GN=At3g09630 PE=4 SV=1	44545	0.5	31	45	27	30	16
Q0WLE7	Putative uncharacterized protein At1g43170 OS=Arabidopsis thaliana GN=At1g43170 PE=2 SV=1	63315	0.5	15	31	27	0.5	17
P46010	Nitrilase 3 OS=Arabidopsis thaliana GN=NIT3 PE=1 SV=1	37998	5	0.5	2	22	20	20
P27521	Chlorophyll a-b binding protein 4, chloroplastic OS=Arabidopsis thaliana GN=LHCA4 PE=1 SV=1	27716	0.5	0.5	0.5	25	0.5	0.5
C0Z2E9	AT5G35630 protein OS=Arabidopsis thaliana GN=At5g35630 PE=2 SV=1	30655	0.5	0.5	0.5	0.5	24	0.5
Q9S7E9	Glutamate--glyoxylate aminotransferase 2 OS=Arabidopsis thaliana GN=GGAT2 PE=1 SV=1	53410	0.5	0.5	28	0.5	23	28
F4JLM5	Isoleucine--tRNA ligase, cytoplasmic OS=Arabidopsis thaliana GN=At4g10320 PE=2 SV=1	135399	0.5	0.5	0.5	21	0.5	1
Q9FGX1	ATP-citrate synthase beta chain protein 2 OS=Arabidopsis thaliana GN=ACLB-2 PE=1 SV=1	65786	0.5	22	17	21	17	27
Q94EG6	Uncharacterized protein At5g02240 OS=Arabidopsis thaliana GN=At5g02240 PE=1 SV=1	27086	28	0.5	30	25	21	16
Q94EG6	ATP-dependent zinc metalloprotease FTSH 8, chloroplastic OS=Arabidopsis thaliana GN=FTSH8 PE=1 SV=1	73153	0.5	0.5	0.5	20	0.5	0.5
P51430	40S ribosomal protein S6-2 OS=Arabidopsis thaliana GN=RPS6B PE=1 SV=3	28144	30	0.5	34	23	20	17
O82462	Glutamate--tRNA ligase, cytoplasmic OS=Arabidopsis thaliana GN=At5g26707 PE=1 SV=1	81013	0.5	0.5	0.5	19	0.5	0.5
Q9SI20	Elongation factor 1-delta 2 OS=Arabidopsis thaliana GN=At2g18110 PE=1 SV=1	25251	14	0.5	13	25	18	17
C0Z226	AT5G42270 protein OS=Arabidopsis thaliana GN=At5g42270 PE=2 SV=1	60971	0.5	0.5	11	15	4	7
Q39142	Light-harvesting chlorophyll protein complex II subunit B1 OS=Arabidopsis thaliana GN=Lhb1B1 PE=1 SV=1	28152	34	0.5	41	50	17	0.5
Q9LT08	26S proteasome non-ATPase regulatory subunit 14 homolog OS=Arabidopsis thaliana GN=RPN11 PE=1 SV=1	34332	0.5	0.5	2	8	7	5
F4KGY8	UTP--glucose-1-phosphate uridylyltransferase 1 OS=Arabidopsis thaliana GN=UGP2 PE=4 SV=1	43722	0.5	0.5	20	9	7	0.5
Q9T0A7	UDP-glucose 4-epimerase 2 OS=Arabidopsis thaliana GN=UGE2 PE=1 SV=1	38358	0.5	0.5	0.5	7	4	5
Q84VW9	Phosphoenolpyruvate carboxylase 3 OS=Arabidopsis thaliana GN=PPC3 PE=2 SV=2	110091	0.5	0.5	0.5	15	0.5	0.5
Q42029	Oxygen-evolving enhancer protein 2-1, chloroplastic OS=Arabidopsis thaliana GN=PSBP1 PE=1 SV=2	28078	69	0.5	55	55	15	14
Q8W4G8	Fructose-bisphosphate aldolase OS=Arabidopsis thaliana GN=F17C15.11 PE=2 SV=1	38634	18	0.5	0.5	0.5	0.5	15
B9DHL6	Methylenetetrahydrofolate reductase (Fragment) OS=Arabidopsis thaliana GN=At3g59970 PE=2 SV=1	45398	0.5	0.5	0.5	0.5	4	11
P46644	Aspartate aminotransferase 3, chloroplastic OS=Arabidopsis thaliana GN=ASP3 PE=1 SV=1	48923	0.5	0.5	1	8	4	6
Q9SIV2	26S proteasome non-ATPase regulatory subunit 2 homolog A OS=Arabidopsis thaliana GN=RPN1A PE=1 SV=2	98082	0.5	0.5	0.5	14	0.5	0.5
Q9XF88	Chlorophyll a-b binding protein CP29.2, chloroplastic OS=Arabidopsis thaliana GN=LHCB4.2 PE=1 SV=1	31174	22	0.5	20	22	14	12
P17094	60S ribosomal protein L3-1 OS=Arabidopsis thaliana GN=ARP1 PE=2 SV=5	44531	25	0.5	0.5	0.5	14	0.5
Q9XFT3	Oxygen-evolving enhancer protein 3-1, chloroplastic OS=Arabidopsis thaliana GN=PSBQ1 PE=1 SV=3	23852	0.5	0.5	0.5	4	10	0.5
Q9C5U3	26S protease regulatory subunit 8 homolog A OS=Arabidopsis thaliana GN=RPT6A PE=1 SV=1	47218	0.5	3	0.5	6	0.5	8
P57751	UTP--glucose-1-phosphate uridylyltransferase 1 OS=Arabidopsis thaliana GN=UGP1 PE=2 SV=1	51887	10	11	0.5	0.5	0.5	14
A8MSC5	AT2G47470 protein OS=Arabidopsis thaliana GN=UNE5 PE=2 SV=1	36542	0.5	0.5	0.5	13	0.5	0.5
Q9SZD4	26S proteasome regulatory subunit 4 homolog A OS=Arabidopsis thaliana GN=RPT2A PE=1 SV=1	49339	0.5	0.5	0.5	0.5	0.5	13
P48491	Triosephosphate isomerase, cytosolic OS=Arabidopsis thaliana GN=CTIMC PE=1 SV=2	27152	39	0.5	42	35	13	20
Q9LTX9	Heat shock 70 kDa protein 7, chloroplastic OS=Arabidopsis thaliana GN=HSP70-7 PE=2 SV=1	76950	73	0.5	35	54	13	0.5
P42731	Polyadenylate-binding protein 2 OS=Arabidopsis thaliana GN=PAB2 PE=1 SV=1	68629	0.5	0.5	0.5	5	3	5
F4JFN3	Heat shock protein 90-6, mitochondrial OS=Arabidopsis thaliana GN=HSP90-6 PE=2 SV=1	90510	0.5	0.5	0.5	12	0.5	0.5
Q9SGS4	Thioredoxin-like protein CDSP32, chloroplastic OS=Arabidopsis thaliana GN=CDSP32 PE=1 SV=1	33663	13	0.5	15	17	12	9
Q9SKP6	Triosephosphate isomerase, chloroplastic OS=Arabidopsis thaliana GN=TIM PE=1 SV=1	33325	20	0.5	23	20	12	8
A8MR07	Pyruvate kinase OS=Arabidopsis thaliana GN=At3g52990 PE=2 SV=1	51857	4	4	0.5	9	4	11
Q41932	Oxygen-evolving enhancer protein 3-2, chloroplastic OS=Arabidopsis thaliana GN=PSBQ2 PE=1 SV=2	24628	1	0.5	0.5	4	10	0.5
F4JF64	Clp ATPase OS=Arabidopsis thaliana GN=HSP93-III PE=3 SV=1	102179	37	0.5	0.5	60	11	0.5
O22173	Polyadenylate-binding protein 4 OS=Arabidopsis thaliana GN=PAB4 PE=1 SV=1	71607	2	0.5	0.5	9	3	7
Q42112	60S acidic ribosomal protein P0-2 OS=Arabidopsis thaliana GN=RPP0B PE=1 SV=2	34112	19	0.5	28	30	11	17
F4KHU8	UDP-glucuronic acid decarboxylase 3 OS=Arabidopsis thaliana GN=UXS3 PE=4 SV=1	40172	0.5	0.5	0.5	4	2	6
Q96291	2-Cys peroxiredoxin BAS1, chloroplastic OS=Arabidopsis thaliana GN=BAS1 PE=1 SV=2	29074	16	0.5	11	27	11	3
Q9ZUU4	RNA-binding protein CP29B, chloroplastic OS=Arabidopsis thaliana GN=CP29B PE=1 SV=1	30699	27	0.5	20	28	11	11
Q9ZPZ4	Putative uncharacterized protein At1g09310 OS=Arabidopsis thaliana GN=T31J12.3 PE=1 SV=1	19935	6	0.5	6	11	10	3
Q8LEA5	2-cys peroxiredoxin-like protein OS=Arabidopsis thaliana PE=2 SV=1	29496	14	0.5	8	25	10	3
Q94K05	T-complex protein 1 subunit theta OS=Arabidopsis thaliana GN=CCT8 PE=1 SV=1	58902	1	4	1	11	3	10
P54150	Peptide methionine sulfoxide reductase A4, chloroplastic OS=Arabidopsis thaliana GN=MSR4 PE=1 SV=2	28626	8	0.5	7	16	9	9
O80576	At2g44060 OS=Arabidopsis thaliana GN=At2g44060 PE=2 SV=1	36014	0.5	3	7	9	6	5
Q9ZRW8	Glutathione S-transferase U19 OS=Arabidopsis thaliana GN=GSTU19 PE=1 SV=1	25634	11	0.5	4	23	9	1
O04450	T-complex protein 1 subunit epsilon OS=Arabidopsis thaliana GN=CCT5 PE=1 SV=1	59347	3	0.5	1	9	2	13
Q38882	Phospholipase D alpha 1 OS=Arabidopsis thaliana GN=PLDALPHA1 PE=1 SV=2	91790	0.5	0.5	0.5	9	0.5	0.5
Q42560	Aconitate hydratase 1 OS=Arabidopsis thaliana GN=ACO1 PE=1 SV=2	98090	0.5	0.5	0.5	9	0.5	0.5
A0A075M569	Ribulose bisphosphate carboxylase small chain (Fragment) OS=Arabidopsis thaliana GN=rbcS PE=3 SV=1	18517	0.5	2	0.5	6	13	0.5
C0SVD5	Putative uncharacterized protein At3g44310 (Fragment) OS=Arabidopsis thaliana GN=At3g44310 PE=2 SV=1	38128	27	14	25	183	106	126
F4HZN9	Protein disulfide-isomerase OS=Arabidopsis thaliana GN=PDIL1-1 PE=3 SV=1	54125	10	12	0.5	11	3	9
Q9LQ04	Bifunctional dTDP-4-dehydrorhamnose 3,5-epimerase/dTDP-4-dehydrorhamnose reductase OS=Arabidopsis thaliana GN=NRS/ER PE=1 SV=1	33576	0.5	0.5	1	7	2	1
P29976	Phospho-2-dehydro-3-deoxyheptonate aldolase 1, chloroplastic OS=Arabidopsis thaliana GN=DHS1 PE=2 SV=2	57942	0.5	0.5	0.5	5	0.5	4
Q9LXC0	Guanosine nucleotide diphosphate dissociation inhibitor At5g09550 OS=Arabidopsis thaliana GN=At5g09550 PE=3 SV=1	49518	0.5	0.5	0.5	0.5	4	5
Q9M1X0	Ribosome-recycling factor, chloroplastic OS=Arabidopsis thaliana GN=RRF PE=2 SV=2	30403	21	0.5	14	12	9	1
Q96266	Glutathione S-transferase F8, chloroplastic OS=Arabidopsis thaliana GN=GSTF8 PE=1 SV=3	29213	5	0.5	5	16	7	4
Q9LHH7	Bifunctional protein FolD 2 OS=Arabidopsis thaliana GN=FOLD2 PE=2 SV=1	31570	1	0.5	0.5	4	1	6
B9DHJ6	AT5G35200 protein (Fragment) OS=Arabidopsis thaliana GN=At5g35200 PE=2 SV=1	40386	0.5	0.5	0.5	2	2	5
Q9LNU4	26S proteasome non-ATPase regulatory subunit 3 homolog A OS=Arabidopsis thaliana GN=RPN3A PE=1 SV=3	55548	0.5	0.5	0.5	4	2	3
P10796	Ribulose bisphosphate carboxylase small chain 1B, chloroplastic OS=Arabidopsis thaliana GN=RBCS-1B PE=2 SV=1	20273	0.5	0.5	0.5	0.5	8	0.5
P56773	Cytochrome b6 OS=Arabidopsis thaliana GN=petB PE=1 SV=1	24137	0.5	0.5	0.5	8	0.5	0.5
B3H533	AAA-type ATPase family protein OS=Arabidopsis thaliana GN=At1g45000 PE=4 SV=1	37549	6	0.5	8	16	7	10
F4HWQ5	14-3-3-like protein GF14 phi OS=Arabidopsis thaliana GN=GF14 PHI PE=1 SV=1	33336	17	0.5	23	25	8	10
F4JMS5	Glutamate-cysteine ligase OS=Arabidopsis thaliana GN=GSH1 PE=4 SV=1	53446	8	0.5	0.5	7	8	0.5
F4KHY7	14-3-3-like protein GF14 kappa OS=Arabidopsis thaliana GN=GRF8 PE=3 SV=1	29512	17	0.5	17	24	8	7
Q01525	14-3-3-like protein GF14 omega OS=Arabidopsis thaliana GN=GRF2 PE=2 SV=2	29144	18	0.5	18	20	8	11
Q9FNN1	Pyruvate kinase OS=Arabidopsis thaliana GN=At5g08570 PE=2 SV=1	54941	0.5	1	0.5	0.5	0.5	8
Q39258	V-type proton ATPase subunit E1 OS=Arabidopsis thaliana GN=VHA-E1 PE=1 SV=2	26044	10	0.5	15	9	8	7
Q9SSB5	26S protease regulatory subunit 7 homolog A OS=Arabidopsis thaliana GN=RPT1A PE=1 SV=1	47773	0.5	0.5	3	6	2	4
Q93YR3	FAM10 family protein At4g22670 OS=Arabidopsis thaliana GN=At4g22670 PE=1 SV=1	46591	0.5	0.5	13	8	0.5	0.5
B9DHL5	AT4G22670 protein (Fragment) OS=Arabidopsis thaliana GN=At4g22670 PE=2 SV=1	37760	9	13	0.5	0.5	6	8
Q9SHG8	At1g17100 OS=Arabidopsis thaliana GN=F20D23.21 PE=2 SV=1	25372	2	0.5	1	11	4	3
O23712	Proteasome subunit alpha type-1-B OS=Arabidopsis thaliana GN=PAF2 PE=1 SV=2	30391	2	0.5	0.5	7	0.5	6
Q9FMU6	Mitochondrial phosphate carrier protein 3, mitochondrial OS=Arabidopsis thaliana GN=MPT3 PE=2 SV=1	40064	5	0.5	7	7	7	6
Q56WK7	Glucose-6-phosphate 1-dehydrogenase (Fragment) OS=Arabidopsis thaliana GN=At5g35790 PE=2 SV=1	41653	0.5	1	1	4	1	7
F4HQH8	RNA-binding (RRM/RBD/RNP motifs) family protein OS=Arabidopsis thaliana GN=At1g01080 PE=4 SV=1	32655	1	0.5	0.5	4	3	3
Q8LAV0	Succinyl-CoA ligase subunit beta OS=Arabidopsis thaliana PE=2 SV=1	45248	0.5	0.5	0.5	3	2	3
P36428	Alanine--tRNA ligase OS=Arabidopsis thaliana GN=ALATS PE=1 SV=3	110420	0.5	0.5	0.5	7	0.5	0.5
Q7FY22	AT4g28750 OS=Arabidopsis thaliana GN=At4g28750/F16A16_140 PE=2 SV=1	11703	0.5	0.5	0.5	7	0.5	0.5
Q9S9Z8	14-3-3-like protein GF14 omicron OS=Arabidopsis thaliana GN=GRF11 PE=2 SV=2	28763	0.5	0.5	0.5	7	0.5	0.5
B3H477	Fumarate hydratase 2 OS=Arabidopsis thaliana GN=FUM2 PE=3 SV=1	45251	2	3	0.5	3	0.5	7
Q9SMX3	Mitochondrial outer membrane protein porin 3 OS=Arabidopsis thaliana GN=VDAC3 PE=1 SV=3	29193	5	0.5	12	5	7	3
O65282	20 kDa chaperonin, chloroplastic OS=Arabidopsis thaliana GN=CPN21 PE=1 SV=2	26785	18	0.5	10	18	7	2
Q8LA84	Putative porin OS=Arabidopsis thaliana PE=2 SV=1	29421	9	0.5	16	7	7	4
O82533	Cell division protein FtsZ homolog 2-1, chloroplastic OS=Arabidopsis thaliana GN=FTSZ2-1 PE=1 SV=2	50690	1	2	0.5	3	4	5
Q501G5	F-box protein At5g03100 OS=Arabidopsis thaliana GN=At5g03100 PE=2 SV=1	34814	0.5	1	0.5	3	3	3
O04202	Eukaryotic translation initiation factor 3 subunit F OS=Arabidopsis thaliana GN=TIF3F1 PE=1 SV=1	31842	0.5	0.5	1	6	0.5	2
Q9LP45	26S proteasome non-ATPase regulatory subunit 11 homolog OS=Arabidopsis thaliana GN=RPN6 PE=1 SV=1	46720	0.5	1	0.5	3	1	4
Q38950	Serine/threonine-protein phosphatase 2A 65 kDa regulatory subunit A beta isoform OS=Arabidopsis thaliana GN=PP2AA2 PE=1 SV=2	65556	0.5	0.5	0.5	4	0.5	3
B9DFH4	AT2G47510 protein OS=Arabidopsis thaliana GN=At2g47510 PE=2 SV=1	53039	0.5	4	5	5	9	13
F4HU93	L-ascorbate peroxidase 1 OS=Arabidopsis thaliana GN=APX1 PE=1 SV=1	27503	13	0.5	10	23	6	9
Q9SW18	Magnesium protoporphyrin IX methyltransferase, chloroplastic OS=Arabidopsis thaliana GN=CHLM PE=1 SV=1	33775	7	0.5	8	13	6	5
Q9SGE0	UDP-D-apiose/UDP-D-xylose synthase 2 OS=Arabidopsis thaliana GN=AXS2 PE=2 SV=1	43762	0.5	5	0.5	3	1	4
A0A075M3N4	Ribulose bisphosphate carboxylase small chain (Fragment) OS=Arabidopsis thaliana GN=rbcS PE=3 SV=1	18506	1	2	0.5	5	10	2
Q9FLV7	B3 domain-containing protein At5g24050 OS=Arabidopsis thaliana GN=At5g24050 PE=2 SV=1	39758	2	0.5	2	4	5	4
Q9FI78	Shikimate O-hydroxycinnamoyltransferase OS=Arabidopsis thaliana GN=HST PE=2 SV=1	47944	0.5	1	1	4	2	4
Q9SAB3	Polyadenylate-binding protein RBP45B OS=Arabidopsis thaliana GN=RBP45B PE=1 SV=1	44087	0.5	0.5	0.5	4	1	2
Q9SIP7	40S ribosomal protein S3-1 OS=Arabidopsis thaliana GN=RPS3A PE=1 SV=1	27502	0.5	0.5	0.5	6	0.5	0.5
Q9SCX3	Elongation factor 1-beta 2 OS=Arabidopsis thaliana GN=At5g19510 PE=1 SV=1	24186	7	0.5	9	22	5	7
Q9SUW2	Adenine phosphoribosyltransferase 3 OS=Arabidopsis thaliana GN=APT3 PE=1 SV=1	20339	7	0.5	4	9	6	2
F4HSX1	Adenine phosphoribosyl transferase 1 OS=Arabidopsis thaliana GN=APT1 PE=1 SV=1	30968	11	0.5	6	13	6	2
O81149	Proteasome subunit alpha type-5-A OS=Arabidopsis thaliana GN=PAE1 PE=1 SV=1	25931	6	0.5	3	15	5	3
P31265	Translationally-controlled tumor protein 1 OS=Arabidopsis thaliana GN=TCTP1 PE=1 SV=2	18898	5	0.5	3	11	5	3
F4JFY4	L-ascorbate peroxidase S OS=Arabidopsis thaliana GN=SAPX PE=3 SV=1	37393	10	0.5	9	7	6	4
Q9LT69	D-3-phosphoglycerate dehydrogenase 3, chloroplastic OS=Arabidopsis thaliana GN=PGDH3 PE=1 SV=1	62083	0.5	0.5	5	6	0.5	0.5
Q42472	Glutamate decarboxylase 2 OS=Arabidopsis thaliana GN=GAD2 PE=1 SV=1	56105	0.5	6	6	6	0.5	6
Q43870	ATP sulfurylase 2 OS=Arabidopsis thaliana GN=APS2 PE=1 SV=1	53604	0.5	0.5	9	6	0.5	0.5
O81148	Proteasome subunit alpha type-4-A OS=Arabidopsis thaliana GN=PAC1 PE=1 SV=1	27458	3	0.5	3	7	5	2
O49160	Eukaryotic translation initiation factor 3 subunit C OS=Arabidopsis thaliana GN=TIF3C1 PE=1 SV=2	102884	1	0.5	0.5	11	0.5	0.5
Q8LC58	Photosystem I reaction center subunit IV B, chloroplast (PSI-E B) OS=Arabidopsis thaliana PE=2 SV=1	14978	0.5	0.5	0.5	3	3	0.5
Q9C9I7	Putative uncharacterized protein At1g71500 OS=Arabidopsis thaliana GN=F26A9.12 PE=2 SV=1	31708	4	0.5	4	9	5	2
F4J447	Alpha/beta-Hydrolases superfamily protein OS=Arabidopsis thaliana GN=At3g23600 PE=4 SV=1	25547	4	0.5	0.5	9	4	1
Q42134	Proteasome subunit alpha type-5-B OS=Arabidopsis thaliana GN=PAE2 PE=1 SV=2	25961	1	0.5	0.5	10	0.5	0.5
F4I3J0	Obg-like ATPase 1 OS=Arabidopsis thaliana GN=At1g56050 PE=3 SV=1	45600	1	0.5	0.5	2	3	2
Q8L7K9	NAD-dependent malic enzyme 2, mitochondrial OS=Arabidopsis thaliana GN=NAD-ME2 PE=1 SV=1	66598	0.5	0.5	1	4	0.5	3
O65639	Cold shock protein 1 OS=Arabidopsis thaliana GN=CSP1 PE=1 SV=1	30068	0.5	0.5	0.5	3	2	1
Q94K73	Phenylalanine--tRNA ligase, chloroplastic/mitochondrial OS=Arabidopsis thaliana GN=At3g58140 PE=1 SV=1	49221	0.5	0.5	0.5	2	1	3
Q56WK6	Patellin-1 OS=Arabidopsis thaliana GN=PATL1 PE=1 SV=2	64007	0.5	0.5	0.5	5	0.5	0.5
Q9XF91	Photosystem II 22 kDa protein, chloroplastic OS=Arabidopsis thaliana GN=PSBS PE=2 SV=1	27990	5	0.5	3	9	5	0.5
F4IX26	Peptidyl-prolyl cis-trans isomerase CYP20-3 OS=Arabidopsis thaliana GN=ROC4 PE=4 SV=1	34296	9	0.5	5	13	5	2
Q9FJ95	Sorbitol dehydrogenase OS=Arabidopsis thaliana GN=SDH PE=1 SV=1	39230	0.5	1	5	5	1	4
Q9SAU2	D-ribulose-5-phosphate-3-epimerase OS=Arabidopsis thaliana GN=RPE PE=2 SV=1	29990	7	0.5	0.5	5	5	0.5
Q94CE4	Beta carbonic anhydrase 4 OS=Arabidopsis thaliana GN=BCA4 PE=1 SV=1	30816	2	0.5	6	6	4	3
Q9LSV0	Glyoxylate/succinic semialdehyde reductase 1 OS=Arabidopsis thaliana GN=GLYR1 PE=1 SV=1	30672	12	2	12	22	16	19
F4JAF3	Chloroplast RNA-binding protein 29 OS=Arabidopsis thaliana GN=CP29 PE=4 SV=1	38380	16	1	11	20	9	11
Q9LYM8	Biotin/lipoyl attachment domain-containing protein OS=Arabidopsis thaliana GN=F18O21_90 PE=4 SV=1	28807	3	0.5	0.5	0.5	5	0.5
O80852	Glutathione S-transferase F9 OS=Arabidopsis thaliana GN=GSTF9 PE=1 SV=1	24131	15	0.5	13	15	5	2
Q56W28	Glutamate decarboxylase OS=Arabidopsis thaliana GN=GAD2 PE=2 SV=1	41726	4	0.5	0.5	0.5	5	0.5
F4I907	Glyoxylate/succinic semialdehyde reductase 2, chloroplastic OS=Arabidopsis thaliana GN=GLYR2 PE=1 SV=1	37756	1	0.5	3	6	2	3
Q56YR4	Aspartate aminotransferase OS=Arabidopsis thaliana GN=At2g30970 PE=2 SV=1	20917	3	0.5	0.5	3	2	3
Q8LAS8	S-formylglutathione hydrolase OS=Arabidopsis thaliana GN=SFGH PE=1 SV=2	31635	1	0.5	1	4	3	1
F4JD01	Proteasome subunit beta type OS=Arabidopsis thaliana GN=PBF1 PE=3 SV=1	24669	0.5	0.5	0.5	4	1	0.5
Q84WV1	T-complex protein 1 subunit gamma OS=Arabidopsis thaliana GN=CCT3 PE=1 SV=1	60301	0.5	0.5	0.5	4	0.5	1
Q9LPR4	2-isopropylmalate synthase 1, chloroplastic OS=Arabidopsis thaliana GN=IPMS1 PE=1 SV=2	68633	0.5	0.5	0.5	3	0.5	2
Q9SGW3	26S proteasome non-ATPase regulatory subunit 8 homolog A OS=Arabidopsis thaliana GN=RPN12A PE=1 SV=1	30687	0.5	0.5	0.5	4	0.5	1
Q9SRQ7	Non-specific phospholipase C4 OS=Arabidopsis thaliana GN=NPC4 PE=1 SV=1	60685	0.5	0.5	0.5	1	0.5	4
Q9S726	Probable ribose-5-phosphate isomerase 3, chloroplastic OS=Arabidopsis thaliana GN=RPI3 PE=1 SV=1	29287	3	0.5	2	7	4	1
C0Z2Z5	AT4G28750 protein OS=Arabidopsis thaliana GN=At4g28750 PE=2 SV=1	12403	3	0.5	3	0.5	5	2
C0Z2K9	AT1G16080 protein OS=Arabidopsis thaliana GN=At1g16080 PE=2 SV=1	33329	10	0.5	13	5	5	3
Q9FJA6	40S ribosomal protein S3-3 OS=Arabidopsis thaliana GN=RPS3C PE=1 SV=1	27441	17	6	0.5	0.5	4	5
B9DHF9	AT1G62640 protein OS=Arabidopsis thaliana GN=At1g62640 PE=2 SV=1	42832	1	2	0.5	4	1	3
F4IS32	Acyl-[acyl-carrier-protein] desaturase OS=Arabidopsis thaliana GN=SSI2 PE=1 SV=1	45622	0.5	1	1	4	0.5	2
P16127	Magnesium-chelatase subunit ChlI-1, chloroplastic OS=Arabidopsis thaliana GN=CHLI1 PE=1 SV=1	46241	5	2	7	18	11	8
F4IP53	14-3-3-like protein GF14 mu OS=Arabidopsis thaliana GN=GRF9 PE=3 SV=1	29445	7	0.5	9	11	4	4
F4K6B6	Heat shock protein 81-2 OS=Arabidopsis thaliana GN=HSP81-2 PE=1 SV=1	83074	89	0.5	55	0.5	5	0.5
Q940P8	T-complex protein 1 subunit beta OS=Arabidopsis thaliana GN=CCT2 PE=1 SV=1	57250	2	0.5	2	11	0.5	7
B9DI24	AT2G06850 protein (Fragment) OS=Arabidopsis thaliana GN=At2g06850 PE=2 SV=1	22881	1	0.5	0.5	4	1	2
O04376	Serine/threonine protein phosphatase 2A 57 kDa regulatory subunit B~ beta isoform OS=Arabidopsis thaliana GN=B~BETA PE=1 SV=1	57436	0.5	0.5	0.5	2	1	2
P55034	26S proteasome non-ATPase regulatory subunit 4 homolog OS=Arabidopsis thaliana GN=RPN10 PE=1 SV=1	40732	0.5	0.5	0.5	2	1	2
Q9C5Z2	Eukaryotic translation initiation factor 3 subunit H OS=Arabidopsis thaliana GN=TIF3H1 PE=1 SV=2	38348	0.5	0.5	0.5	2	1	2
F4IWV2	2-oxoglutarate dehydrogenase, E1 component OS=Arabidopsis thaliana GN=At3g55410 PE=4 SV=1	115091	0.5	0.5	0.5	4	0.5	0.5
F4KE63	Valine--tRNA ligase, chloroplastic/mitochondrial 2 OS=Arabidopsis thaliana GN=EMB2247 PE=3 SV=1	110560	0.5	0.5	0.5	4	0.5	0.5
O23708	Proteasome subunit alpha type-2-A OS=Arabidopsis thaliana GN=PAB1 PE=1 SV=1	25685	0.5	0.5	0.5	4	0.5	0.5
Q02971	Cinnamyl alcohol dehydrogenase 7 OS=Arabidopsis thaliana GN=CAD7 PE=1 SV=2	38220	0.5	0.5	0.5	4	0.5	0.5
Q8L5U2	Putative malonyl-CoA:Acyl carrier protein transacylase OS=Arabidopsis thaliana PE=2 SV=1	38553	0.5	0.5	0.5	0.5	4	0.5
Q9SYM5	Trifunctional UDP-glucose 4,6-dehydratase/UDP-4-keto-6-deoxy-D-glucose 3,5-epimerase/UDP-4-keto-L-rhamnose-reductase RHM1 OS=Arabidopsis thaliana GN=RHM1 PE=1 SV=1	75324	0.5	0.5	0.5	4	0.5	0.5
P28769	T-complex protein 1 subunit alpha OS=Arabidopsis thaliana GN=CCT1 PE=1 SV=1	59192	4	3	2	9	5	12
F4KGV2	14-3-3-like protein GF14 lambda OS=Arabidopsis thaliana GN=GRF6 PE=3 SV=1	27701	17	1	16	22	8	7
Q0WW97	Lhcb4-protein OS=Arabidopsis thaliana GN=At5g01530 PE=2 SV=1	31120	27	2	26	27	16	13
P33207	3-oxoacyl-[acyl-carrier-protein] reductase, chloroplastic OS=Arabidopsis thaliana GN=At1g24360 PE=1 SV=2	33527	8	0.5	8	8	4	4
Q9SKK4	Probable 2-oxoacid dependent dioxygenase OS=Arabidopsis thaliana GN=GSL-OH PE=2 SV=1	40325	2	1	2	6	4	5
F4K4D5	Eukaryotic translation initiation factor 3 subunit B OS=Arabidopsis thaliana GN=TIF3B1 PE=1 SV=1	84861	1	0.5	1	8	0.5	0.5
Q8LF70	EDGP OS=Arabidopsis thaliana PE=2 SV=1	45792	0.5	7	0.5	0.5	3	4
Q9LV77	Asparagine synthetase [glutamine-hydrolyzing] 2 OS=Arabidopsis thaliana GN=ASN2 PE=2 SV=1	64989	3	0.5	4	11	2	7
Q1EBW2	Aspartate aminotransferase OS=Arabidopsis thaliana GN=At5g19550 PE=2 SV=1	44239	1	0.5	3	4	2	4
B3H621	Peptidase M1 family protein OS=Arabidopsis thaliana GN=At1g63770 PE=4 SV=1	106039	0.5	0.5	2	4	0.5	0.5
Q8W4M1	Putative thioredoxin reductase OS=Arabidopsis thaliana GN=At2g41680 PE=2 SV=1	25988	0.5	0.5	2	4	0.5	0.5
B9DFU6	AT3G08590 protein OS=Arabidopsis thaliana GN=At3g08590 PE=2 SV=1	60726	17	25	26	85	34	75
Q0WW83	Branched-chain amino acid aminotransferase like protein OS=Arabidopsis thaliana GN=At5g57850 PE=2 SV=1	41038	1	0.5	5	6	1	6
Q8L7N0	T-complex protein 1 subunit zeta 2 OS=Arabidopsis thaliana GN=CCT6B PE=1 SV=1	58891	10	12	3	16	19	18
Q9ZUT9	40S ribosomal protein S5-1 OS=Arabidopsis thaliana GN=RPS5A PE=1 SV=1	22976	6	0.5	6	6	4	1
Q8LC43	Atpm24.1 glutathione S transferase OS=Arabidopsis thaliana PE=2 SV=1	24036	3	0.5	5	9	3	0.5
Q0WWQ5	Cysteine synthase OS=Arabidopsis thaliana GN=At3g59760 PE=2 SV=1	45786	5	0.5	0.5	0.5	4	0.5
Q9SE50	Beta-D-glucopyranosyl abscisate beta-glucosidase OS=Arabidopsis thaliana GN=BGLU18 PE=1 SV=2	60421	0.5	6	0.5	0.5	0.5	4
Q9CAV0	40S ribosomal protein S3a-1 OS=Arabidopsis thaliana GN=RPS3AA PE=1 SV=3	29832	0.5	1	11	3	3	0.5
Q03250	Glycine-rich RNA-binding protein 7 OS=Arabidopsis thaliana GN=RBG7 PE=1 SV=1	16880	2	0.5	2	4	3	2
F4IY77	Biotin/lipoyl attachment domain-containing protein OS=Arabidopsis thaliana GN=At3g56130 PE=4 SV=1	20728	0.5	0.5	2	3	0.5	4
Q9FYR6	Proline--tRNA ligase, chloroplastic/mitochondrial OS=Arabidopsis thaliana GN=OVA6 PE=2 SV=1	60709	1	0.5	1	2	2	3
B3H6B0	26S proteasome regulatory particle non-ATPase subunit 5A OS=Arabidopsis thaliana GN=EMB2107 PE=4 SV=1	52634	0.5	1	0.5	2	1	2
O65902	Cyclase-associated protein 1 OS=Arabidopsis thaliana GN=CAP1 PE=2 SV=1	50938	0.5	0.5	1	3	0.5	2
P17597	Acetolactate synthase, chloroplastic OS=Arabidopsis thaliana GN=ALS PE=1 SV=1	72539	0.5	0.5	1	3	0.5	2
Q8LBB8	Putative arginase OS=Arabidopsis thaliana PE=2 SV=1	37875	0.5	0.5	1	3	1	1
Q9SJ42	Phosphoribosylaminoimidazole carboxylase family protein / AIR carboxylase family protein OS=Arabidopsis thaliana GN=At2g05140 PE=3 SV=1	17407	0.5	1	0.5	0.5	2	3
P56765	Acetyl-coenzyme A carboxylase carboxyl transferase subunit beta, chloroplastic OS=Arabidopsis thaliana GN=accD PE=1 SV=2	55600	0.5	0.5	0.5	2	0.5	2
Q8LAP6	Probable plastid-lipid-associated protein 12, chloroplastic OS=Arabidopsis thaliana GN=PAP12 PE=2 SV=1	45737	0.5	0.5	0.5	2	0.5	2
Q9FVR6	Uncharacterized protein At1g32220, chloroplastic OS=Arabidopsis thaliana GN=At1g32220 PE=2 SV=1	31959	0.5	0.5	0.5	3	1	0.5
Q9FXF5	F1N18.16 protein OS=Arabidopsis thaliana GN=F1N18.16 PE=4 SV=1	28302	0.5	0.5	0.5	1	3	0.5
Q9LJE2	Lysine--tRNA ligase, chloroplastic/mitochondrial OS=Arabidopsis thaliana GN=OVA5 PE=2 SV=1	67545	0.5	0.5	0.5	1	0.5	3
Q9M591	Magnesium-protoporphyrin IX monomethyl ester [oxidative] cyclase, chloroplastic OS=Arabidopsis thaliana GN=CRD1 PE=1 SV=2	47600	0.5	0.5	0.5	0.5	2	2
P56798	30S ribosomal protein S3, chloroplastic OS=Arabidopsis thaliana GN=rps3 PE=3 SV=1	25173	11	0.5	2	14	3	3
F4III4	Mitochondrial F1F0-ATP synthase subunit Fad OS=Arabidopsis thaliana GN=MGP1 PE=4 SV=1	25144	6	0.5	4	3	4	1
F4JM15	PfkB-like carbohydrate kinase family protein OS=Arabidopsis thaliana GN=At4g28706 PE=3 SV=1	47323	2	2	8	8	8	5
Q8LER3	Probable xyloglucan endotransglucosylase/hydrolase protein 7 OS=Arabidopsis thaliana GN=XTH7 PE=2 SV=2	33659	1	0.5	5	6	1	3
F6M3L4	Pyridoxine biosynthesis protein OS=Arabidopsis thaliana GN=PDX1.3 PE=2 SV=1	33195	22	8	29	46	41	38
O65502	AT4g35250/F23E12_190 OS=Arabidopsis thaliana GN=F23E12.190 PE=1 SV=1	43696	4	1	2	8	4	5
Q76FS5	Solanesyl diphosphate synthase 2, chloroplastic OS=Arabidopsis thaliana GN=SPS2 PE=1 SV=1	46016	2	1	1	5	3	3
F4JMK8	Acyl-coenzyme A oxidase OS=Arabidopsis thaliana GN=ACX1 PE=3 SV=1	72875	0.5	2	1	3	1	2
Q9FXA4	U-box domain-containing protein 26 OS=Arabidopsis thaliana GN=PUB26 PE=2 SV=1	45934	1	2	0.5	2	1	3
Q9SEI2	26S protease regulatory subunit 6A homolog A OS=Arabidopsis thaliana GN=RPT5A PE=1 SV=1	47450	7	5	7	14	15	23
W8Q3D9	Glycosyltransferase (Fragment) OS=Arabidopsis thaliana GN=AT2G31750 PE=2 SV=1	51021	0.5	0.5	2	3	1	0.5
P82281	Thylakoid lumenal 29 kDa protein, chloroplastic OS=Arabidopsis thaliana GN=TL29 PE=1 SV=2	37911	18	1	24	16	7	5
B3H7J6	40S ribosomal protein S9-1 OS=Arabidopsis thaliana GN=At5g15200 PE=1 SV=1	18805	0.5	0.5	8	1	3	0.5
F4JKH6	Protein TSS OS=Arabidopsis thaliana GN=TSS PE=1 SV=1	198992	0.5	1	1	3	1	1
Q0WWH3	Putative uncharacterized protein At1g65260 (Fragment) OS=Arabidopsis thaliana GN=At1g65260 PE=2 SV=1	18716	0.5	1	0.5	0.5	3	2
B3H581	DegP2 protease OS=Arabidopsis thaliana GN=DEGP2 PE=4 SV=1	66632	0.5	0.5	1	3	0.5	1
A2RVN9	At3g50390 OS=Arabidopsis thaliana GN=At3g50390 PE=2 SV=1	51169	0.5	0.5	0.5	1	1	2
F4I3P5	GMP-synthase-C and glutamine amidotransferase domain-containing protein OS=Arabidopsis thaliana GN=At1g63660 PE=4 SV=1	47982	0.5	0.5	0.5	1	1	2
Q8RWP0	NAD(P)-binding Rossmann-fold superfamily protein OS=Arabidopsis thaliana GN=At3g20790 PE=2 SV=1	38554	0.5	0.5	0.5	2	1	1
B1GV49	Cinnamate-4-hydroxylase OS=Arabidopsis thaliana GN=C4H PE=3 SV=1	57756	0.5	0.5	0.5	0.5	0.5	3
F4JWF3	DEAD-box ATP-dependent RNA helicase 15 OS=Arabidopsis thaliana GN=At5g11170 PE=4 SV=1	39068	0.5	0.5	0.5	0.5	3	0.5
F4K0U3	Probable 26S proteasome non-ATPase regulatory subunit 8A OS=Arabidopsis thaliana GN=RPN8A PE=4 SV=1	34350	0.5	0.5	0.5	3	0.5	0.5
O23715	Proteasome subunit alpha type-3 OS=Arabidopsis thaliana GN=PAG1 PE=1 SV=2	27360	0.5	0.5	0.5	3	0.5	0.5
O64740	Protein transport protein SEC13 homolog B OS=Arabidopsis thaliana GN=SEC13B PE=1 SV=1	32622	0.5	0.5	0.5	3	0.5	0.5
Q944H0	Phosphomethylethanolamine N-methyltransferase OS=Arabidopsis thaliana GN=NMT2 PE=2 SV=2	56010	0.5	0.5	0.5	0.5	0.5	3
Q9SSS9	ATP synthase subunit delta, chloroplastic OS=Arabidopsis thaliana GN=ATPD PE=1 SV=1	25653	0.5	0.5	0.5	3	0.5	0.5
Q9SUR0	AT4G23670 protein OS=Arabidopsis thaliana GN=F9D16.140 PE=2 SV=1	17507	0.5	0.5	0.5	0.5	3	0.5
Q945K7	Isocitrate dehydrogenase [NAD] catalytic subunit 5, mitochondrial OS=Arabidopsis thaliana GN=IDH5 PE=2 SV=1	40599	9	2	2	8	7	7
Q501F7	At1g21440 OS=Arabidopsis thaliana GN=At1g21440 PE=2 SV=1	36284	2	1	3	3	5	4
Q0WUS4	Malate dehydrogenase OS=Arabidopsis thaliana GN=At2g22780 PE=2 SV=1	37442	7	0.5	10	8	3	5
F4JRV2	Superoxide dismutase OS=Arabidopsis thaliana GN=FSD1 PE=3 SV=1	21085	7	0.5	4	8	3	2
F4ICZ4	Putative hydrolase OS=Arabidopsis thaliana GN=At1g52510 PE=4 SV=1	32121	5	2	2	8	6	6
F4HZE0	ATP-dependent Clp protease proteolytic subunit OS=Arabidopsis thaliana GN=At1g09130 PE=1 SV=1	40893	2	0.5	0.5	5	2	0.5
Q0WM35	Putative uncharacterized protein At3g63460 (Fragment) OS=Arabidopsis thaliana GN=At3g63460 PE=2 SV=1	73846	2	0.5	0.5	5	0.5	2
Q84XU2	Serine/threonine-protein phosphatase 5 OS=Arabidopsis thaliana GN=PAPP5 PE=1 SV=1	60244	0.5	0.5	2	1	2	3
O80934	Uncharacterized protein At2g37660, chloroplastic OS=Arabidopsis thaliana GN=At2g37660 PE=1 SV=2	34858	26	4	34	30	23	20
Q9LV21	T-complex protein 1 subunit delta OS=Arabidopsis thaliana GN=CCT4 PE=1 SV=1	57739	3	4	3	7	4	12
P41088	Chalcone--flavonone isomerase 1 OS=Arabidopsis thaliana GN=CHI1 PE=1 SV=2	26579	3	0.5	1	4	2	2
F4IN36	Serine/threonine-protein phosphatase OS=Arabidopsis thaliana GN=PP2A-3 PE=3 SV=1	30634	2	1	5	3	5	4
Q8VZB9	60S ribosomal protein L10a-1 OS=Arabidopsis thaliana GN=RPL10AA PE=1 SV=1	24453	8	0.5	5	7	3	2
F4K409	Putative TypA-like translation elongation factor SVR3 OS=Arabidopsis thaliana GN=At5g13650 PE=4 SV=1	74367	4	2	1	8	0.5	5
Q9XJ36	ATP-dependent Clp protease proteolytic subunit-related protein 2, chloroplastic OS=Arabidopsis thaliana GN=CLPR2 PE=1 SV=1	31189	3	0.5	2	3	3	0.5
Q9SFH9	Delta-aminolevulinic acid dehydratase 1, chloroplastic OS=Arabidopsis thaliana GN=HEMB1 PE=2 SV=1	46661	14	16	18	39	31	44
Q9LS02	Allene oxide cyclase 2, chloroplastic OS=Arabidopsis thaliana GN=AOC2 PE=1 SV=1	27618	3	0.5	2	2	3	1
Q9SEI4	26S protease regulatory subunit 6B homolog OS=Arabidopsis thaliana GN=RPT3 PE=1 SV=1	45723	9	7	8	21	18	18
Q9LF33	UDP-glucose 6-dehydrogenase 3 OS=Arabidopsis thaliana GN=UGD3 PE=1 SV=1	53083	4	6	7	15	9	13
Q0WUV8	Elongation factor Tu OS=Arabidopsis thaliana GN=At4g02930 PE=2 SV=1	49379	2	4	2	6	4	6
Q9C5U8	Histidinol dehydrogenase, chloroplastic OS=Arabidopsis thaliana GN=HISN8 PE=2 SV=1	50291	1	3	9	6	2	3
Q0WN17	Pyruvate kinase OS=Arabidopsis thaliana GN=At5g63680 PE=2 SV=1	54964	2	2	2	5	3	6
Q9FM97	Pyruvate kinase OS=Arabidopsis thaliana GN=At5g56350 PE=2 SV=1	54376	1	1	1	2	2	3
W8PVE7	Glycosyltransferase (Fragment) OS=Arabidopsis thaliana GN=AT1G06000 PE=2 SV=1	48092	1	1	1	2	2	3
Q9FPU1	ROOTY/SUPERROOT1 OS=Arabidopsis thaliana GN=RTY/SUR1 PE=2 SV=1	51065	0.5	2	2	3	1	1
Q9SPU8	Cytidine deaminase 1 (Fragment) OS=Arabidopsis thaliana GN=cda1 PE=2 SV=1	30980	2	0.5	1	2	2	2
F4IGU7	Apoptosis inhibitory protein 5 (API5) OS=Arabidopsis thaliana GN=At2g34040 PE=1 SV=1	50018	1	0.5	1	3	0.5	3
Q680A5	Ribose-phosphate pyrophosphokinase 4 OS=Arabidopsis thaliana GN=PRS4 PE=1 SV=2	37536	1	0.5	1	3	0.5	3
Q8GYN9	1,4-dihydroxy-2-naphthoyl-CoA synthase, peroxisomal OS=Arabidopsis thaliana GN=MENB PE=1 SV=2	37033	1	0.5	0.5	1	1	2
Q8H112	PGR5-like protein 1A, chloroplastic OS=Arabidopsis thaliana GN=PGRL1A PE=1 SV=1	35698	0.5	0.5	1	1	2	1
A8MRP9	Methylthioribose-1-phosphate isomerase OS=Arabidopsis thaliana GN=At2g05830 PE=3 SV=1	34514	0.5	0.5	0.5	2	0.5	1
C0Z2L2	AT5G63650 protein OS=Arabidopsis thaliana GN=At5g63650 PE=2 SV=1	39699	0.5	0.5	0.5	1	0.5	2
F4I5V8	ATP-citrate lyase A-1 OS=Arabidopsis thaliana GN=ACLA-1 PE=4 SV=1	49018	0.5	0.5	0.5	2	0.5	1
O80526	ATP-citrate synthase alpha chain protein 3 OS=Arabidopsis thaliana GN=ACLA-3 PE=2 SV=1	46916	0.5	0.5	0.5	2	1	0.5
O81346	Tryptophan N-monooxygenase 1 OS=Arabidopsis thaliana GN=CYP79B2 PE=1 SV=2	61308	0.5	0.5	0.5	0.5	2	1
Q5S1W2	Protein BONZAI 2 OS=Arabidopsis thaliana GN=BON2 PE=1 SV=2	63994	0.5	0.5	0.5	1	0.5	2
Q84W65	SufE-like protein 1, chloroplastic/mitochondrial OS=Arabidopsis thaliana GN=SUFE1 PE=1 SV=2	40808	0.5	0.5	0.5	1	2	0.5
Q8LFC0	Isocitrate dehydrogenase [NAD] regulatory subunit 1, mitochondrial OS=Arabidopsis thaliana GN=IDH1 PE=2 SV=2	39602	0.5	0.5	0.5	1	0.5	2
Q93Y35	26S proteasome non-ATPase regulatory subunit 6 homolog OS=Arabidopsis thaliana GN=RPN7 PE=1 SV=1	44254	0.5	0.5	0.5	1	0.5	2
Q9SX79	Polyadenylate-binding protein RBP47C OS=Arabidopsis thaliana GN=RBP47C PE=2 SV=1	48467	0.5	0.5	0.5	2	1	0.5
B3LF87	At1g30230 OS=Arabidopsis thaliana GN=At1g30230 PE=2 SV=1	25117	16	6	15	33	21	21
Q9FFT4	Pyruvate decarboxylase 2 OS=Arabidopsis thaliana GN=PDC2 PE=2 SV=1	65776	4	4	0.5	0.5	3	3
O80448	Pyridoxal 5~-phosphate synthase subunit PDX1.1 OS=Arabidopsis thaliana GN=PDX11 PE=1 SV=1	32841	24	10	29	48	37	34
Q42020	PROTEIN KINASE C INHIBITOR HOMOLOGUE (Fragment) OS=Arabidopsis thaliana PE=2 SV=1	10053	7	0.5	9	0.5	3	7
P42761	Glutathione S-transferase F10 OS=Arabidopsis thaliana GN=GSTF10 PE=1 SV=3	24215	10	0.5	4	7	3	0.5
Q0WP12	Thiocyanate methyltransferase 1 OS=Arabidopsis thaliana GN=HOL1 PE=1 SV=1	27391	10	0.5	5	7	3	0.5
C0Z397	AT5G11200 protein OS=Arabidopsis thaliana GN=At5g11200 PE=2 SV=1	20452	0.5	4	3	3	0.5	2
Q8H156	GTP-binding nuclear protein Ran-3 OS=Arabidopsis thaliana GN=RAN3 PE=1 SV=2	25064	17	7	20	27	29	21
Q0WL95	AT3G18780 protein OS=Arabidopsis thaliana GN=At3g18780 PE=2 SV=1	41850	29	33	43	85	71	73
Q8VZJ2	Probable glucan endo-1,3-beta-glucosidase At4g16260 OS=Arabidopsis thaliana GN=At4g16260 PE=1 SV=1	37688	5	0.5	6	3	3	1
Q9SV20	Coatomer subunit beta-2 OS=Arabidopsis thaliana GN=At4g31490 PE=2 SV=2	106010	4	1	1	7	2	3
B9DGS0	AT5G13490 protein OS=Arabidopsis thaliana GN=At5g13490 PE=2 SV=1	41720	28	7	34	35	32	30
C0Z2Q9	AT3G13920 protein OS=Arabidopsis thaliana GN=At3g13920 PE=2 SV=1	44951	15	21	24	48	43	34
Q93ZM7	Chaperonin CPN60-like 2, mitochondrial OS=Arabidopsis thaliana GN=At3g13860 PE=2 SV=2	60429	1	4	2	4	0.5	5
C0Z2X8	AT1G80380 protein OS=Arabidopsis thaliana GN=At1g80380 PE=2 SV=1	36787	5	0.5	0.5	3	2	1
Q9FEF8	Probable mediator of RNA polymerase II transcription subunit 36b OS=Arabidopsis thaliana GN=MED36B PE=1 SV=1	32809	0.5	0.5	1	2	1	0.5
Q9CA90	Glyoxylate/hydroxypyruvate reductase A HPR2 OS=Arabidopsis thaliana GN=HPR2 PE=1 SV=1	34140	3	0.5	5	5	2	4
Q8VYI4	Aspartate semialdehyde dehydrogenase OS=Arabidopsis thaliana GN=At1g14810 PE=2 SV=1	40720	12	5	11	20	15	18
Q9SA73	Obg-like ATPase 1 OS=Arabidopsis thaliana GN=YchF1 PE=1 SV=1	44443	4	3	4	6	9	7
P53492	Actin-7 OS=Arabidopsis thaliana GN=ACT7 PE=1 SV=1	41709	33	41	49	92	70	83
P94072	Germin-like protein subfamily 3 member 3 OS=Arabidopsis thaliana GN=GER3 PE=1 SV=1	21822	16	3	8	11	13	9
Q8VY03	Putative uncharacterized protein At5g14260 OS=Arabidopsis thaliana GN=At5g14260 PE=2 SV=1	57490	2	5	5	7	5	8
Q0WWW3	GDP-mannose 3~,5~-epimerase OS=Arabidopsis thaliana GN=At5g28840 PE=2 SV=1	42731	5	7	4	10	9	11
Q06588	1-aminocyclopropane-1-carboxylate oxidase 4 OS=Arabidopsis thaliana GN=ACO4 PE=1 SV=2	36654	1	1	1	4	1	1
Q8GXQ8	Putative inosine-5~-monophosphate dehydrogenase OS=Arabidopsis thaliana GN=At1g16350/F3O9_15 PE=2 SV=1	37679	1	1	1	2	1	3
F4JY76	Eukaryotic translation initiation factor 3 subunit L OS=Arabidopsis thaliana GN=At5g25754 PE=1 SV=1	60144	1	0.5	2	1	2	2
Q9SIU8	Probable protein phosphatase 2C 20 OS=Arabidopsis thaliana GN=PPC3-1.2 PE=1 SV=3	31827	1	0.5	2	1	2	2
P38666	60S ribosomal protein L24-2 OS=Arabidopsis thaliana GN=RPL24B PE=1 SV=2	18620	1	0.5	1	1	2	1
Q8H1F7	Amino acid kinase family protein OS=Arabidopsis thaliana GN=At1g26640 PE=1 SV=1	35653	0.5	1	1	2	1	1
Q8VZH2	Aminopeptidase M1 OS=Arabidopsis thaliana GN=APM1 PE=1 SV=1	98117	1	0.5	0.5	4	0.5	0.5
Q9AV97	2-dehydro-3-deoxyphosphooctonate aldolase 1 OS=Arabidopsis thaliana GN=KDSA1 PE=1 SV=2	31636	1	0.5	0.5	2	1	1
B3H746	Rotamase FKBP 1 OS=Arabidopsis thaliana GN=ROF1 PE=1 SV=1	62872	0.5	0.5	1	2	0.5	1
O80842	Cell division protein FtsY homolog, chloroplastic OS=Arabidopsis thaliana GN=CPFTSY PE=1 SV=2	39654	0.5	0.5	1	2	0.5	1
Q8LCD8	Putative uncharacterized protein OS=Arabidopsis thaliana PE=2 SV=1	60598	0.5	0.5	1	2	0.5	1
Q9LFX8	Putative uncharacterized protein At1g27090 OS=Arabidopsis thaliana GN=At1g27090 PE=1 SV=1	45990	1	0.5	0.5	1	0.5	2
Q8LAP7	Putative uncharacterized protein OS=Arabidopsis thaliana PE=2 SV=1	37097	0.5	0.5	0.5	1	1	1
F4HS68	Tetratricopeptide repeat-containing protein OS=Arabidopsis thaliana GN=EMB2753 PE=4 SV=1	103876	0.5	0.5	0.5	2	0.5	0.5
F4I1C6	Glycosyltransferase OS=Arabidopsis thaliana GN=UGT85A2 PE=3 SV=1	52905	0.5	0.5	0.5	2	0.5	0.5
F4IFG1	Dynamin-related protein 3B OS=Arabidopsis thaliana GN=DRP3B PE=1 SV=1	86638	0.5	0.5	0.5	2	0.5	0.5
F4JBC9	Peroxiredoxin Q OS=Arabidopsis thaliana GN=ATPRX Q PE=4 SV=1	23791	0.5	0.5	0.5	0.5	2	0.5
F4JPJ7	Plasma membrane ATPase OS=Arabidopsis thaliana GN=HA2 PE=1 SV=1	108247	0.5	0.5	0.5	2	0.5	0.5
F4K4A7	Branched-chain-amino-acid aminotransferase-like protein 2 OS=Arabidopsis thaliana GN=At5g27410 PE=3 SV=1	104741	0.5	0.5	0.5	2	0.5	0.5
Q1H537	Divinyl chlorophyllide a 8-vinyl-reductase, chloroplastic OS=Arabidopsis thaliana GN=DVR PE=1 SV=1	45864	0.5	0.5	0.5	2	0.5	0.5
Q2HIR7	At5g38660 OS=Arabidopsis thaliana GN=APE1 PE=1 SV=1	31417	0.5	0.5	0.5	2	0.5	0.5
Q42067	GTP-binding protein (Fragment) OS=Arabidopsis thaliana PE=2 SV=1	14687	0.5	0.5	0.5	2	0.5	0.5
Q84M96	Probable aldo-keto reductase 2 OS=Arabidopsis thaliana GN=AGD2 PE=2 SV=1	38245	0.5	0.5	0.5	0.5	0.5	2
Q84M99	Aspartyl protease family protein OS=Arabidopsis thaliana GN=At2g03200 PE=2 SV=1	49557	0.5	0.5	0.5	2	0.5	0.5
Q8H0U4	Transportin-1 OS=Arabidopsis thaliana GN=TRN1 PE=1 SV=1	99046	0.5	0.5	0.5	2	0.5	0.5
Q8L743	Glucose-6-phosphate 1-dehydrogenase 3, chloroplastic OS=Arabidopsis thaliana GN=At1g24280 PE=1 SV=2	67316	0.5	0.5	0.5	2	0.5	0.5
Q8LF68	Vegetative storage protein Vsp2 OS=Arabidopsis thaliana PE=2 SV=1	29940	0.5	0.5	0.5	2	0.5	0.5
Q8LG77	Isocitrate dehydrogenase [NAD] catalytic subunit 6, mitochondrial OS=Arabidopsis thaliana GN=IDH6 PE=2 SV=2	40550	0.5	0.5	0.5	2	0.5	0.5
Q8RWF0	26S proteasome non-ATPase regulatory subunit 13 homolog A OS=Arabidopsis thaliana GN=RPN9A PE=1 SV=1	44140	0.5	0.5	0.5	2	0.5	0.5
Q8VYP7	Putative Sar1 GTP binding protein OS=Arabidopsis thaliana GN=At3g62560 PE=2 SV=1	21925	0.5	0.5	0.5	2	0.5	0.5
Q9CAT7	Nascent polypeptide-associated complex subunit beta OS=Arabidopsis thaliana GN=At1g73230 PE=2 SV=1	17993	0.5	0.5	0.5	0.5	2	0.5
Q9FG81	Aluminium induced protein with YGL and LRDR motifs OS=Arabidopsis thaliana GN=At5g43830 PE=1 SV=1	27492	0.5	0.5	0.5	2	0.5	0.5
Q9FJW0	RuvB-like helicase OS=Arabidopsis thaliana GN=At5g67630 PE=2 SV=1	52081	0.5	0.5	0.5	0.5	0.5	2
Q9FKT8	Cytochrome c oxidase assembly protein COX15 OS=Arabidopsis thaliana GN=COX15 PE=2 SV=1	50095	0.5	0.5	0.5	2	0.5	0.5
Q9FRL8	Glutathione S-transferase DHAR2 OS=Arabidopsis thaliana GN=DHAR2 PE=1 SV=1	23392	0.5	0.5	0.5	2	0.5	0.5
Q9FXF2	Probable LRR receptor-like serine/threonine-protein kinase RFK1 OS=Arabidopsis thaliana GN=RKF1 PE=1 SV=1	113391	0.5	0.5	0.5	0.5	2	0.5
Q9LK29	Cytochrome c1 1, heme protein, mitochondrial OS=Arabidopsis thaliana GN=CYC11 PE=1 SV=1	33629	0.5	0.5	0.5	0.5	0.5	2
Q9LMI0	Probable alpha,alpha-trehalose-phosphate synthase [UDP-forming] 7 OS=Arabidopsis thaliana GN=TPS7 PE=1 SV=1	96626	0.5	0.5	0.5	2	0.5	0.5
Q9LS18	Retroelement pol polyprotein-like OS=Arabidopsis thaliana PE=4 SV=1	152965	0.5	0.5	0.5	0.5	0.5	2
Q9M336	Uracil phosphoribosyltransferase, chloroplastic OS=Arabidopsis thaliana GN=UPP PE=1 SV=1	32175	0.5	0.5	0.5	2	0.5	0.5
Q9SNB9	Telomere repeat-binding protein 2 OS=Arabidopsis thaliana GN=TRP2 PE=1 SV=1	61737	0.5	0.5	0.5	2	0.5	0.5
Q9XIP8	Protein CDI OS=Arabidopsis thaliana GN=CDI PE=2 SV=1	30197	0.5	0.5	0.5	2	0.5	0.5
Q9STF2	Protein plastid transcriptionally active 16, chloroplastic OS=Arabidopsis thaliana GN=PTAC16 PE=1 SV=1	54325	18	11	13	33	27	20
B9DHI9	AT1G09640 protein OS=Arabidopsis thaliana GN=At1g09640 PE=2 SV=1	46631	30	51	40	63	89	79
Q93ZN9	LL-diaminopimelate aminotransferase, chloroplastic OS=Arabidopsis thaliana GN=DAP PE=1 SV=1	50364	6	7	4	10	15	8
Q9XF89	Chlorophyll a-b binding protein CP26, chloroplastic OS=Arabidopsis thaliana GN=LHCB5 PE=1 SV=1	30138	26	6	16	43	18	18
P92948	Cell division cycle 5-like protein OS=Arabidopsis thaliana GN=CDC5 PE=1 SV=2	95707	2	1	3	4	3	2
P29515	Tubulin beta-7 chain OS=Arabidopsis thaliana GN=TUBB7 PE=2 SV=1	50714	43	44	44	84	73	89
Q9FPF0	Protein DJ-1 homolog A OS=Arabidopsis thaliana GN=DJ1A PE=1 SV=1	41831	12	10	10	22	17	21
P29516	Tubulin beta-8 chain OS=Arabidopsis thaliana GN=TUBB8 PE=2 SV=2	50574	43	44	45	86	73	88
Q9LZH9	60S ribosomal protein L7a-2 OS=Arabidopsis thaliana GN=RPL7AB PE=1 SV=1	29016	41	7	45	26	32	18
Q8W4M5	Pyrophosphate--fructose 6-phosphate 1-phosphotransferase subunit beta 1 OS=Arabidopsis thaliana GN=PFP-BETA1 PE=1 SV=1	61420	3	4	6	8	5	10
F4J6A1	Eukaryotic translation initiation factor 3 subunit G OS=Arabidopsis thaliana GN=EIF3G1 PE=3 SV=1	35641	1	0.5	2	2	1	3
F4KBJ3	Alpha/beta-hydrolase-like protein OS=Arabidopsis thaliana GN=At5g38520 PE=4 SV=1	40967	2	0.5	1	3	1	2
Q8LD88	Zeta-carotene desaturase OS=Arabidopsis thaliana PE=2 SV=1	61655	1	0.5	2	1	2	1
P82715	PsbP domain-containing protein 5, chloroplastic OS=Arabidopsis thaliana GN=PPD5 PE=1 SV=3	33344	1	0.5	1	3	1	0.5
Q8VZ68	Is a member of the PF|00364 Biotin-requiring enzymes family OS=Arabidopsis thaliana GN=At1g52670 PE=2 SV=1	29556	1	0.5	1	3	1	0.5
Q9M1G2	ClpC-like protein OS=Arabidopsis thaliana GN=F9K21.30 PE=4 SV=1	37323	1	1	0.5	4	0.5	0.5
Q9SIU0	NAD-dependent malic enzyme 1, mitochondrial OS=Arabidopsis thaliana GN=NAD-ME1 PE=1 SV=1	69611	1	1	0.5	3	0.5	1
B9DGP8	AT5G13450 protein OS=Arabidopsis thaliana GN=ATP5 PE=1 SV=1	21070	1	0.5	1	1	2	0.5
Q0WS50	Histone H2B OS=Arabidopsis thaliana GN=At2g37470 PE=2 SV=1	15072	1	0.5	1	1	2	0.5
Q42406	Peptidyl-prolyl cis-trans isomerase CYP18-4 OS=Arabidopsis thaliana GN=CYP18-4 PE=1 SV=1	18366	1	0.5	1	1	2	0.5
Q9LMU2	At1g17860/F2H15_8 OS=Arabidopsis thaliana GN=F2H15.9 PE=2 SV=1	22067	2	0.5	0.5	1	2	0.5
B0FFQ6	AccD (Fragment) OS=Arabidopsis thaliana GN=accD PE=4 SV=1	12468	0.5	0.5	1	0.5	2	0.5
C0Z2B5	AT1G37130 protein OS=Arabidopsis thaliana GN=At1g37130 PE=2 SV=1	62780	0.5	0.5	1	2	0.5	0.5
F4JGR5	Pyrophosphate--fructose 6-phosphate 1-phosphotransferase subunit beta 2 OS=Arabidopsis thaliana GN=PFP-BETA2 PE=3 SV=1	62702	0.5	0.5	1	2	0.5	0.5
O81488	PHD finger protein ALFIN-LIKE 4 OS=Arabidopsis thaliana GN=AL4 PE=1 SV=2	28761	0.5	0.5	1	2	0.5	0.5
P93031	GDP-mannose 4,6 dehydratase 2 OS=Arabidopsis thaliana GN=MUR1 PE=1 SV=3	41935	0.5	1	0.5	0.5	0.5	2
Q0WM01	100 kDa coactivator-like protein (Fragment) OS=Arabidopsis thaliana GN=At5g61780 PE=2 SV=1	67056	0.5	0.5	1	2	0.5	0.5
Q67YY5	Putative uncharacterized protein At5g12470 OS=Arabidopsis thaliana GN=At5g12470 PE=2 SV=1	26163	0.5	1	0.5	0.5	0.5	2
Q9C6X9	Probable F-box protein At1g44080 OS=Arabidopsis thaliana GN=At1g44080 PE=4 SV=1	40084	0.5	0.5	1	2	0.5	0.5
Q9FFH5	Prohibitin-7, mitochondrial OS=Arabidopsis thaliana GN=PHB7 PE=1 SV=1	30741	0.5	0.5	1	2	0.5	0.5
Q9M0A7	Gamma-glutamyl peptidase 1 OS=Arabidopsis thaliana GN=GGP1 PE=1 SV=1	28367	0.5	0.5	1	2	0.5	0.5
Q9SJZ7	Chaperone protein dnaJ A6, chloroplastic OS=Arabidopsis thaliana GN=DJA6 PE=2 SV=2	47731	0.5	0.5	1	2	0.5	0.5
Q56XI5	Cysteine proteinase RD21A OS=Arabidopsis thaliana GN=At1g47128 PE=2 SV=1	47804	6	3	15	10	10	7
A8MQA1	60S ribosomal protein L13 OS=Arabidopsis thaliana GN=BBC1 PE=1 SV=1	23525	14	6	0.5	6	6	2
Q9LF46	2-hydroxyacyl-CoA lyase OS=Arabidopsis thaliana GN=HACL PE=1 SV=1	61432	4	5	1	7	3	3
Q39061	RNA-binding protein CP33, chloroplastic OS=Arabidopsis thaliana GN=CP33 PE=2 SV=1	35722	4	0.5	10	5	2	1
Q9LZP9	Calvin cycle protein CP12-2, chloroplastic OS=Arabidopsis thaliana GN=CP12-2 PE=1 SV=1	14158	3	0.5	3	3	2	1
Q9LIA8	UDP-glucose 6-dehydrogenase 2 OS=Arabidopsis thaliana GN=UGD2 PE=1 SV=1	53139	5	7	7	13	9	10
P24636	Tubulin beta-4 chain OS=Arabidopsis thaliana GN=TUBB4 PE=2 SV=2	49791	68	71	62	113	115	123
Q0WW92	DnaJ protein homolog atj3 OS=Arabidopsis thaliana GN=At3g44110 PE=2 SV=1	46415	5	1	4	5	3	5
Q8LBJ7	50S ribosomal protein L12-C OS=Arabidopsis thaliana PE=2 SV=1	19670	4	0.5	0.5	9	1	0.5
Q0WVF5	DNA replication licensing factor MCM4 OS=Arabidopsis thaliana GN=MCM4 PE=1 SV=1	93598	0.5	1	4	2	1	1
Q944A6	Sucrose nonfermenting 4-like protein OS=Arabidopsis thaliana GN=SNF4 PE=1 SV=1	53433	0.5	2	0.5	0.5	0.5	2
Q949Q5	Photosystem I subunit O OS=Arabidopsis thaliana GN=PSAO PE=1 SV=1	15134	0.5	0.5	2	2	0.5	0.5
Q2V3Q0	20S proteasome alpha subunit PAD1 OS=Arabidopsis thaliana GN=PAD1 PE=4 SV=1	26553	2	0.5	5	8	0.5	1
Q8RWS2	Putative pyruvate decarboxylase (Fragment) OS=Arabidopsis thaliana GN=At5g54960 PE=2 SV=1	12994	0.5	0.5	3	2	0.5	0.5
Q9ASR0	Tubulin beta-3 chain OS=Arabidopsis thaliana GN=TUBB3 PE=2 SV=2	50701	69	73	71	123	112	131
P21218	Protochlorophyllide reductase B, chloroplastic OS=Arabidopsis thaliana GN=PORB PE=1 SV=3	43332	11	8	13	20	13	22
Q56WD9	3-ketoacyl-CoA thiolase 2, peroxisomal OS=Arabidopsis thaliana GN=PED1 PE=1 SV=2	48548	15	14	14	25	25	23
Q9LMQ2	Chlorophyll A-B binding protein OS=Arabidopsis thaliana GN=F7H2.16 PE=1 SV=1	27505	16	6	14	19	20	8
P34066	Proteasome subunit alpha type-1-A OS=Arabidopsis thaliana GN=PAF1 PE=1 SV=3	30457	0.5	0.5	6	0.5	2	0.5
Q9SHE8	Photosystem I reaction center subunit III, chloroplastic OS=Arabidopsis thaliana GN=PSAF PE=1 SV=1	24158	3	1	5	5	3	2
Q0WVD8	Adenylate translocator OS=Arabidopsis thaliana GN=At3g08580 PE=2 SV=1	41449	62	18	69	70	57	53
Q9SN86	Malate dehydrogenase, chloroplastic OS=Arabidopsis thaliana GN=At3g47520 PE=1 SV=1	42379	24	9	23	39	21	24
F4KHF4	Beta-ketoacyl-[acyl carrier protein] synthase I OS=Arabidopsis thaliana GN=KAS I PE=3 SV=1	52061	4	4	6	7	7	9
F4J8L7	Aha1 domain-containing protein OS=Arabidopsis thaliana GN=At3g12050 PE=1 SV=1	35772	2	2	1	1	3	3
Q9M1R2	Proline--tRNA ligase, cytoplasmic OS=Arabidopsis thaliana GN=At3g62120 PE=2 SV=1	60717	1	2	2	3	1	3
F4JVC5	Probable phenylalanine--tRNA ligase alpha subunit OS=Arabidopsis thaliana GN=At4g39280 PE=4 SV=1	55743	1	0.5	2	0.5	1	5
A8MR47	Sulfurtransferase OS=Arabidopsis thaliana GN=MST1 PE=4 SV=1	31690	1	1	1	2	2	1
Q0WVZ3	Eukaryotic translation initiation factor 3 subunit I OS=Arabidopsis thaliana GN=At2g46280 PE=2 SV=1	36365	1	1	1	2	1	2
Q8LBF2	Putative uncharacterized protein OS=Arabidopsis thaliana PE=2 SV=1	35828	1	0.5	2	2	1	2
F4HYF3	Bifunctional D-cysteine desulfhydrase/1-aminocyclopropane-1-carboxylate deaminase, mitochondrial OS=Arabidopsis thaliana GN=DCD PE=1 SV=1	43873	0.5	0.5	1	1	0.5	2
F4IFZ9	Delta1-pyrroline-5-carboxylate synthase 1 OS=Arabidopsis thaliana GN=P5CS1 PE=1 SV=1	77389	1	0.5	0.5	3	0.5	0.5
Q8L539	5-formyltetrahydrofolate cyclo-ligase, mitochondrial OS=Arabidopsis thaliana GN=5FCL PE=1 SV=1	31213	0.5	0.5	1	1	1	1
Q8LE52	Glutathione S-transferase DHAR3, chloroplastic OS=Arabidopsis thaliana GN=DHAR3 PE=1 SV=1	28496	1	0.5	0.5	3	0.5	0.5
Q9FMF1	AT5g64380/MSJ1_22 OS=Arabidopsis thaliana GN=At5g64380 PE=2 SV=1	43949	1	0.5	0.5	2	1	0.5
Q9FPJ7	At2g27680 OS=Arabidopsis thaliana GN=At2g27680/F15K20.22 PE=2 SV=1	36940	0.5	0.5	1	0.5	0.5	3
Q9LZ23	ACT domain-containing protein ACR12 OS=Arabidopsis thaliana GN=ACR12 PE=2 SV=1	33221	1	0.5	0.5	2	0.5	1
Q9MAB5	Putative UDP-glucose 6-dehydrogenase OS=Arabidopsis thaliana GN=T4P13.31 PE=4 SV=1	18246	0.5	0.5	1	1	1	1
Q9XIK2	T10O24.12 OS=Arabidopsis thaliana PE=4 SV=1	73900	1	0.5	0.5	1	1	1
Q9XJ35	ATP-dependent Clp protease proteolytic subunit-related protein 1, chloroplastic OS=Arabidopsis thaliana GN=CLPR1 PE=1 SV=1	42600	1	0.5	0.5	2	1	0.5
Q9ZVD5	Protein argonaute 4 OS=Arabidopsis thaliana GN=AGO4 PE=1 SV=2	102776	1	0.5	0.5	3	0.5	0.5
Q9ZW84	3-isopropylmalate dehydratase small subunit 1 OS=Arabidopsis thaliana GN=IPMI2 PE=1 SV=1	27026	1	0.5	0.5	2	1	0.5
C0Z216	AT5G19140 protein OS=Arabidopsis thaliana GN=At5g19140 PE=2 SV=1	7245	0.5	0.5	0.5	1	1	0.5
C0Z2S4	AT1G18540 protein OS=Arabidopsis thaliana GN=At1g18540 PE=2 SV=1	18194	0.5	0.5	0.5	0.5	1	1
D8V0F4	Cytosolic S-allantoin synthase splice variant 2 OS=Arabidopsis thaliana GN=TTL PE=2 SV=1	34143	0.5	0.5	0.5	1	0.5	1
F4IFC5	Threonine--tRNA ligase, chloroplastic/mitochondrial 2 OS=Arabidopsis thaliana GN=EMB2761 PE=2 SV=1	74737	0.5	0.5	0.5	1	0.5	1
F4J9L0	Pectinacetylesterase family protein OS=Arabidopsis thaliana GN=At3g05910 PE=4 SV=1	34369	0.5	0.5	0.5	1	0.5	1
F4KB09	Riboflavin kinaseFAD 2 OS=Arabidopsis thaliana GN=At5g08340 PE=4 SV=1	38625	0.5	0.5	0.5	1	1	0.5
O23365	Cytochrome P450 97B3, chloroplastic OS=Arabidopsis thaliana GN=CYP97B3 PE=2 SV=2	65134	0.5	0.5	0.5	0.5	1	1
Q05728	Phosphoribosylformylglycinamidine cyclo-ligase, chloroplastic OS=Arabidopsis thaliana GN=PUR5 PE=1 SV=2	41478	0.5	0.5	0.5	1	1	0.5
Q3MK94	AT3G03950 protein OS=Arabidopsis thaliana GN=ECT1 PE=1 SV=1	48201	0.5	0.5	0.5	1	1	0.5
Q41188	Cold shock protein 2 OS=Arabidopsis thaliana GN=CSP2 PE=1 SV=1	19141	0.5	0.5	0.5	1	1	0.5
Q56WB3	Short-chain acyl CoA oxidase OS=Arabidopsis thaliana GN=At3g51840 PE=2 SV=1	20503	0.5	0.5	0.5	1	0.5	1
Q6TBX7	Carotene epsilon-monooxygenase, chloroplastic OS=Arabidopsis thaliana GN=CYP97C1 PE=1 SV=1	60517	0.5	0.5	0.5	0.5	1	1
Q84WX5	Putative uncharacterized protein At2g41950/T6D20.6 OS=Arabidopsis thaliana GN=At2g41950/T6D20.6 PE=2 SV=1	23119	0.5	0.5	0.5	1	0.5	1
Q8LAP5	Putative translation initiation factor eIF-2, gamma subunit OS=Arabidopsis thaliana PE=2 SV=1	50893	0.5	0.5	0.5	0.5	1	1
Q8LB55	Putative aldolase OS=Arabidopsis thaliana PE=2 SV=1	38321	0.5	0.5	0.5	0.5	1	1
Q8LD84	Cytochrome b-c1 complex subunit Rieske, mitochondrial OS=Arabidopsis thaliana PE=2 SV=1	29911	0.5	0.5	0.5	0.5	1	1
Q8RX79	Peptide chain release factor APG3, chloroplastic OS=Arabidopsis thaliana GN=APG3 PE=2 SV=1	47499	0.5	0.5	0.5	1	1	0.5
Q9C6B9	Phosphoethanolamine N-methyltransferase 3 OS=Arabidopsis thaliana GN=NMT3 PE=2 SV=2	56332	0.5	0.5	0.5	1	1	0.5
Q9C942	Caffeoylshikimate esterase OS=Arabidopsis thaliana GN=CSE PE=1 SV=1	36951	0.5	0.5	0.5	1	0.5	1
Q9FMW0	Putative uncharacterized protein OS=Arabidopsis thaliana PE=4 SV=1	58143	0.5	0.5	0.5	0.5	1	1
Q9FNM5	Translation factor GUF1 homolog, chloroplastic OS=Arabidopsis thaliana GN=At5g08650 PE=2 SV=2	75389	0.5	0.5	0.5	1	0.5	1
Q9FPE7	Putative uncharacterized protein At1g79270 OS=Arabidopsis thaliana GN=ECT8 PE=2 SV=1	59512	0.5	0.5	0.5	0.5	1	1
Q9FZG6	Putative uncharacterized protein At1g47860 OS=Arabidopsis thaliana GN=At1g47860 PE=2 SV=1	46108	0.5	0.5	0.5	1	0.5	1
Q9LMM5	Mitogen-activated protein kinase 11 OS=Arabidopsis thaliana GN=MPK11 PE=1 SV=1	42449	0.5	0.5	0.5	1	0.5	1
Q9LPZ1	Multiple organellar RNA editing factor 9, chloroplastic OS=Arabidopsis thaliana GN=MORF9 PE=1 SV=1	26184	0.5	0.5	0.5	1	1	0.5
Q9LQR8	26S proteasome non-ATPase regulatory subunit 3 homolog B OS=Arabidopsis thaliana GN=RPN3B PE=1 SV=2	55557	0.5	0.5	0.5	0.5	1	1
Q9LS83	Uncharacterized protein OS=Arabidopsis thaliana PE=4 SV=1	53474	0.5	0.5	0.5	1	0.5	1
Q9S9W2	Short-chain dehydrogenase/reductase SDRA OS=Arabidopsis thaliana GN=SDRA PE=1 SV=1	26748	0.5	0.5	0.5	1	1	0.5
Q9SA78	Coatomer subunit epsilon-1 OS=Arabidopsis thaliana GN=At1g30630 PE=2 SV=1	32581	0.5	0.5	0.5	1	1	0.5
Q9SIE1	Bifunctional aspartate aminotransferase and glutamate/aspartate-prephenate aminotransferase OS=Arabidopsis thaliana GN=PAT PE=1 SV=2	50967	0.5	0.5	0.5	1	0.5	1
W8PW06	Starch synthase, chloroplastic/amyloplastic (Fragment) OS=Arabidopsis thaliana GN=AT1G32900 PE=2 SV=1	66836	0.5	0.5	0.5	1	0.5	1
Q9C5C2	Myrosinase 2 OS=Arabidopsis thaliana GN=TGG2 PE=1 SV=1	62692	10	8	10	23	5	20
P29513	Tubulin beta-5 chain OS=Arabidopsis thaliana GN=TUBB5 PE=2 SV=1	50310	67	71	62	108	107	111
P12411	Tubulin beta-1 chain OS=Arabidopsis thaliana GN=TUBB1 PE=2 SV=1	50185	62	66	62	102	98	107
Q9C5M0	Mitochondrial dicarboxylate/tricarboxylate transporter DTC OS=Arabidopsis thaliana GN=DTC PE=1 SV=1	31891	6	1	9	8	3	4
Q9SF16	T-complex protein 1 subunit eta OS=Arabidopsis thaliana GN=CCT7 PE=1 SV=1	59739	3	4	3	3	3	9
P56771	Cytochrome f OS=Arabidopsis thaliana GN=petA PE=3 SV=1	35335	53	12	59	40	41	34
Q8H161	Putative 2,3-bisphosphoglycerate-independent phosphoglycerate mutase OS=Arabidopsis thaliana GN=At1g09780 PE=2 SV=1	60494	17	25	22	35	24	38
Q9LSB4	TSA1-like protein OS=Arabidopsis thaliana GN=NAI2 PE=1 SV=1	84965	9	0.5	5	21	1	2
Q0WM36	Alcohol dehydrogenase class III (Fragment) OS=Arabidopsis thaliana GN=At5g43940 PE=2 SV=1	21096	7	2	4	5	5	6
O80476	Methylesterase 2 OS=Arabidopsis thaliana GN=MES2 PE=1 SV=1	29647	2	0.5	3	4	1	2
Q93ZN2	Probable aldo-keto reductase 4 OS=Arabidopsis thaliana GN=At1g60710 PE=2 SV=1	37901	1	1	3	1	3	2
Q29PY2	At5g12110 OS=Arabidopsis thaliana GN=At5g12110 PE=2 SV=1	24773	3	0.5	0.5	8	0.5	0.5
Q9SL67	26S proteasome regulatory subunit 4 homolog B OS=Arabidopsis thaliana GN=RPT2B PE=1 SV=1	49316	2	9	5	8	5	0.5
Q9LW57	Probable plastid-lipid-associated protein 6, chloroplastic OS=Arabidopsis thaliana GN=PAP6 PE=1 SV=1	30436	8	1	8	9	3	4
Q9LXC9	Soluble inorganic pyrophosphatase 6, chloroplastic OS=Arabidopsis thaliana GN=PPA6 PE=1 SV=1	33359	7	0.5	14	4	2	0.5
Q8H0W0	Protein LOW PSII ACCUMULATION 3, chloroplastic OS=Arabidopsis thaliana GN=LPA3 PE=1 SV=1	40004	2	3	5	6	3	3
Q5E924	Glyceraldehyde-3-phosphate dehydrogenase GAPCP2, chloroplastic OS=Arabidopsis thaliana GN=GAPCP2 PE=2 SV=1	44818	13	13	16	21	24	18
Q9T0A4	NAD(P)H-quinone oxidoreductase subunit S, chloroplastic OS=Arabidopsis thaliana GN=ndhS PE=1 SV=1	27709	4	0.5	3	5	1	4
Q38814	Thiamine thiazole synthase, chloroplastic OS=Arabidopsis thaliana GN=THI1 PE=1 SV=1	36641	42	11	47	37	33	33
Q9S7J7	At2g05070/F1O13.20 OS=Arabidopsis thaliana GN=LHCB2.2 PE=2 SV=1	28602	46	9	47	50	27	23
Q9FWA3	6-phosphogluconate dehydrogenase, decarboxylating 3 OS=Arabidopsis thaliana GN=At3g02360 PE=2 SV=1	53544	5	8	16	12	10	14
Q42267	Carrier protein (Fragment) OS=Arabidopsis thaliana PE=2 SV=1	13873	23	8	26	24	21	22
Q56X90	Carbonic anhydrase OS=Arabidopsis thaliana GN=At3g01500 PE=2 SV=1	28166	99	25	112	116	72	51
C0Z2J4	AT1G57720 protein OS=Arabidopsis thaliana GN=At1g57720 PE=2 SV=1	43925	48	0.5	57	88	0.5	95
Q9SCL7	Acetylglutamate kinase, chloroplastic OS=Arabidopsis thaliana GN=NAGK PE=1 SV=1	36572	2	0.5	3	5	0.5	3
Q0WW10	Eukaryotic translation initiation factor 3 subunit A OS=Arabidopsis thaliana GN=At4g11420 PE=2 SV=1	114229	2	1	0.5	6	0.5	0.5
Q56WH4	Histone deacetylase HDT2 OS=Arabidopsis thaliana GN=HDT2 PE=1 SV=2	32329	2	1	1	1	2	2
Q5M727	At2g21160 OS=Arabidopsis thaliana GN=At2g21160 PE=2 SV=1	28150	1	2	1	2	1	2
F4IC59	Transaldolase-like protein OS=Arabidopsis thaliana GN=At1g12230 PE=4 SV=1	46498	1	1	1	3	0.5	1
P92980	5~-adenylylsulfate reductase 3, chloroplastic OS=Arabidopsis thaliana GN=APR3 PE=2 SV=2	50663	2	1	0.5	1	2	1
Q8H107	Dihydrolipoyllysine-residue succinyltransferase component of 2-oxoglutarate dehydrogenase complex 2, mitochondrial OS=Arabidopsis thaliana GN=At4g26910 PE=2 SV=2	50028	1	0.5	2	2	1	1
Q8W4Q4	AT4g24800/F6I7_10 OS=Arabidopsis thaliana GN=At4g24800 PE=1 SV=1	77387	1	0.5	1	3	0.5	0.5
Q9FXA2	Polyadenylate-binding protein 8 OS=Arabidopsis thaliana GN=PAB8 PE=1 SV=1	72733	0.5	1	1	0.5	3	0.5
C0Z311	AT4G02580 protein OS=Arabidopsis thaliana GN=At4g02580 PE=2 SV=1	17952	0.5	0.5	1	1	1	0.5
O64682	Protein kinase PINOID OS=Arabidopsis thaliana GN=PID PE=1 SV=1	49240	1	0.5	0.5	0.5	1	1
Q8LPJ4	ABC transporter E family member 2 OS=Arabidopsis thaliana GN=ABCE2 PE=2 SV=1	68346	0.5	1	0.5	1	0.5	1
Q9C535	Metallo-beta-lactamase domain-containing protein OS=Arabidopsis thaliana GN=F15D2.25 PE=2 SV=1	38127	0.5	0.5	1	1	1	0.5
Q9LI84	Probable calcium-binding protein CML16 OS=Arabidopsis thaliana GN=CML16 PE=2 SV=2	17631	0.5	1	0.5	1	0.5	1
Q9SRI1	Protein transport protein SEC13 homolog A OS=Arabidopsis thaliana GN=SEC13A PE=1 SV=1	32610	1	0.5	0.5	0.5	1	1
Q9SUI4	Photosystem I reaction center subunit XI, chloroplastic OS=Arabidopsis thaliana GN=PSAL PE=1 SV=2	23037	0.5	0.5	1	1	1	0.5
Q9LU41	Calcium-transporting ATPase 9, plasma membrane-type OS=Arabidopsis thaliana GN=ACA9 PE=2 SV=2	118693	9	10	14	15	19	13
F4JYE0	Biotin carboxylase subunit CAC2 OS=Arabidopsis thaliana GN=CAC2 PE=4 SV=1	60732	12	22	12	23	20	20
Q9LUT2	S-adenosylmethionine synthase 4 OS=Arabidopsis thaliana GN=METK4 PE=1 SV=1	42769	21	29	25	38	32	39
P29197	Chaperonin CPN60, mitochondrial OS=Arabidopsis thaliana GN=CPN60 PE=1 SV=2	61242	30	31	31	55	28	53
Q9FKS5	Cytochrome c1 2, heme protein, mitochondrial OS=Arabidopsis thaliana GN=CYC12 PE=1 SV=1	33669	4	0.5	3	1	2	0.5
P17745	Elongation factor Tu, chloroplastic OS=Arabidopsis thaliana GN=TUFA PE=1 SV=1	51598	94	78	95	151	117	124
Q9FX54	Glyceraldehyde-3-phosphate dehydrogenase GAPC2, cytosolic OS=Arabidopsis thaliana GN=GAPC2 PE=1 SV=1	36890	201	139	165	293	226	219
W8PVH6	Glycosyltransferase (Fragment) OS=Arabidopsis thaliana GN=AT3G02230 PE=2 SV=1	40602	10	9	14	20	12	15
Q9FLW9	Plastidial pyruvate kinase 2 OS=Arabidopsis thaliana GN=PKP2 PE=1 SV=1	63481	6	10	8	10	11	13
Q9SY97	Photosystem I chlorophyll a/b-binding protein 3-1, chloroplastic OS=Arabidopsis thaliana GN=LHCA3 PE=1 SV=1	29163	38	14	26	55	33	15
P25858	Glyceraldehyde-3-phosphate dehydrogenase GAPC1, cytosolic OS=Arabidopsis thaliana GN=GAPC1 PE=1 SV=2	36891	201	141	163	288	223	218
Q0WW72	60S ribosomal Protein L12-like OS=Arabidopsis thaliana GN=At3g53430 PE=2 SV=1	17959	6	2	3	4	7	0.5
F4K7T6	1-deoxy-D-xylulose 5-phosphate reductoisomerase OS=Arabidopsis thaliana GN=DXR PE=3 SV=1	54194	0.5	3	1	1	1	2
C0Z2G4	AT3G63410 protein OS=Arabidopsis thaliana GN=At3g63410 PE=2 SV=1	34085	3	2	1	4	2	2
Q680K2	Haloacid dehalogenase-like hydrolase domain-containing protein At4g39970 OS=Arabidopsis thaliana GN=At4g39970 PE=2 SV=1	34633	2	0.5	3	4	1	1
Q9LZ82	Protein BTR1 OS=Arabidopsis thaliana GN=BTR1 PE=1 SV=1	33800	1	0.5	3	2	1	1
Q56YA5	Serine--glyoxylate aminotransferase OS=Arabidopsis thaliana GN=AGT1 PE=1 SV=2	44180	23	23	30	45	23	39
C0Z2P8	AT1G80460 protein OS=Arabidopsis thaliana GN=At1g80460 PE=2 SV=1	45670	1	0.5	2	3	0.5	0.5
F4K0Y5	Heat shock protein DnaJ with tetratricopeptide repeat OS=Arabidopsis thaliana GN=At5g12430 PE=4 SV=1	129099	0.5	2	1	1	0.5	2
Q949P3	Uncharacterized protein At2g17340 OS=Arabidopsis thaliana GN=At2g17340 PE=1 SV=1	40832	0.5	0.5	2	1	1	0.5
Q0WVW0	Protochlorophyllide reductase like protein OS=Arabidopsis thaliana GN=At1g03630 PE=2 SV=1	43856	9	10	13	13	14	18
Q0WV25	Tubulin alpha-4 chain OS=Arabidopsis thaliana GN=TUBA4 PE=2 SV=2	49509	36	45	48	64	47	67
P42737	Beta carbonic anhydrase 2, chloroplastic OS=Arabidopsis thaliana GN=BCA2 PE=1 SV=3	36592	127	40	145	148	96	89
O81146	Proteasome subunit alpha type-6-A OS=Arabidopsis thaliana GN=PAA1 PE=1 SV=2	27277	2	0.5	3	6	0.5	0.5
Q9CA67	Geranylgeranyl diphosphate reductase, chloroplastic OS=Arabidopsis thaliana GN=CHLP PE=1 SV=1	51805	17	25	24	34	26	27
Q9C522	ATP-citrate synthase beta chain protein 1 OS=Arabidopsis thaliana GN=ACLB-1 PE=2 SV=1	65772	15	28	19	25	19	34
Q9S7M0	Chlorophyll a-b binding protein 3, chloroplastic OS=Arabidopsis thaliana GN=LHCB3 PE=1 SV=1	28688	2	0.5	4	4	1	0.5
Q9SK84	Phospho-2-dehydro-3-deoxyheptonate aldolase OS=Arabidopsis thaliana GN=F12K8.24 PE=3 SV=1	58290	4	7	4	6	6	7
Q9FN48	Calcium sensing receptor, chloroplastic OS=Arabidopsis thaliana GN=CAS PE=1 SV=1	41260	12	5	13	14	10	12
P25857	Glyceraldehyde-3-phosphate dehydrogenase GAPB, chloroplastic OS=Arabidopsis thaliana GN=GAPB PE=1 SV=2	47630	174	141	145	238	199	190
F4IVZ7	Ribulose bisphosphate carboxylase/oxygenase activase OS=Arabidopsis thaliana GN=RCA PE=1 SV=1	48469	373	347	425	571	523	446
F4JJ94	14-3-3-like protein GF14 chi OS=Arabidopsis thaliana GN=GRF1 PE=1 SV=1	35816	19	5	32	28	11	13
W8QN98	Glycosyltransferase (Fragment) OS=Arabidopsis thaliana GN=AT5G15650 PE=2 SV=1	40864	10	0.5	12	17	0.5	16
Q9LIK0	Plastidial pyruvate kinase 1, chloroplastic OS=Arabidopsis thaliana GN=PKP1 PE=1 SV=1	65090	7	7	7	12	5	11
Q8LBG1	Putative uncharacterized protein OS=Arabidopsis thaliana PE=2 SV=1	36286	2	3	2	2	3	4
Q9LVS6	At5g47330 OS=Arabidopsis thaliana GN=At5g47330 PE=2 SV=1	34508	2	3	2	2	3	4
P82869	Peptidyl-prolyl cis-trans isomerase CYP37, chloroplastic OS=Arabidopsis thaliana GN=CYP37 PE=1 SV=3	50451	2	1	2	2	2	2
Q3E6Z1	Putative caffeoyl-CoA O-methyltransferase OS=Arabidopsis thaliana GN=CCoAOMT1 PE=1 SV=1	16703	4	1	0.5	4	2	0.5
Q9ZPI6	Peroxisomal fatty acid beta-oxidation multifunctional protein AIM1 OS=Arabidopsis thaliana GN=AIM1 PE=1 SV=1	77809	2	2	1	3	1	2
Q8VZF1	Acetate/butyrate--CoA ligase AAE7, peroxisomal OS=Arabidopsis thaliana GN=AAE7 PE=1 SV=1	62916	2	2	1	1	1	3
A4FVT2	Aldehyde dehydrogenase OS=Arabidopsis thaliana GN=At4g36250 PE=2 SV=1	53581	1	1	2	1	2	2
Q9LMX6	At1g13730 OS=Arabidopsis thaliana GN=F21F23.16 PE=1 SV=1	46775	1	2	1	1	2	2
Q9XI55	F9L1.8 protein OS=Arabidopsis thaliana GN=F9L1.8 PE=2 SV=1	31903	3	0.5	1	3	1	1
Q9LF04	Stearoyl-[acyl-carrier-protein] 9-desaturase 1, chloroplastic OS=Arabidopsis thaliana GN=S-ACP-DES1 PE=1 SV=1	44990	2	0.5	1	5	0.5	0.5
Q8RW90	At1g12050/F12F1_8 OS=Arabidopsis thaliana GN=At1g12050 PE=2 SV=1	46066	2	0.5	1	2	0.5	2
Q9CAF5	ABC transporter I family member 6, chloroplastic OS=Arabidopsis thaliana GN=ABCI6 PE=1 SV=1	36908	2	0.5	1	2	1	1
F4K8N1	Pyridoxal kinase OS=Arabidopsis thaliana GN=SOS4 PE=1 SV=1	35036	1	0.5	1	1	1	1
Q1JPL7	Pectinesterase/pectinesterase inhibitor 18 OS=Arabidopsis thaliana GN=PME18 PE=1 SV=3	61648	1	0.5	1	1	1	1
Q9FGF0	Phosphoglycerate mutase-like protein 1 OS=Arabidopsis thaliana GN=At5g64460 PE=2 SV=1	31579	1	0.5	1	2	0.5	1
Q9FNM0	Putative uncharacterized protein At5g46020 OS=Arabidopsis thaliana GN=At5g46020 PE=1 SV=1	18966	1	0.5	1	1	1	1
Q9LRQ4	Uncharacterized protein OS=Arabidopsis thaliana PE=4 SV=1	75657	1	1	0.5	2	1	0.5
Q9SF37	Probable DNA helicase MCM8 OS=Arabidopsis thaliana GN=MCM8 PE=2 SV=2	88070	0.5	0.5	2	1	0.5	2
Q9ZVY4	T25N20.19 OS=Arabidopsis thaliana GN=At1g05540 PE=4 SV=1	41768	0.5	0.5	2	1	0.5	2
B5X0P0	At5g13510 OS=Arabidopsis thaliana GN=At5g13510 PE=2 SV=1	24720	1	0.5	0.5	1	1	0.5
F4HPK3	YbaK/aminoacyl-tRNA synthetase-associated domain-containing protein OS=Arabidopsis thaliana GN=At1g44835 PE=4 SV=1	33789	0.5	1	0.5	0.5	1	1
F4KGH1	Annexin OS=Arabidopsis thaliana GN=ANNAT2 PE=1 SV=1	34852	1	0.5	0.5	2	0.5	0.5
P32746	Dihydroorotate dehydrogenase (quinone), mitochondrial OS=Arabidopsis thaliana GN=PYRD PE=1 SV=2	48516	0.5	0.5	1	1	0.5	1
Q0WMN4	Putative uncharacterized protein At3g12790 OS=Arabidopsis thaliana GN=At3g12790 PE=2 SV=1	31777	0.5	0.5	1	0.5	1	1
Q39048	Protein ECERIFERUM 1 OS=Arabidopsis thaliana GN=CER2 PE=1 SV=1	47208	0.5	1	0.5	0.5	1	1
Q6NPL0	At4g09040 OS=Arabidopsis thaliana GN=At4g09040 PE=2 SV=1	34011	0.5	0.5	1	1	0.5	1
Q84M88	Peroxidase OS=Arabidopsis thaliana PE=2 SV=1	18065	1	0.5	0.5	1	0.5	1
Q8H7F3	Putative uncharacterized protein (Fragment) OS=Arabidopsis thaliana PE=2 SV=1	17814	1	0.5	0.5	2	0.5	0.5
Q8W4B1	At5g53060 OS=Arabidopsis thaliana GN=MNB8.12 PE=2 SV=1	71301	1	0.5	0.5	2	0.5	0.5
Q9SI18	Purple acid phosphatase 11 OS=Arabidopsis thaliana GN=PAP11 PE=2 SV=1	50330	0.5	0.5	1	1	0.5	1
Q9ZW26	Glutathione S-transferase U6 OS=Arabidopsis thaliana GN=GSTU6 PE=2 SV=1	25602	1	0.5	0.5	2	0.5	0.5
W8PUT5	Glycosyltransferase (Fragment) OS=Arabidopsis thaliana GN=AT3G21750 PE=2 SV=1	52633	0.5	0.5	1	1	0.5	1
A0A088QCV9	Ribosomal protein S3 (Fragment) OS=Arabidopsis thaliana GN=rps3 PE=4 SV=1	56127	0.5	0.5	0.5	0.5	0.5	1
A0A0S2RRF0	RPP1-ZdrD OS=Arabidopsis thaliana GN=RPP1-ZdrD PE=4 SV=1	71743	0.5	0.5	0.5	1	0.5	0.5
A0MDJ2	Putative uncharacterized protein (Fragment) OS=Arabidopsis thaliana PE=4 SV=1	9479	0.5	0.5	0.5	1	0.5	0.5
A1L4Y1	At3g10350 OS=Arabidopsis thaliana GN=At3g10350 PE=1 SV=1	44725	0.5	0.5	0.5	1	0.5	0.5
A8MRH4	60S ribosomal protein L7-2 OS=Arabidopsis thaliana GN=At2g01250 PE=2 SV=1	21540	0.5	0.5	0.5	0.5	1	0.5
A8MS62	Uncharacterized protein OS=Arabidopsis thaliana GN=At5g51170 PE=4 SV=1	26670	0.5	0.5	0.5	1	0.5	0.5
A8MSD0	Histone deacetylase OS=Arabidopsis thaliana GN=HD1 PE=1 SV=1	52747	0.5	0.5	0.5	0.5	0.5	1
B0LZ74	Phenylalanine ammonia-lyase (Fragment) OS=Arabidopsis thaliana GN=PAL1 PE=4 SV=1	21744	0.5	0.5	0.5	1	0.5	0.5
B3H683	Heat shock protein 70 family protein OS=Arabidopsis thaliana GN=At4g32208 PE=4 SV=1	16201	0.5	0.5	0.5	0.5	0.5	1
B3H700	HECT ubiquitin protein ligase family protein OS=Arabidopsis thaliana GN=KAK PE=1 SV=1	193333	0.5	0.5	0.5	1	0.5	0.5
B5X0P4	Alkyl transferase OS=Arabidopsis thaliana GN=At5g58770 PE=2 SV=1	35921	0.5	0.5	0.5	1	0.5	0.5
B9DF94	AT3G45780 protein (Fragment) OS=Arabidopsis thaliana GN=At3g45780 PE=2 SV=1	92279	0.5	0.5	0.5	1	0.5	0.5
B9DI50	AT1G29670 protein (Fragment) OS=Arabidopsis thaliana GN=At1g29670 PE=2 SV=1	20668	0.5	0.5	0.5	0.5	0.5	1
C0SVN4	Putative uncharacterized protein At5g04940 (Fragment) OS=Arabidopsis thaliana GN=At5g04940 PE=2 SV=1	74424	0.5	0.5	0.5	0.5	1	0.5
C0Z229	AT2G33800 protein OS=Arabidopsis thaliana GN=At2g33800 PE=2 SV=1	25153	0.5	0.5	0.5	0.5	0.5	1
C0Z278	AT1G56500 protein OS=Arabidopsis thaliana GN=At1g56500 PE=2 SV=1	24993	0.5	0.5	0.5	1	0.5	0.5
C0Z2U0	AT4G37980 protein OS=Arabidopsis thaliana GN=At4g37980 PE=2 SV=1	32520	0.5	0.5	0.5	0.5	0.5	1
C0Z306	AT1G59900 protein OS=Arabidopsis thaliana GN=At1g59900 PE=2 SV=1	12266	0.5	0.5	0.5	0.5	0.5	1
C0Z371	AT3G27380 protein OS=Arabidopsis thaliana GN=At3g27380 PE=2 SV=1	20493	0.5	0.5	0.5	0.5	1	0.5
F4HP14	20S proteasome beta subunit E1 OS=Arabidopsis thaliana GN=PBE1 PE=4 SV=1	32324	0.5	0.5	0.5	1	0.5	0.5
F4HQ22	LEAF RUST 10 DISEASE-RESISTANCE LOCUS RECEPTOR-LIKE PROTEIN KINASE-like 2.4 OS=Arabidopsis thaliana GN=LRK10L-2.4 PE=3 SV=1	69231	0.5	0.5	0.5	1	0.5	0.5
F4HRR8	Midasin OS=Arabidopsis thaliana GN=At1g67120 PE=3 SV=1	610771	0.5	0.5	0.5	1	0.5	0.5
F4HVA6	Transcription initiation factor TFIID subunit 6b OS=Arabidopsis thaliana GN=TAF6B PE=1 SV=1	59238	0.5	0.5	0.5	1	0.5	0.5
F4HXP0	Putative ADP-ribosylation factor GTPase-activating protein AGD14 OS=Arabidopsis thaliana GN=ZIGA4 PE=1 SV=1	71515	0.5	0.5	0.5	0.5	1	0.5
F4I4W1	Holocarboxylase synthetase 2 OS=Arabidopsis thaliana GN=HCS2 PE=4 SV=1	32618	0.5	0.5	0.5	0.5	1	0.5
F4I5R5	Uncharacterized protein OS=Arabidopsis thaliana GN=At1g04650 PE=4 SV=1	112650	0.5	0.5	0.5	1	0.5	0.5
F4IAG5	ATP-dependent Clp protease proteolytic subunit OS=Arabidopsis thaliana GN=CLPP6 PE=3 SV=1	31293	0.5	0.5	0.5	1	0.5	0.5
F4ID64	Thioredoxin-dependent peroxidase 1 OS=Arabidopsis thaliana GN=TPX1 PE=4 SV=1	13038	0.5	0.5	0.5	1	0.5	0.5
F4IDD6	Probable phenylalanine--tRNA ligase beta subunit OS=Arabidopsis thaliana GN=At1g72550 PE=4 SV=1	65918	0.5	0.5	0.5	1	0.5	0.5
F4IFH2	Proline iminopeptidase OS=Arabidopsis thaliana GN=PIP PE=3 SV=1	37410	0.5	0.5	0.5	1	0.5	0.5
F4IGM5	Uncharacterized protein OS=Arabidopsis thaliana GN=At2g21385 PE=4 SV=1	37915	0.5	0.5	0.5	1	0.5	0.5
F4IHU9	Protein DETOXIFICATION 15 OS=Arabidopsis thaliana GN=DTX15 PE=3 SV=1	52152	0.5	0.5	0.5	1	0.5	0.5
F4ISN0	Uncharacterized protein OS=Arabidopsis thaliana GN=At2g25730 PE=4 SV=1	277121	0.5	0.5	0.5	0.5	1	0.5
F4J0L7	Uncharacterized protein OS=Arabidopsis thaliana GN=At3g50370 PE=1 SV=1	236120	0.5	0.5	0.5	1	0.5	0.5
F4J1Q3	Uncharacterized protein OS=Arabidopsis thaliana GN=At3g28925 PE=4 SV=1	28229	0.5	0.5	0.5	0.5	0.5	1
F4JE43	Light-harvesting complex I chlorophyll a/b binding protein 1 OS=Arabidopsis thaliana GN=LHCA1 PE=4 SV=1	22066	0.5	0.5	0.5	1	0.5	0.5
F4JHS0	UDP-glycosyltransferase 72B1 OS=Arabidopsis thaliana GN=GT72B1 PE=4 SV=1	38660	0.5	0.5	0.5	1	0.5	0.5
F4JPZ7	Peptidase M20/M25/M40 family protein OS=Arabidopsis thaliana GN=At4g17830 PE=4 SV=1	48712	0.5	0.5	0.5	1	0.5	0.5
F4JTN2	Protein LAZ1 OS=Arabidopsis thaliana GN=LAZ1 PE=1 SV=1	54676	0.5	0.5	0.5	0.5	1	0.5
F4JW69	Phenylalanine ammonia-lyase OS=Arabidopsis thaliana GN=PAL3 PE=3 SV=1	76626	0.5	0.5	0.5	1	0.5	0.5
F4K3E4	Microtubule-associated protein 65-1 OS=Arabidopsis thaliana GN=MAP65-1 PE=1 SV=1	69046	0.5	0.5	0.5	0.5	0.5	1
F4K536	Auxin response factor OS=Arabidopsis thaliana GN=ARF2 PE=3 SV=1	95325	0.5	0.5	0.5	0.5	0.5	1
F4K5I3	COP9 signalosome complex subunit 3 OS=Arabidopsis thaliana GN=COP13 PE=4 SV=1	39301	0.5	0.5	0.5	0.5	0.5	1
F4K733	Uncharacterized protein OS=Arabidopsis thaliana GN=At5g28320 PE=4 SV=1	104457	0.5	0.5	0.5	0.5	0.5	1
F4K9D7	Uncharacterized protein OS=Arabidopsis thaliana GN=At5g01440 PE=4 SV=1	34097	0.5	0.5	0.5	1	0.5	0.5
F4K9W2	Uncharacterized protein OS=Arabidopsis thaliana GN=At5g22450 PE=4 SV=1	126007	0.5	0.5	0.5	1	0.5	0.5
F4KE21	Chloroplastic acetylcoenzyme A carboxylase 1 OS=Arabidopsis thaliana GN=CAC1 PE=4 SV=1	26911	0.5	0.5	0.5	1	0.5	0.5
F4KHE3	Uncharacterized protein OS=Arabidopsis thaliana GN=At5g40520 PE=4 SV=1	79385	0.5	0.5	0.5	0.5	1	0.5
G1C2V1	Nad7 OS=Arabidopsis thaliana GN=nad7 PE=3 SV=1	44430	0.5	0.5	0.5	0.5	0.5	1
O04294	Importin subunit alpha-3 OS=Arabidopsis thaliana GN=IMPA3 PE=1 SV=2	58580	0.5	0.5	0.5	0.5	0.5	1
O04420	Uricase OS=Arabidopsis thaliana GN=At2g26230 PE=1 SV=2	34859	0.5	0.5	0.5	1	0.5	0.5
O22941	Insulin-degrading enzyme-like 1, peroxisomal OS=Arabidopsis thaliana GN=PXM16 PE=2 SV=1	110925	0.5	0.5	0.5	1	0.5	0.5
O23166	Thioredoxin-like protein HCF164, chloroplastic OS=Arabidopsis thaliana GN=HCF164 PE=1 SV=2	28727	0.5	0.5	0.5	1	0.5	0.5
O23553	Beta-amylase 3, chloroplastic OS=Arabidopsis thaliana GN=BAM3 PE=1 SV=3	61314	0.5	0.5	0.5	0.5	0.5	1
O49654	At4g22730 OS=Arabidopsis thaliana GN=T12H17.120 PE=2 SV=1	75813	0.5	0.5	0.5	1	0.5	0.5
O64760	At2g34970 OS=Arabidopsis thaliana GN=At2g34970 PE=1 SV=1	81812	0.5	0.5	0.5	1	0.5	0.5
O82089	Copper transport protein CCH OS=Arabidopsis thaliana GN=CCH PE=1 SV=1	12963	0.5	0.5	0.5	0.5	1	0.5
P38557	Tubulin gamma-1 chain OS=Arabidopsis thaliana GN=TUBG1 PE=1 SV=1	53213	0.5	0.5	0.5	1	0.5	0.5
P50546	DNA-directed RNA polymerase subunit beta OS=Arabidopsis thaliana GN=rpoB PE=3 SV=4	120983	0.5	0.5	0.5	1	0.5	0.5
P55217	Cystathionine gamma-synthase 1, chloroplastic OS=Arabidopsis thaliana GN=CGS1 PE=1 SV=3	59881	0.5	0.5	0.5	0.5	1	0.5
P56759	ATP synthase subunit b, chloroplastic OS=Arabidopsis thaliana GN=atpF PE=3 SV=1	21044	0.5	0.5	0.5	0.5	1	0.5
P56774	Cytochrome b6-f complex subunit 4 OS=Arabidopsis thaliana GN=petD PE=3 SV=1	17419	0.5	0.5	0.5	0.5	1	0.5
P92981	5~-adenylylsulfate reductase 2, chloroplastic OS=Arabidopsis thaliana GN=APR2 PE=1 SV=2	50624	0.5	0.5	0.5	0.5	1	0.5
P93042	Protein ROOT HAIR DEFECTIVE 3 OS=Arabidopsis thaliana GN=RHD3 PE=1 SV=1	89036	0.5	0.5	0.5	1	0.5	0.5
Q05212	DNA-damage-repair/toleration protein DRT102 OS=Arabidopsis thaliana GN=DRT102 PE=1 SV=2	33212	0.5	0.5	0.5	1	0.5	0.5
Q0WLJ0	Peroxisomal-3-keto-acyl-CoA thiolase 1 OS=Arabidopsis thaliana GN=At5g48880 PE=2 SV=1	43146	0.5	0.5	0.5	1	0.5	0.5
Q0WLJ6	GTPase activator-like protein of Rab-like small GTPases (Fragment) OS=Arabidopsis thaliana GN=At5g24390 PE=2 SV=1	48487	0.5	0.5	0.5	0.5	1	0.5
Q0WQH0	Putative uncharacterized protein At1g43190 OS=Arabidopsis thaliana GN=At1g43190 PE=2 SV=1	48203	0.5	0.5	0.5	1	0.5	0.5
Q0WVY5	Putative uncharacterized protein (Fragment) OS=Arabidopsis thaliana PE=2 SV=1	8358	0.5	0.5	0.5	0.5	0.5	1
Q0WWQ7	Lysine-sensitive aspartate kinase (Fragment) OS=Arabidopsis thaliana GN=At5g14060 PE=2 SV=1	35118	0.5	0.5	0.5	0.5	1	0.5
Q0WWT7	Rhodanese-like domain-containing protein 11, chloroplastic OS=Arabidopsis thaliana GN=STR11 PE=2 SV=1	32094	0.5	0.5	0.5	0.5	1	0.5
Q1H5A3	Glutamate dehydrogenase OS=Arabidopsis thaliana GN=At5g18170 PE=2 SV=1	44496	0.5	0.5	0.5	0.5	1	0.5
Q1JPN3	At5g56740 OS=Arabidopsis thaliana GN=At5g56740 PE=2 SV=1	52705	0.5	0.5	0.5	0.5	0.5	1
Q2HIS8	At5g42030 OS=Arabidopsis thaliana GN=At5g42030 PE=2 SV=1	31632	0.5	0.5	0.5	0.5	0.5	1
Q42523	Methylcrotonoyl-CoA carboxylase subunit alpha, mitochondrial OS=Arabidopsis thaliana GN=MCCA PE=1 SV=2	80401	0.5	0.5	0.5	1	0.5	0.5
Q56W36	Pectinesterase OS=Arabidopsis thaliana GN=At3g14310 PE=2 SV=1	41236	0.5	0.5	0.5	1	0.5	0.5
Q56ZJ6	Putative uncharacterized protein At2g44200 (Fragment) OS=Arabidopsis thaliana GN=At2g44200 PE=2 SV=1	17864	0.5	0.5	0.5	1	0.5	0.5
Q570B4	3-ketoacyl-CoA synthase 10 OS=Arabidopsis thaliana GN=FDH PE=1 SV=2	61922	0.5	0.5	0.5	0.5	1	0.5
Q5XVF0	TATA box-binding protein-associated factor RNA polymerase I subunit B OS=Arabidopsis thaliana GN=MEE12 PE=1 SV=1	75428	0.5	0.5	0.5	1	0.5	0.5
Q6NLQ7	Monofunctional riboflavin biosynthesis protein RIBA 2, chloroplastic OS=Arabidopsis thaliana GN=RIBA2 PE=1 SV=1	52167	0.5	0.5	0.5	1	0.5	0.5
Q7DLR9	Proteasome subunit beta type-4 OS=Arabidopsis thaliana GN=PBG1 PE=1 SV=2	27634	0.5	0.5	0.5	1	0.5	0.5
Q7X659	Vacuolar protein sorting-associated protein 35A OS=Arabidopsis thaliana GN=VPS35A PE=1 SV=1	89436	0.5	0.5	0.5	1	0.5	0.5
Q84M92	Actin-related protein 4 OS=Arabidopsis thaliana GN=ARP4 PE=1 SV=1	48905	0.5	0.5	0.5	0.5	0.5	1
Q84X30	Putative uncharacterized protein At2g20240/F11A3.21 OS=Arabidopsis thaliana GN=At2g20240/F11A3.21 PE=2 SV=1	79555	0.5	0.5	0.5	0.5	1	0.5
Q8GRT9	Putative acetyl-CoA carboxylase biotin-containing subunit OS=Arabidopsis thaliana GN=At3g15690 PE=2 SV=1	28152	0.5	0.5	0.5	1	0.5	0.5
Q8GWE0	Pentatricopeptide repeat-containing protein At4g16390, chloroplastic OS=Arabidopsis thaliana GN=P67 PE=1 SV=3	78192	0.5	0.5	0.5	1	0.5	0.5
Q8GX44	At1g11110 OS=Arabidopsis thaliana GN=At1g11110 PE=2 SV=1	31915	0.5	0.5	0.5	1	0.5	0.5
Q8HS54	PsbH (Fragment) OS=Arabidopsis thaliana GN=psbH PE=4 SV=1	2194	0.5	0.5	0.5	0.5	1	0.5
Q8L4A7	Proteasome subunit alpha type-2-B OS=Arabidopsis thaliana GN=PAB2 PE=1 SV=1	25717	0.5	0.5	0.5	0.5	1	0.5
Q8L8X5	Putative uncharacterized protein OS=Arabidopsis thaliana PE=2 SV=1	14742	0.5	0.5	0.5	1	0.5	0.5
Q8LA80	Putative uncharacterized protein OS=Arabidopsis thaliana PE=2 SV=1	33839	0.5	0.5	0.5	0.5	1	0.5
Q8LPS1	Long chain acyl-CoA synthetase 6, peroxisomal OS=Arabidopsis thaliana GN=LACS6 PE=1 SV=1	76555	0.5	0.5	0.5	1	0.5	0.5
Q8S9J9	At1g14000/F7A19_9 OS=Arabidopsis thaliana PE=2 SV=1	49332	0.5	0.5	0.5	0.5	0.5	1
Q8VY07	Clathrin interactor EPSIN 1 OS=Arabidopsis thaliana GN=EPSIN1 PE=1 SV=1	60597	0.5	0.5	0.5	1	0.5	0.5
Q8VYN6	ATP-dependent 6-phosphofructokinase 5, chloroplastic OS=Arabidopsis thaliana GN=PFK5 PE=1 SV=1	58578	0.5	0.5	0.5	0.5	1	0.5
Q8VYY6	Putative uncharacterized protein At1g19020 OS=Arabidopsis thaliana GN=At1g19020 PE=2 SV=1	9150	0.5	0.5	0.5	0.5	1	0.5
Q8VZB1	Putative uncharacterized protein At2g39070:At2g39080; T7F6.24:T7F6.25 OS=Arabidopsis thaliana GN=At2g39070At2g39080 PE=1 SV=1	38186	0.5	0.5	0.5	0.5	0.5	1
Q8VZW6	Elongation factor EF-P OS=Arabidopsis thaliana GN=At3g08740 PE=1 SV=1	26211	0.5	0.5	0.5	1	0.5	0.5
Q8W457	Cysteine proteinases family protein OS=Arabidopsis thaliana GN=T20O10_40 PE=2 SV=1	35650	0.5	0.5	0.5	0.5	1	0.5
Q8W4D6	High chlorophyll fluorescence phenotype 173 protein OS=Arabidopsis thaliana GN=F17F16.7 PE=2 SV=1	65668	0.5	0.5	0.5	1	0.5	0.5
Q93XM7	Mitochondrial carnitine/acylcarnitine carrier-like protein OS=Arabidopsis thaliana GN=BOU PE=2 SV=1	31003	0.5	0.5	0.5	0.5	1	0.5
Q93ZT6	Eukaryotic translation initiation factor isoform 4G-1 OS=Arabidopsis thaliana GN=EIF(ISO)4G1 PE=1 SV=1	85518	0.5	0.5	0.5	0.5	0.5	1
Q944C1	Phosphoinositide phospholipase C 4 OS=Arabidopsis thaliana GN=PLC4 PE=2 SV=2	67995	0.5	0.5	0.5	1	0.5	0.5
Q94A81	At1g31070/F17F8_1 OS=Arabidopsis thaliana PE=2 SV=1	29268	0.5	0.5	0.5	0.5	0.5	1
Q94AL6	Putative uncharacterized protein At4g20150 OS=Arabidopsis thaliana GN=At4g20150 PE=2 SV=1	9202	0.5	0.5	0.5	1	0.5	0.5
Q94B35	4-hydroxy-3-methylbut-2-enyl diphosphate reductase, chloroplastic OS=Arabidopsis thaliana GN=ISPH PE=2 SV=1	52748	0.5	0.5	0.5	1	0.5	0.5
Q9C7M2	Putative uncharacterized protein F14C21.55 OS=Arabidopsis thaliana GN=F14C21.55 PE=1 SV=1	94805	0.5	0.5	0.5	1	0.5	0.5
Q9C811	Nuclear pore complex protein NUP160 OS=Arabidopsis thaliana GN=NUP160 PE=1 SV=2	168171	0.5	0.5	0.5	1	0.5	0.5
Q9C8B8	Putative pumilio homolog 17 OS=Arabidopsis thaliana GN=APUM17 PE=5 SV=2	38485	0.5	0.5	0.5	0.5	0.5	1
Q9C8P2	Putative uncharacterized protein F12A4.14 OS=Arabidopsis thaliana GN=F12A4.14 PE=4 SV=1	57625	0.5	0.5	0.5	1	0.5	0.5
Q9C9P4	3-oxoacyl-[acyl-carrier-protein] synthase II, chloroplastic OS=Arabidopsis thaliana GN=KAS2 PE=1 SV=1	57562	0.5	0.5	0.5	0.5	0.5	1
Q9FF18	Cytokinin hydroxylase OS=Arabidopsis thaliana GN=CYP735A1 PE=1 SV=1	58863	0.5	0.5	0.5	0.5	0.5	1
Q9FGI1	E3 ubiquitin-protein ligase listerin OS=Arabidopsis thaliana GN=At5g58410 PE=3 SV=1	208612	0.5	0.5	0.5	1	0.5	0.5
Q9FGN3	F-box protein At5g51380 OS=Arabidopsis thaliana GN=At5g51380 PE=2 SV=1	53113	0.5	0.5	0.5	0.5	1	0.5
Q9FH06	Serine carboxypeptidase-like 41 OS=Arabidopsis thaliana GN=SCPL41 PE=2 SV=1	52507	0.5	0.5	0.5	1	0.5	0.5
Q9FLX7	Probable NADH dehydrogenase [ubiquinone] 1 alpha subcomplex subunit 5, mitochondrial OS=Arabidopsis thaliana GN=At5g52840 PE=1 SV=1	19167	0.5	0.5	0.5	1	0.5	0.5
Q9FMQ5	Esterase/lipase/thioesterase family protein OS=Arabidopsis thaliana GN=At5g22460 PE=2 SV=1	39073	0.5	0.5	0.5	1	0.5	0.5
Q9FN44	Uncharacterized protein OS=Arabidopsis thaliana GN=At5g23110 PE=1 SV=1	526917	0.5	0.5	0.5	0.5	0.5	1
Q9FT81	Transcription factor TT8 OS=Arabidopsis thaliana GN=TT8 PE=1 SV=2	59161	0.5	0.5	0.5	0.5	1	0.5
Q9FUA9	PRLI-interacting factor F (Fragment) OS=Arabidopsis thaliana PE=2 SV=1	19171	0.5	0.5	0.5	1	0.5	0.5
Q9FV52	Methionine aminopeptidase 1B, chloroplastic OS=Arabidopsis thaliana GN=MAP1B PE=2 SV=2	40398	0.5	0.5	0.5	1	0.5	0.5
Q9FWR4	Glutathione S-transferase DHAR1, mitochondrial OS=Arabidopsis thaliana GN=DHAR1 PE=1 SV=1	23626	0.5	0.5	0.5	1	0.5	0.5
Q9FXG6	At1g19680 OS=Arabidopsis thaliana GN=F6F9.27 PE=2 SV=1	47945	0.5	0.5	0.5	1	0.5	0.5
Q9FZD1	Pentatricopeptide repeat-containing protein At1g26460, mitochondrial OS=Arabidopsis thaliana GN=At1g26460 PE=2 SV=1	70190	0.5	0.5	0.5	1	0.5	0.5
Q9LDY2	2-oxoisovalerate dehydrogenase subunit beta 2, mitochondrial OS=Arabidopsis thaliana GN=DIN4 PE=1 SV=1	39394	0.5	0.5	0.5	1	0.5	0.5
Q9LE81	Probable serine/threonine protein kinase IRE OS=Arabidopsis thaliana GN=IRE PE=2 SV=1	130066	0.5	0.5	0.5	1	0.5	0.5
Q9LHQ4	AT3g20680/F3H11_7 OS=Arabidopsis thaliana GN=At3g20680 PE=2 SV=1	37413	0.5	0.5	0.5	1	0.5	0.5
Q9LK25	Prohibitin-4, mitochondrial OS=Arabidopsis thaliana GN=PHB4 PE=1 SV=1	30619	0.5	0.5	0.5	0.5	0.5	1
Q9LK47	AT3g23700/MYM9_3 OS=Arabidopsis thaliana GN=At3g23700 PE=2 SV=1	42724	0.5	0.5	0.5	1	0.5	0.5
Q9LNB6	Hsp70-Hsp90 organizing protein 1 OS=Arabidopsis thaliana GN=HOP1 PE=2 SV=1	64544	0.5	0.5	0.5	1	0.5	0.5
Q9LRR2	Terpenoid synthase 17 OS=Arabidopsis thaliana GN=TPS17 PE=2 SV=2	70134	0.5	0.5	0.5	0.5	0.5	1
Q9LTJ8	Methyl-CpG-binding domain-containing protein 13 OS=Arabidopsis thaliana GN=MBD13 PE=2 SV=1	82606	0.5	0.5	0.5	1	0.5	0.5
Q9LTT9	Varicose-related protein OS=Arabidopsis thaliana GN=VCR PE=2 SV=1	145794	0.5	0.5	0.5	0.5	0.5	1
Q9LTW8	CTP synthase OS=Arabidopsis thaliana GN=emb2742 PE=2 SV=1	64263	0.5	0.5	0.5	0.5	0.5	1
Q9LUI8	Putative F-box/kelch-repeat protein At3g22730 OS=Arabidopsis thaliana GN=At3g22730 PE=4 SV=1	42863	0.5	0.5	0.5	0.5	1	0.5
Q9LV35	Actin-interacting protein 1-2 OS=Arabidopsis thaliana GN=AIP1-2 PE=2 SV=1	66000	0.5	0.5	0.5	1	0.5	0.5
Q9LXU2	Anthranilate phosphoribosyltransferase-like protein OS=Arabidopsis thaliana GN=T24H18_140 PE=4 SV=1	88453	0.5	0.5	0.5	1	0.5	0.5
Q9LYY1	Putative uncharacterized protein F15A17_70 OS=Arabidopsis thaliana GN=F15A17_70 PE=4 SV=1	48483	0.5	0.5	0.5	1	0.5	0.5
Q9M2B8	Putative uncharacterized protein F23N14_60 OS=Arabidopsis thaliana GN=F23N14_60 PE=4 SV=1	59210	0.5	0.5	0.5	1	0.5	0.5
Q9M350	Gamma-tubulin complex component 4 OS=Arabidopsis thaliana GN=GCP4 PE=2 SV=2	85853	0.5	0.5	0.5	0.5	0.5	1
Q9M7T0	Peroxiredoxin-2F, mitochondrial OS=Arabidopsis thaliana GN=PRXIIF PE=1 SV=2	21432	0.5	0.5	0.5	1	0.5	0.5
Q9M876	Tyrosine--tRNA ligase, chloroplastic/mitochondrial OS=Arabidopsis thaliana GN=EMB2768 PE=2 SV=1	56583	0.5	0.5	0.5	0.5	0.5	1
Q9MAB3	Probable nucleolar protein 5-2 OS=Arabidopsis thaliana GN=NOP5-2 PE=2 SV=1	58966	0.5	0.5	0.5	1	0.5	0.5
Q9MBA2	Putative septum site-determining protein minD homolog, chloroplastic OS=Arabidopsis thaliana GN=MIND1 PE=1 SV=1	35668	0.5	0.5	0.5	0.5	1	0.5
Q9SA18	Bifunctional aspartokinase/homoserine dehydrogenase 1, chloroplastic OS=Arabidopsis thaliana GN=AKHSDH1 PE=1 SV=1	99341	0.5	0.5	0.5	1	0.5	0.5
Q9SAC6	Alpha-glucan water dikinase 1, chloroplastic OS=Arabidopsis thaliana GN=GWD1 PE=1 SV=2	156485	0.5	0.5	0.5	0.5	1	0.5
Q9SCJ5	Putative uncharacterized protein T9C5.230 OS=Arabidopsis thaliana GN=T9C5.230 PE=4 SV=1	57661	0.5	0.5	0.5	1	0.5	0.5
Q9SD66	Putative uncharacterized protein At3g47070 OS=Arabidopsis thaliana GN=F13I12.120 PE=1 SV=1	10523	0.5	0.5	0.5	0.5	0.5	1
Q9SMS5	Putative uncharacterized protein AT4g09290 OS=Arabidopsis thaliana GN=At4g09290 PE=4 SV=1	42581	0.5	0.5	0.5	1	0.5	0.5
Q9SRH6	Hypersensitive-induced response protein 3 OS=Arabidopsis thaliana GN=HIR3 PE=1 SV=1	31301	0.5	0.5	0.5	1	0.5	0.5
Q9SSP5	Threonine synthase 2, chloroplastic OS=Arabidopsis thaliana GN=TS2 PE=1 SV=1	56889	0.5	0.5	0.5	1	0.5	0.5
Q9SU36	Oxysterol-binding protein-related protein 2B OS=Arabidopsis thaliana GN=ORP2B PE=2 SV=2	79516	0.5	0.5	0.5	1	0.5	0.5
Q9SU83	Alkaline-phosphatase-like protein OS=Arabidopsis thaliana GN=T16L4.190 PE=2 SV=1	54644	0.5	0.5	0.5	1	0.5	0.5
Q9SZY0	Putative retrotransposon OS=Arabidopsis thaliana GN=F7L13.40 PE=4 SV=1	139962	0.5	0.5	0.5	0.5	0.5	1
Q9ZNT0	Protein SUPPRESSOR OF K(+) TRANSPORT GROWTH DEFECT 1 OS=Arabidopsis thaliana GN=SKD1 PE=1 SV=1	48563	0.5	0.5	0.5	0.5	0.5	1
Q9ZRT5	Glutathione S-transferase T1 OS=Arabidopsis thaliana GN=GSTT1 PE=2 SV=1	27636	0.5	0.5	0.5	1	0.5	0.5
Q9ZUF7	Protein LURP-one-related 6 OS=Arabidopsis thaliana GN=At2g05910 PE=2 SV=1	21118	0.5	0.5	0.5	0.5	0.5	1
Q9ZW19	Tropinone reductase homolog At2g29360 OS=Arabidopsis thaliana GN=SDR PE=1 SV=1	29167	0.5	0.5	0.5	1	0.5	0.5
W8Q313	Glycosyltransferase (Fragment) OS=Arabidopsis thaliana GN=AT4G01070 PE=2 SV=1	52897	0.5	0.5	0.5	0.5	0.5	1
B9DHQ0	Tubulin alpha-5 chain OS=Arabidopsis thaliana GN=TUBA5 PE=1 SV=2	49622	28	35	38	45	39	48
Q9SJL8	S-adenosylmethionine synthase 3 OS=Arabidopsis thaliana GN=METK3 PE=1 SV=1	42471	31	32	27	36	41	40
Q9LPW0	Glyceraldehyde-3-phosphate dehydrogenase GAPA2, chloroplastic OS=Arabidopsis thaliana GN=GAPA2 PE=2 SV=1	42820	216	162	185	289	222	224
P25856	Glyceraldehyde-3-phosphate dehydrogenase GAPA1, chloroplastic OS=Arabidopsis thaliana GN=GAPA1 PE=1 SV=3	42463	230	165	199	307	229	237
P0DH99	Elongation factor 1-alpha 1 OS=Arabidopsis thaliana GN=A1 PE=1 SV=1	49471	169	194	177	241	215	242
Q8LPR9	Protein TIC110, chloroplastic OS=Arabidopsis thaliana GN=TIC110 PE=1 SV=1	112051	16	1	0.5	30	1	0.5
F4I403	12-oxophytodienoate reductase 1 OS=Arabidopsis thaliana GN=OPR1 PE=4 SV=1	43987	3	5	7	5	6	7
Q96300	14-3-3-like protein GF14 nu OS=Arabidopsis thaliana GN=GRF7 PE=1 SV=1	29806	19	4	27	22	9	12
A8MRD8	Carbamoyl phosphate synthetase A OS=Arabidopsis thaliana GN=CARA PE=3 SV=1	38923	3	2	2	1	4	3
A8MQD7	Hyaluronan / mRNA binding family protein OS=Arabidopsis thaliana GN=At5g47210 PE=1 SV=1	32355	4	4	3	4	6	4
Q9C969	At1g80360 OS=Arabidopsis thaliana GN=F5I6.11 PE=1 SV=1	43733	4	3	4	6	4	4
Q42105	Elongation factor 1 alpha (Fragment) OS=Arabidopsis thaliana PE=2 SV=1	7121	43	60	54	68	64	64
Q9LRR9	Peroxisomal (S)-2-hydroxy-acid oxidase GLO1 OS=Arabidopsis thaliana GN=GLO1 PE=1 SV=1	40316	150	118	155	223	158	156
O48844	26S proteasome non-ATPase regulatory subunit 1 homolog A OS=Arabidopsis thaliana GN=RPN2A PE=1 SV=1	108909	7	0.5	1	9	1	0.5
Q9LQK7	Protein ABCI7, chloroplastic OS=Arabidopsis thaliana GN=ABCI7 PE=1 SV=1	52792	2	5	3	3	3	5
P42645	14-3-3-like protein GF14 upsilon OS=Arabidopsis thaliana GN=GRF5 PE=1 SV=2	30163	19	5	29	21	11	13
Q9LJR2	Lectin-like protein LEC OS=Arabidopsis thaliana GN=LEC PE=1 SV=1	29731	4	1	4	3	2	4
O82663	Succinate dehydrogenase [ubiquinone] flavoprotein subunit 1, mitochondrial OS=Arabidopsis thaliana GN=SDH1-1 PE=1 SV=1	69612	2	4	2	4	1	3
Q94K71	Haloacid dehalogenase-like hydrolase domain-containing protein At3g48420 OS=Arabidopsis thaliana GN=At3g48420 PE=1 SV=1	34224	4	0.5	2	3	1	2
Q9FKZ4	Putative uncharacterized protein At5g66860; MUD21.12 OS=Arabidopsis thaliana GN=At5g66860 PE=2 SV=1	27320	0.5	2	2	1	3	0.5
O82299	Putative chloroplast RNA binding protein OS=Arabidopsis thaliana GN=At2g35410 PE=1 SV=1	33765	3	0.5	5	4	1	2
P25697	Phosphoribulokinase, chloroplastic OS=Arabidopsis thaliana GN=At1g32060 PE=2 SV=1	44436	62	69	81	88	83	88
P0CJ48	Chlorophyll a-b binding protein 2, chloroplastic OS=Arabidopsis thaliana GN=LHCB1.1 PE=1 SV=1	28209	66	18	66	72	38	32
B9DGD1	Glutamine synthetase OS=Arabidopsis thaliana GN=At5g35630 PE=2 SV=1	47381	90	94	133	136	118	122
Q9SYW8	Photosystem I chlorophyll a/b-binding protein 2, chloroplastic OS=Arabidopsis thaliana GN=LHCA2 PE=1 SV=1	27737	5	0.5	6	13	0.5	0.5
F4JSG3	Replication protein A 70 kDa DNA-binding subunit E OS=Arabidopsis thaliana GN=RPA1E PE=2 SV=1	85938	2	3	4	4	2	4
Q0WWU9	Ribosomal protein L15 OS=Arabidopsis thaliana GN=At4g17390 PE=2 SV=1	24224	2	0.5	3	3	1	0.5
P25819	Catalase-2 OS=Arabidopsis thaliana GN=CAT2 PE=2 SV=3	56895	69	104	93	92	101	126
Q9FKW6	Ferredoxin--NADP reductase, leaf isozyme 1, chloroplastic OS=Arabidopsis thaliana GN=LFNR1 PE=1 SV=1	40301	21	13	34	30	19	26
F4KDZ4	Malate dehydrogenase OS=Arabidopsis thaliana GN=PMDH2 PE=3 SV=1	34953	72	27	78	90	41	66
Q9LJE4	Chaperonin 60 subunit beta 2, chloroplastic OS=Arabidopsis thaliana GN=CPN60B2 PE=1 SV=1	63302	103	131	114	160	104	144
Q8W4D2	Fatty acid multifunctional protein (AtMFP2) OS=Arabidopsis thaliana GN=At3g06860/F17A9.1 PE=2 SV=1	43131	3	2	1	4	0.5	2
P21240	Chaperonin 60 subunit beta 1, chloroplastic OS=Arabidopsis thaliana GN=CPN60B1 PE=1 SV=3	63770	120	150	140	187	121	169
F4I1C1	14-3-3-like protein GF14 epsilon OS=Arabidopsis thaliana GN=GRF10 PE=3 SV=1	28550	5	0.5	7	10	0.5	4
P57106	Malate dehydrogenase, cytoplasmic 2 OS=Arabidopsis thaliana GN=MDH2 PE=1 SV=1	35652	44	26	33	44	39	34
Q3E7I4	Uncharacterized protein OS=Arabidopsis thaliana GN=At4g34090 PE=4 SV=2	36985	2	1	4	2	2	2
Q93XW5	Nitrile-specifier protein 5 OS=Arabidopsis thaliana GN=NSP5 PE=2 SV=1	35830	2	1	2	2	1	3
Q9FFP5	Nucleic acid-binding, OB-fold-like protein OS=Arabidopsis thaliana GN=At5g63690 PE=4 SV=1	15353	2	1	1	3	1	1
P54873	Hydroxymethylglutaryl-CoA synthase OS=Arabidopsis thaliana GN=HMGS PE=1 SV=2	51061	1	2	1	1	1	2
F4K180	DEAD-box ATP-dependent RNA helicase 3 OS=Arabidopsis thaliana GN=emb1138 PE=1 SV=1	70850	2	0.5	1	4	0.5	0.5
C0Z2E7	AT3G54470 protein OS=Arabidopsis thaliana GN=At3g54470 PE=2 SV=1	49135	2	0.5	1	1	1	1
P52420	Phosphoribosylamine--glycine ligase, chloroplastic OS=Arabidopsis thaliana GN=PUR2 PE=2 SV=2	56437	0.5	1	2	1	1	1
W8QN76	Starch synthase, chloroplastic/amyloplastic (Fragment) OS=Arabidopsis thaliana GN=AT5G24300 PE=2 SV=1	72053	1	1	1	1	0.5	2
F4IIA5	20S proteasome subunit PAA2 OS=Arabidopsis thaliana GN=PAA2 PE=4 SV=1	24440	2	0.5	0.5	3	0.5	0.5
B9DFA8	Alkaline/neutral invertase C, mitochondrial OS=Arabidopsis thaliana GN=INVC PE=1 SV=1	74675	1	1	0.5	1	0.5	1
F4HS98	Tetratricopeptide repeat-containing protein OS=Arabidopsis thaliana GN=At1g01320 PE=1 SV=1	197377	1	0.5	1	2	0.5	0.5
F4HXD1	ADP-glucose pyrophosphorylase family protein OS=Arabidopsis thaliana GN=At1g74910 PE=1 SV=1	42869	1	0.5	1	1	1	0.5
F4J4K6	Tubulin binding cofactor C domain-containing protein OS=Arabidopsis thaliana GN=At3g57890 PE=4 SV=1	66987	1	1	0.5	2	0.5	0.5
F4JE70	(+)-neomenthol dehydrogenase OS=Arabidopsis thaliana GN=At3g61220 PE=3 SV=1	33620	1	0.5	1	1	1	0.5
F4KG18	Triose phosphate/phosphate translocator TPT OS=Arabidopsis thaliana GN=APE2 PE=1 SV=1	45208	1	0.5	1	1	1	0.5
O48676	UDP-glycosyltransferase 74B1 OS=Arabidopsis thaliana GN=UGT74B1 PE=1 SV=1	50970	0.5	1	1	1	0.5	1
Q9FGC7	Zeaxanthin epoxidase, chloroplastic OS=Arabidopsis thaliana GN=ZEP PE=1 SV=1	73795	1	1	0.5	2	0.5	0.5
Q9FJF1	Putative GTP-binding protein ara-3 OS=Arabidopsis thaliana GN=At5g59840 PE=2 SV=1	23819	2	0.5	0.5	1	1	0.5
Q9FZ57	Probable alpha,alpha-trehalose-phosphate synthase [UDP-forming] 2 OS=Arabidopsis thaliana GN=TPS2 PE=3 SV=1	92946	1	0.5	1	2	0.5	0.5
Q9M1X8	Nucleic acid-binding, OB-fold-like protein OS=Arabidopsis thaliana GN=F24G16.250 PE=2 SV=1	29726	1	0.5	1	1	1	0.5
Q9SYX1	AT4g17600/dl4835w OS=Arabidopsis thaliana GN=Lil3:1 PE=1 SV=1	29385	0.5	1	1	1	1	0.5
W8Q6Z8	Glycosyltransferase (Fragment) OS=Arabidopsis thaliana GN=AT2G31790 PE=2 SV=1	51599	0.5	1	1	1	0.5	1
B9DGK9	AT5G05010 protein OS=Arabidopsis thaliana GN=At5g05010 PE=2 SV=1	57682	1	0.5	0.5	0.5	0.5	1
F4HQR5	Protein phosphatase 2A subunit A3 OS=Arabidopsis thaliana GN=PP2AA3 PE=1 SV=1	59960	0.5	0.5	1	0.5	1	0.5
F4HRK0	Hydroxyacylglutathione hydrolase 3 OS=Arabidopsis thaliana GN=GLY3 PE=1 SV=1	32338	1	0.5	0.5	0.5	1	0.5
F4HUS5	Protein salt tolerance 32 OS=Arabidopsis thaliana GN=SAT32 PE=4 SV=1	48520	1	0.5	0.5	0.5	0.5	1
F4J117	Phosphoglucan phosphatase LSF1, chloroplastic OS=Arabidopsis thaliana GN=LSF1 PE=1 SV=1	65700	0.5	1	0.5	0.5	0.5	1
F4JQH3	Aminopeptidase P1 OS=Arabidopsis thaliana GN=APP1 PE=1 SV=1	71948	0.5	0.5	1	1	0.5	0.5
F4JYC0	Adenylate kinase family protein OS=Arabidopsis thaliana GN=At5g35170 PE=3 SV=1	64873	0.5	0.5	1	1	0.5	0.5
M1EU36	Sulfotransferase OS=Arabidopsis thaliana GN=SOT16 PE=3 SV=1	39194	0.5	1	0.5	0.5	0.5	1
O23144	Proton pump-interactor 1 OS=Arabidopsis thaliana GN=PPI1 PE=1 SV=2	68837	1	0.5	0.5	0.5	1	0.5
O64517	Metacaspase-4 OS=Arabidopsis thaliana GN=AMC4 PE=1 SV=1	45455	0.5	0.5	1	1	0.5	0.5
O65220	Peptidyl-prolyl cis-trans isomerase CYP28, chloroplastic OS=Arabidopsis thaliana GN=CYP28 PE=1 SV=1	30486	1	0.5	0.5	0.5	1	0.5
O82392	Phosphomethylpyrimidine synthase, chloroplastic OS=Arabidopsis thaliana GN=THIC PE=1 SV=1	71941	0.5	0.5	1	1	0.5	0.5
P0CZ23	Acyl-coenzyme A oxidase 3, peroxisomal OS=Arabidopsis thaliana GN=ACX3 PE=1 SV=1	75629	0.5	1	0.5	0.5	0.5	1
P46637	Arginase 1, mitochondrial OS=Arabidopsis thaliana GN=ARGAH1 PE=2 SV=1	37321	1	0.5	0.5	0.5	0.5	1
Q0GUM1	Auxin-responsive GH3-like OS=Arabidopsis thaliana GN=MAS1 PE=2 SV=1	69239	0.5	1	0.5	0.5	0.5	1
Q0WLC2	Putative uncharacterized protein At3g63460 (Fragment) OS=Arabidopsis thaliana GN=At3g63460 PE=2 SV=1	24137	0.5	0.5	1	0.5	1	0.5
Q0WLQ2	Chloroplast membrane protein (Fragment) OS=Arabidopsis thaliana GN=At2g28800 PE=2 SV=1	22487	0.5	0.5	1	1	0.5	0.5
Q0WLS5	Putative uncharacterized protein At4g14990 (Fragment) OS=Arabidopsis thaliana GN=At4g14990 PE=2 SV=1	36045	0.5	1	0.5	0.5	0.5	1
Q0WUG4	Glutathione synthetase gsh2 (Fragment) OS=Arabidopsis thaliana GN=At5g27380 PE=2 SV=1	59173	0.5	0.5	1	1	0.5	0.5
Q0WUX6	Citrate synthase OS=Arabidopsis thaliana GN=At2g42790 PE=2 SV=1	56140	0.5	1	0.5	1	0.5	0.5
Q3E8H7	Putative UPF0051 protein ABCI9 OS=Arabidopsis thaliana GN=ABCI9 PE=3 SV=1	53053	1	0.5	0.5	0.5	1	0.5
Q5XF82	Jacalin-related lectin 11 OS=Arabidopsis thaliana GN=JAL11 PE=2 SV=1	48494	0.5	0.5	1	1	0.5	0.5
Q7XJK7	MADS-box protein AGL35 OS=Arabidopsis thaliana GN=At5g26630 PE=2 SV=1	25107	0.5	0.5	1	1	0.5	0.5
Q8GXI5	Putative uncharacterized protein At1g79070 OS=Arabidopsis thaliana GN=At1g79070 PE=2 SV=1	14874	0.5	1	0.5	0.5	0.5	1
Q8H126	Putative uncharacterized protein At5g13030 OS=Arabidopsis thaliana GN=At5g13030 PE=1 SV=1	71052	0.5	0.5	1	1	0.5	0.5
Q8LB10	ATP-dependent Clp protease proteolytic subunit-related protein 4, chloroplastic OS=Arabidopsis thaliana GN=CLPR4 PE=1 SV=1	33419	0.5	0.5	1	1	0.5	0.5
Q8LDK4	Putative uncharacterized protein OS=Arabidopsis thaliana PE=2 SV=1	43791	0.5	1	0.5	0.5	0.5	1
Q9FF90	60S ribosomal protein L13-3 OS=Arabidopsis thaliana GN=RPL13D PE=1 SV=1	23471	1	0.5	0.5	0.5	1	0.5
Q9S6Z7	Bifunctional L-3-cyanoalanine synthase/cysteine synthase D1 OS=Arabidopsis thaliana GN=CYSD1 PE=1 SV=1	34273	0.5	0.5	1	1	0.5	0.5
Q56YU0	Aldehyde dehydrogenase family 2 member C4 OS=Arabidopsis thaliana GN=ALDH2C4 PE=1 SV=2	54325	4	9	11	7	9	8
Q8L835	At1g18070 OS=Arabidopsis thaliana GN=At1g18070 PE=1 SV=1	59205	7	3	2	3	3	4
Q9LK72	Lectin-like protein At3g16530 OS=Arabidopsis thaliana GN=At3g16530 PE=1 SV=1	30490	4	0.5	3	3	1	2
Q9FVT2	Probable elongation factor 1-gamma 2 OS=Arabidopsis thaliana GN=At1g57720 PE=2 SV=1	46370	0.5	71	0.5	0.5	100	0.5
P93819	Malate dehydrogenase, cytoplasmic 1 OS=Arabidopsis thaliana GN=MDH1 PE=1 SV=2	35548	74	57	62	86	60	73
Q9FK25	Flavone 3~-O-methyltransferase 1 OS=Arabidopsis thaliana GN=OMT1 PE=1 SV=1	39592	4	5	11	8	5	4
Q8S4Y1	Acetyl-CoA acetyltransferase, cytosolic 1 OS=Arabidopsis thaliana GN=AAT1 PE=2 SV=1	41385	12	15	13	13	19	13
O49485	D-3-phosphoglycerate dehydrogenase 1, chloroplastic OS=Arabidopsis thaliana GN=PGDH1 PE=1 SV=1	63286	21	25	30	37	16	28
Q9SYG7	Aldehyde dehydrogenase family 7 member B4 OS=Arabidopsis thaliana GN=ALDH7B4 PE=2 SV=3	54174	2	6	3	3	5	3
Q8VZ60	Eukaryotic translation initiation factor 3 subunit D OS=Arabidopsis thaliana GN=At4g20980 PE=2 SV=1	66697	0.5	0.5	3	1	0.5	1
Q3E7K8	Polyubiquitin 12 OS=Arabidopsis thaliana GN=UBQ12 PE=3 SV=1	25827	3	1	1	4	1	1
P23321	Oxygen-evolving enhancer protein 1-1, chloroplastic OS=Arabidopsis thaliana GN=PSBO1 PE=1 SV=2	35121	66	18	85	58	36	37
Q9LF98	Fructose-bisphosphate aldolase OS=Arabidopsis thaliana GN=F8J2_100 PE=1 SV=1	38516	102	87	101	108	106	101
Q9SRX2	60S ribosomal protein L19-1 OS=Arabidopsis thaliana GN=RPL19A PE=2 SV=1	24591	13	6	18	15	11	5
Q38799	Pyruvate dehydrogenase E1 component subunit beta-1, mitochondrial OS=Arabidopsis thaliana GN=PDH2 PE=1 SV=2	39151	16	21	12	18	15	17
Q8LEH5	Putative uncharacterized protein OS=Arabidopsis thaliana PE=2 SV=1	16179	2	0.5	2	2	1	0.5
Q9FNN4	Putative uncharacterized protein OS=Arabidopsis thaliana PE=4 SV=1	53044	1	1	2	2	1	0.5
Q9LZ06	Glutathione S-transferase L3 OS=Arabidopsis thaliana GN=GSTL3 PE=2 SV=1	27073	2	0.5	2	2	1	0.5
B9DHS4	AT1G02280 protein (Fragment) OS=Arabidopsis thaliana GN=At1g02280 PE=2 SV=1	17985	0.5	1	2	1	1	0.5
Q9LD43	Acetyl-coenzyme A carboxylase carboxyl transferase subunit alpha, chloroplastic OS=Arabidopsis thaliana GN=CAC3 PE=1 SV=1	85253	2	1	0.5	0.5	1	1
Q9M6K3	Isopentenyl pyrophosphate:dimethyllallyl pyrophosphate isomerase OS=Arabidopsis thaliana GN=ipiAt1 PE=2 SV=1	32599	1	0.5	2	1	1	0.5
B3H7C6	Uncharacterized protein OS=Arabidopsis thaliana GN=At3g42728 PE=4 SV=1	4240	0.5	0.5	2	1	0.5	0.5
Q0WT45	Peroxidase OS=Arabidopsis thaliana GN=At5g66390 PE=2 SV=1	37403	0.5	0.5	2	1	0.5	0.5
Q9LEU8	Argininosuccinate lyase, chloroplastic OS=Arabidopsis thaliana GN=At5g10920 PE=2 SV=1	57476	0.5	0.5	2	1	0.5	0.5
Q9LS51	CRS1 / YhbY (CRM) domain-containing protein OS=Arabidopsis thaliana GN=EMB1865 PE=1 SV=1	95937	2	0.5	0.5	0.5	0.5	1
Q9C6Z3	Pyruvate dehydrogenase E1 component subunit beta-2, chloroplastic OS=Arabidopsis thaliana GN=PDH-E1 BETA PE=2 SV=1	44216	2	3	5	5	1	2
Q9SA52	Chloroplast stem-loop binding protein of 41 kDa b, chloroplastic OS=Arabidopsis thaliana GN=CSP41B PE=1 SV=1	42593	62	50	70	77	48	72
Q8L972	Putative uncharacterized protein OS=Arabidopsis thaliana PE=2 SV=1	37433	0.5	1	5	1	1	1
Q9SJQ9	Fructose-bisphosphate aldolase OS=Arabidopsis thaliana GN=At2g36460 PE=2 SV=1	38363	65	53	63	64	68	58
P25696	Bifunctional enolase 2/transcriptional activator OS=Arabidopsis thaliana GN=ENO2 PE=1 SV=1	47689	54	87	88	83	63	81
Q9S841	Oxygen-evolving enhancer protein 1-2, chloroplastic OS=Arabidopsis thaliana GN=PSBO2 PE=1 SV=1	34998	59	17	74	52	31	35
Q9C9W5	Glycerate dehydrogenase HPR, peroxisomal OS=Arabidopsis thaliana GN=HPR PE=1 SV=1	42221	39	44	50	52	42	44
P56791	50S ribosomal protein L2, chloroplastic OS=Arabidopsis thaliana GN=rpl2-A PE=3 SV=1	29846	8	2	6	8	3	4
Q9SZ83	Uncharacterized oxidoreductase At4g09670 OS=Arabidopsis thaliana GN=At4g09670 PE=1 SV=1	39537	3	3	2	3	2	3
B9DHV0	AT3G49720 protein OS=Arabidopsis thaliana GN=At3g49720 PE=2 SV=1	28514	4	1	3	2	2	2
Q9FJY6	Aldose 1-epimerase family protein OS=Arabidopsis thaliana GN=At5g66530 PE=2 SV=1	33671	2	2	3	4	1	2
O23627	Glycine--tRNA ligase, mitochondrial 1 OS=Arabidopsis thaliana GN=At1g29880 PE=1 SV=1	81892	6	0.5	0.5	7	0.5	0.5
F4JHJ0	HSP20-like chaperone OS=Arabidopsis thaliana GN=At4g02450 PE=1 SV=1	25325	1	2	3	2	1	2
O82314	Probable transcriptional regulatory protein At2g25830 OS=Arabidopsis thaliana GN=At2g25830 PE=2 SV=2	36791	2	0.5	3	1	1	2
Q8GZ29	At5g13370 OS=Arabidopsis thaliana GN=At5g13370 PE=2 SV=1	66936	0.5	0.5	3	1	0.5	0.5
Q9FKA5	Uncharacterized protein At5g39570 OS=Arabidopsis thaliana GN=At5g39570 PE=1 SV=1	43500	0.5	0.5	3	1	0.5	0.5
P55826	Protoporphyrinogen oxidase 1, chloroplastic OS=Arabidopsis thaliana GN=PPOX1 PE=1 SV=1	57659	8	11	12	10	8	14
Q42529	Tryptophan synthase alpha chain, chloroplastic OS=Arabidopsis thaliana GN=TSA1 PE=1 SV=1	33179	1	0.5	4	1	1	0.5
Q0WSS0	Putative uncharacterized protein At1g57860 OS=Arabidopsis thaliana GN=At1g57660 PE=2 SV=1	18697	0.5	0.5	4	1	0.5	0.5
Q9LYG3	NADP-dependent malic enzyme 2 OS=Arabidopsis thaliana GN=NADP-ME2 PE=1 SV=1	64372	6	16	13	11	8	10
Q96327	ERBB-3 BINDING PROTEIN 1 OS=Arabidopsis thaliana GN=EBP1 PE=1 SV=1	42952	8	8	9	4	11	11
Q9LZG0	Adenosine kinase 2 OS=Arabidopsis thaliana GN=ADK2 PE=1 SV=1	37822	12	12	13	15	10	13
Q93Z11	AT5g37360/MNJ8_150 OS=Arabidopsis thaliana GN=At5g37360 PE=2 SV=1	33418	2	0.5	6	2	1	0.5
Q0WLB5	Clathrin heavy chain 2 OS=Arabidopsis thaliana GN=CHC2 PE=1 SV=1	193148	5	3	4	7	2	4
Q9LIK9	ATP sulfurylase 1, chloroplastic OS=Arabidopsis thaliana GN=APS1 PE=1 SV=1	51427	9	9	12	7	13	10
Q0WW26	Coatomer subunit gamma OS=Arabidopsis thaliana GN=At4g34450 PE=1 SV=2	98429	9	3	5	17	0.5	5
Q01908	ATP synthase gamma chain 1, chloroplastic OS=Arabidopsis thaliana GN=ATPC1 PE=1 SV=1	40886	78	67	95	87	72	82
P21238	Chaperonin 60 subunit alpha 1, chloroplastic OS=Arabidopsis thaliana GN=CPN60A1 PE=1 SV=2	62034	148	220	153	172	134	191
F4HQD4	Heat shock 70 kDa protein 15 OS=Arabidopsis thaliana GN=HSP70-15 PE=1 SV=1	91623	24	2	3	24	2	3
P43286	Aquaporin PIP2-1 OS=Arabidopsis thaliana GN=PIP2-1 PE=1 SV=1	30455	6	3	9	4	6	3
O24457	Pyruvate dehydrogenase E1 component subunit alpha-3, chloroplastic OS=Arabidopsis thaliana GN=PDH-E1 ALPHA PE=2 SV=1	47144	4	6	5	4	6	5
Q8LFE1	Pyruvate kinase OS=Arabidopsis thaliana PE=2 SV=1	57473	0.5	0.5	11	0.5	0.5	11
Q9FEA2	Glutamate--tRNA ligase, chloroplastic/mitochondrial OS=Arabidopsis thaliana GN=OVA3 PE=2 SV=1	63426	3	4	4	3	4	4
Q8L8U4	Putative uncharacterized protein OS=Arabidopsis thaliana PE=2 SV=1	9854	2	3	4	3	3	2
B0ZV56	Accelerated cell death 2 (Fragment) OS=Arabidopsis thaliana GN=ACD2 PE=4 SV=1	16053	2	2	2	2	2	2
F4HRB4	Triacylglycerol lipase-like 1 OS=Arabidopsis thaliana GN=TLL1 PE=4 SV=1	44091	2	2	2	2	2	2
F4JG57	Protein translocase subunit SecA OS=Arabidopsis thaliana GN=AGY1 PE=1 SV=1	117341	4	1	0.5	6	0.5	0.5
Q9SK66	NADH dehydrogenase [ubiquinone] 1 alpha subcomplex subunit 9, mitochondrial OS=Arabidopsis thaliana GN=At2g20360 PE=1 SV=2	43908	3	0.5	1	3	0.5	1
Q8L475	Alpha/beta-Hydrolases superfamily protein OS=Arabidopsis thaliana GN=At1g74640 PE=2 SV=1	41032	2	2	0.5	1	1	1
F4J0U9	Magnesium-protoporphyrin IX monomethyl ester [oxidative] cyclase OS=Arabidopsis thaliana GN=CRD1 PE=3 SV=1	39154	2	0.5	1	3	0.5	0.5
Q0WSN6	Putative dihydrodipicolinate synthase OS=Arabidopsis thaliana GN=At2g45440 PE=2 SV=1	40267	1	1	1	1	1	1
Q24JN5	Prolyl 4-hydroxylase 5 OS=Arabidopsis thaliana GN=P4H5 PE=2 SV=1	32671	1	1	1	1	1	1
Q39230	Serine--tRNA ligase, cytoplasmic OS=Arabidopsis thaliana GN=At5g27470 PE=2 SV=1	51596	1	1	1	1	1	1
Q9FEB5	Phosphoglucan phosphatase DSP4, chloroplastic OS=Arabidopsis thaliana GN=DSP4 PE=1 SV=1	42599	1	1	1	1	1	1
W8PUS4	Alpha-1,4 glucan phosphorylase (Fragment) OS=Arabidopsis thaliana GN=AT3G29320 PE=2 SV=1	108517	3	0.5	0.5	3	0.5	0.5
Q94F00	Phosphatase IMPL1, chloroplastic OS=Arabidopsis thaliana GN=IMPL1 PE=1 SV=2	40420	2	0.5	1	1	1	0.5
B9DI06	AT4G33030 protein (Fragment) OS=Arabidopsis thaliana GN=At4g33030 PE=2 SV=1	33267	0.5	1	1	0.5	1	1
C0Z2S5	AT3G15980 protein OS=Arabidopsis thaliana GN=At3g15980 PE=2 SV=1	86348	2	0.5	0.5	2	0.5	0.5
E0Y422	Cytochrome b6-f complex iron-sulfur subunit OS=Arabidopsis thaliana GN=At4g03280 PE=3 SV=1	24334	2	0.5	0.5	2	0.5	0.5
F4IUN0	Uncharacterized protein OS=Arabidopsis thaliana GN=At2g26610 PE=4 SV=1	136813	1	0.5	1	1	0.5	1
F4IWI5	Proteasome subunit beta type OS=Arabidopsis thaliana GN=PBB1 PE=3 SV=1	28879	2	0.5	0.5	2	0.5	0.5
P92514	Cytochrome c oxidase subunit 3 OS=Arabidopsis thaliana GN=COX3 PE=2 SV=2	29942	2	0.5	0.5	2	0.5	0.5
Q501D1	At1g04090 OS=Arabidopsis thaliana GN=At1g04090 PE=2 SV=1	64156	1	1	0.5	1	1	0.5
Q8GSB2	MCM5-like (Fragment) OS=Arabidopsis thaliana PE=3 SV=1	9494	1	0.5	1	1	0.5	1
Q9FND9	Probable galactinol--sucrose galactosyltransferase 5 OS=Arabidopsis thaliana GN=RFS5 PE=1 SV=1	86182	2	0.5	0.5	2	0.5	0.5
Q9SFU0	Protein transport protein Sec24-like At3g07100 OS=Arabidopsis thaliana GN=At3g07100 PE=2 SV=2	113887	2	0.5	0.5	2	0.5	0.5
Q9SGU7	At1g64680 OS=Arabidopsis thaliana GN=At1g64680 PE=2 SV=1	28144	1	0.5	1	1	0.5	1
F4IRU6	Uncharacterized protein OS=Arabidopsis thaliana GN=At2g31930 PE=4 SV=1	16455	1	1	0.5	0.5	0.5	1
Q8LBA4	Zinc-binding dehydrogenase, putative OS=Arabidopsis thaliana PE=2 SV=1	39398	0.5	1	1	1	0.5	0.5
Q8LDU1	AT3G03890 protein OS=Arabidopsis thaliana GN=At3g03890 PE=2 SV=1	35030	1	0.5	1	0.5	1	0.5
A0JPU2	At1g52565 OS=Arabidopsis thaliana GN=At1g52565 PE=2 SV=1	14719	0.5	0.5	1	0.5	0.5	1
A1A6G7	At1g22920 OS=Arabidopsis thaliana GN=At1g22920 PE=1 SV=1	39707	0.5	1	0.5	0.5	1	0.5
B9DHF1	AT3G54810 protein OS=Arabidopsis thaliana GN=At3g54810 PE=2 SV=1	35606	0.5	1	0.5	0.5	1	0.5
C0Z3H8	AT4G13430 protein OS=Arabidopsis thaliana GN=At4g13430 PE=2 SV=1	18819	1	0.5	0.5	1	0.5	0.5
F4K1I4	Zn-dependent exopeptidases superfamily protein OS=Arabidopsis thaliana GN=At5g42320 PE=4 SV=1	43251	0.5	0.5	1	0.5	0.5	1
F4KFB0	Class II aaRS and biotin synthetases superfamily protein OS=Arabidopsis thaliana GN=At5g03406 PE=4 SV=1	30291	0.5	0.5	1	0.5	0.5	1
F4KG14	Guanylate-binding protein OS=Arabidopsis thaliana GN=At5g46070 PE=4 SV=1	122702	1	0.5	0.5	1	0.5	0.5
G1JSI8	At1g59453 OS=Arabidopsis thaliana GN=At1g59453 PE=4 SV=1	195073	1	0.5	0.5	1	0.5	0.5
O22791	Putative RNA-binding protein OS=Arabidopsis thaliana GN=At2g33410 PE=2 SV=1	41303	1	0.5	0.5	1	0.5	0.5
Q0WLY6	Pyruvate,orthophosphate dikinase (Fragment) OS=Arabidopsis thaliana GN=At4g15530 PE=2 SV=1	46477	1	0.5	0.5	1	0.5	0.5
Q0WQZ1	60S ribosomal protein L11B OS=Arabidopsis thaliana GN=At2g42740 PE=2 SV=1	20818	1	0.5	0.5	1	0.5	0.5
Q0WWD3	Vacuolar-type H+-ATPase (V-ATPase) subunit D OS=Arabidopsis thaliana GN=At3g58730 PE=2 SV=1	29041	1	0.5	0.5	1	0.5	0.5
Q6DBI9	At5g10460 OS=Arabidopsis thaliana GN=At5g10460 PE=2 SV=1	33007	1	0.5	0.5	1	0.5	0.5
Q8L785	Glycine--tRNA ligase, chloroplastic/mitochondrial 2 OS=Arabidopsis thaliana GN=EDD1 PE=1 SV=1	119698	1	0.5	0.5	1	0.5	0.5
Q9FFC7	Alanine--tRNA ligase, chloroplastic/mitochondrial OS=Arabidopsis thaliana GN=EMB86 PE=1 SV=2	107764	1	0.5	0.5	1	0.5	0.5
Q9FKF7	Peptide methionine sulfoxide reductase A1 OS=Arabidopsis thaliana GN=MSRA1 PE=2 SV=1	22884	1	0.5	0.5	1	0.5	0.5
Q9LHA7	Peroxidase 31 OS=Arabidopsis thaliana GN=PER31 PE=2 SV=1	35280	1	0.5	0.5	1	0.5	0.5
Q9LHT0	Tropinone reductase homolog At5g06060 OS=Arabidopsis thaliana GN=At5g06060 PE=2 SV=1	28275	1	0.5	0.5	1	0.5	0.5
Q9LR23	At1g23350 OS=Arabidopsis thaliana GN=At1g23350 PE=2 SV=1	17253	0.5	1	0.5	0.5	1	0.5
Q9T0A0	Long chain acyl-CoA synthetase 4 OS=Arabidopsis thaliana GN=LACS4 PE=2 SV=1	74460	1	0.5	0.5	1	0.5	0.5
Q9LR30	Glutamate--glyoxylate aminotransferase 1 OS=Arabidopsis thaliana GN=GGAT1 PE=1 SV=1	53267	26	44	40	33	32	39
Q9M158	Rhodanese-like domain-containing protein 4, chloroplastic OS=Arabidopsis thaliana GN=STR4 PE=1 SV=2	49357	6	7	5	9	3	5
Q6ICZ8	Nascent polypeptide-associated complex subunit alpha-like protein 3 OS=Arabidopsis thaliana GN=At5g13850 PE=1 SV=1	22044	5	0.5	4	4	1	0.5
Q9LT39	Leucine-rich repeat-containing protein OS=Arabidopsis thaliana GN=At3g20820 PE=2 SV=1	39837	4	6	4	3	4	6
Q94B78	Glycine dehydrogenase (decarboxylating) 1, mitochondrial OS=Arabidopsis thaliana GN=GLDP1 PE=1 SV=2	112853	111	0.5	0.5	100	0.5	0.5
O22886	Uroporphyrinogen decarboxylase 2, chloroplastic OS=Arabidopsis thaliana GN=HEME2 PE=2 SV=1	43553	19	25	39	30	17	25
Q9SLA8	Enoyl-[acyl-carrier-protein] reductase [NADH], chloroplastic OS=Arabidopsis thaliana GN=MOD1 PE=1 SV=1	41188	18	8	22	21	9	13
Q9SH69	6-phosphogluconate dehydrogenase, decarboxylating 1, chloroplastic OS=Arabidopsis thaliana GN=At1g64190 PE=1 SV=1	53344	7	12	22	10	9	15
B9DGT6	AT1G53310 protein OS=Arabidopsis thaliana GN=At1g53310 PE=2 SV=1	110199	21	0.5	0.5	18	0.5	0.5
Q9SR19	Rubisco accumulation factor 2, chloroplastic OS=Arabidopsis thaliana GN=RAF2 PE=1 SV=1	50168	2	3	1	1	4	1
O22607	WD-40 repeat-containing protein MSI4 OS=Arabidopsis thaliana GN=MSI4 PE=1 SV=3	55725	3	2	1	1	1	2
Q9ZP06	Malate dehydrogenase 1, mitochondrial OS=Arabidopsis thaliana GN=At1g53240 PE=1 SV=1	35782	84	49	74	65	64	54
O80988	Glycine dehydrogenase (decarboxylating) 2, mitochondrial OS=Arabidopsis thaliana GN=GLDP2 PE=2 SV=1	113703	67	0.5	0.5	54	0.5	0.5
Q9SYT0	Annexin D1 OS=Arabidopsis thaliana GN=ANN1 PE=1 SV=1	36182	6	6	17	10	5	5
P55228	Glucose-1-phosphate adenylyltransferase small subunit, chloroplastic OS=Arabidopsis thaliana GN=APS1 PE=2 SV=2	56615	9	15	12	11	11	10
F4JIZ3	Phospho-2-dehydro-3-deoxyheptonate aldolase OS=Arabidopsis thaliana GN=DHS2 PE=3 SV=1	48077	4	6	5	6	0.5	6
P56757	ATP synthase subunit alpha, chloroplastic OS=Arabidopsis thaliana GN=atpA PE=1 SV=1	55294	277	418	316	317	246	329
Q8W493	Ferredoxin--NADP reductase, leaf isozyme 2, chloroplastic OS=Arabidopsis thaliana GN=LFNR2 PE=1 SV=1	41142	35	24	48	38	26	29
A0A090MHY5	Glucose-6-phosphate isomerase OS=Arabidopsis thaliana GN=PGI1 (At4g24620) PE=2 SV=1	66765	4	11	10	6	3	10
Q8H124	Uncharacterized protein At2g34460, chloroplastic OS=Arabidopsis thaliana GN=At2g34460 PE=2 SV=1	30452	4	2	4	3	3	2
O81439	Probable plastid-lipid-associated protein 1, chloroplastic OS=Arabidopsis thaliana GN=PAP1 PE=1 SV=1	34927	4	0.5	4	2	1	1
Q8GSJ1	ATP phosphoribosyltransferase 2, chloroplastic OS=Arabidopsis thaliana GN=HISN1B PE=1 SV=1	44728	1	2	4	2	0.5	2
F4JIM7	Ribophorin II (RPN2) family protein OS=Arabidopsis thaliana GN=HAP6 PE=4 SV=1	73221	1	2	2	2	0.5	1
F4J3A5	Flavanone 3-hydroxylase OS=Arabidopsis thaliana GN=F3H PE=3 SV=1	31067	4	1	0.5	1	0.5	1
O49499	Caffeoyl-CoA O-methyltransferase 1 OS=Arabidopsis thaliana GN=CCOAOMT1 PE=1 SV=1	29137	0.5	0.5	4	0.5	0.5	3
Q9FGF4	DNA polymerase phi subunit OS=Arabidopsis thaliana GN=At5g64420 PE=4 SV=1	146024	1	2	1	0.5	0.5	2
Q0WWL2	Glutamine synthetase OS=Arabidopsis thaliana GN=At1g66200 PE=2 SV=1	39209	10	14	23	15	12	9
F4I3L1	Phosphoglycerate kinase OS=Arabidopsis thaliana GN=At1g56190 PE=3 SV=1	42589	123	114	152	126	114	109
Q8HT12	Photosystem II D2 protein (Fragment) OS=Arabidopsis thaliana GN=psbD PE=3 SV=1	35220	31	14	35	29	18	18
Q944G9	Probable fructose-bisphosphate aldolase 2, chloroplastic OS=Arabidopsis thaliana GN=FBA2 PE=1 SV=2	42961	155	154	195	168	154	127
O65581	Fructose-bisphosphate aldolase OS=Arabidopsis thaliana GN=M3E9.40 PE=2 SV=1	38270	24	18	27	24	17	21
Q0WLF5	Cysteine synthase OS=Arabidopsis thaliana GN=At4g14880 PE=2 SV=1	52980	30	19	31	26	24	18
Q9SDM9	Nitrile-specifier protein 1 OS=Arabidopsis thaliana GN=NSP1 PE=2 SV=2	51638	14	20	23	19	14	15
Q8W593	Probable lactoylglutathione lyase, chloroplastic OS=Arabidopsis thaliana GN=At1g67280 PE=1 SV=1	39142	8	1	6	3	2	2
Q9MA79	Fructose-1,6-bisphosphatase, cytosolic OS=Arabidopsis thaliana GN=At1g43670 PE=2 SV=1	37264	6	6	8	8	3	7
Q93VC7	30S ribosomal protein S1, chloroplastic OS=Arabidopsis thaliana GN=RPS1 PE=1 SV=1	45082	24	23	26	22	23	20
Q9ZUC1	Quinone oxidoreductase-like protein At1g23740, chloroplastic OS=Arabidopsis thaliana GN=At1g23740 PE=2 SV=2	40961	33	22	34	34	17	30
P48523	Cinnamyl alcohol dehydrogenase 4 OS=Arabidopsis thaliana GN=CAD4 PE=1 SV=1	39073	6	6	6	5	7	4
P37107	Signal recognition particle 54 kDa protein, chloroplastic OS=Arabidopsis thaliana GN=FFC PE=1 SV=1	61193	3	3	3	3	3	2
F4I035	3-phosphoshikimate 1-carboxyvinyltransferase OS=Arabidopsis thaliana GN=At1g48860 PE=3 SV=1	52374	2	3	2	2	2	2
Q9C4Z6	Receptor for activated C kinase 1B OS=Arabidopsis thaliana GN=RACK1B PE=1 SV=1	35778	6	0.5	0.5	4	0.5	0.5
P59230	60S ribosomal protein L10a-2 OS=Arabidopsis thaliana GN=RPL10AB PE=1 SV=1	24409	2	0.5	3	3	0.5	0.5
Q9C6B3	Gamma carbonic anhydrase 2, mitochondrial OS=Arabidopsis thaliana GN=GAMMACA2 PE=1 SV=1	30047	2	0.5	3	1	1	0.5
F4K670	Xylulose kinase-2 OS=Arabidopsis thaliana GN=XK-2 PE=4 SV=1	46934	1	3	0.5	0.5	0.5	1
O22126	Fasciclin-like arabinogalactan protein 8 OS=Arabidopsis thaliana GN=FLA8 PE=1 SV=1	43048	3	0.5	0.5	2	0.5	0.5
O65351	Subtilisin-like protease SBT1.7 OS=Arabidopsis thaliana GN=SBT1.7 PE=1 SV=1	79365	3	0.5	0.5	2	0.5	0.5
Q0WM29	Methylmalonate-semialdehyde dehydrogenase [acylating], mitochondrial OS=Arabidopsis thaliana GN=ALDH6B2 PE=2 SV=2	65885	0.5	1	3	1	0.5	0.5
Q9LF37	Chaperone protein ClpB3, chloroplastic OS=Arabidopsis thaliana GN=CLPB3 PE=2 SV=1	108876	3	0.5	0.5	2	0.5	0.5
F4JQ55	HSP90-like protein GRP94 OS=Arabidopsis thaliana GN=SHD PE=3 SV=1	94091	25	0.5	2	35	0.5	0.5
O04331	Prohibitin-3, mitochondrial OS=Arabidopsis thaliana GN=PHB3 PE=1 SV=1	30381	5	0.5	10	3	1	0.5
Q42052	ATP synthase beta chain (Fragment) OS=Arabidopsis thaliana PE=2 SV=1	11775	53	91	59	53	50	64
Q8L7R2	Homoserine kinase OS=Arabidopsis thaliana GN=HSK PE=1 SV=1	38504	5	3	2	4	1	3
P20115	Citrate synthase 4, mitochondrial OS=Arabidopsis thaliana GN=CSY4 PE=1 SV=3	52749	0.5	1	4	1	0.5	0.5
P19366	ATP synthase subunit beta, chloroplastic OS=Arabidopsis thaliana GN=atpB PE=1 SV=2	53900	492	727	564	478	472	566
Q9ZU52	Probable fructose-bisphosphate aldolase 3, chloroplastic OS=Arabidopsis thaliana GN=FBA3 PE=1 SV=1	42301	37	45	49	40	38	34
O65396	Aminomethyltransferase, mitochondrial OS=Arabidopsis thaliana GN=GDCST PE=2 SV=1	44417	82	76	79	61	77	68
Q8LEZ6	Adenylosuccinate synthetase, chloroplastic OS=Arabidopsis thaliana GN=PURA PE=2 SV=1	52943	5	6	8	6	4	6
F4IGL5	Fructose-bisphosphate aldolase OS=Arabidopsis thaliana GN=FBA1 PE=3 SV=1	41781	129	124	168	137	117	102
Q8GUM2	Heat shock 70 kDa protein 9, mitochondrial OS=Arabidopsis thaliana GN=HSP70-9 PE=2 SV=1	73030	9	6	6	10	4	5
Q9SIB9	Aconitate hydratase 2, mitochondrial OS=Arabidopsis thaliana GN=ACO2 PE=1 SV=2	108133	20	0.5	0.5	12	0.5	0.5
O82291	Probable plastid-lipid-associated protein 3, chloroplastic OS=Arabidopsis thaliana GN=PAP3 PE=2 SV=1	40481	4	4	5	5	3	3
B9DHR0	AT2G30950 protein OS=Arabidopsis thaliana GN=At2g30950 PE=2 SV=1	74077	21	18	17	24	9	16
Q43279	Triosephosphate isomerase (Fragment) OS=Arabidopsis thaliana PE=2 SV=2	10569	12	0.5	8	10	0.5	6
O04603	50S ribosomal protein L5, chloroplastic OS=Arabidopsis thaliana GN=RPL5 PE=2 SV=1	28326	3	0.5	2	1	1	0.5
Q9XQC7	GrpE protein homolog OS=Arabidopsis thaliana GN=grpE PE=2 SV=1	35699	3	0.5	2	4	0.5	0.5
Q9LD57	Phosphoglycerate kinase 1, chloroplastic OS=Arabidopsis thaliana GN=PGK1 PE=1 SV=1	50081	202	190	264	192	189	166
Q9FZ47	ACT domain-containing protein ACR11 OS=Arabidopsis thaliana GN=ACR11 PE=1 SV=1	31275	9	3	7	9	3	4
O04314	PYK10-binding protein 1 OS=Arabidopsis thaliana GN=PBP1 PE=1 SV=1	32138	30	13	26	25	14	17
O48549	40S ribosomal protein S6-1 OS=Arabidopsis thaliana GN=RPS6A PE=1 SV=2	28350	27	12	34	21	16	15
P42734	Probable cinnamyl alcohol dehydrogenase 9 OS=Arabidopsis thaliana GN=CAD9 PE=2 SV=2	38909	15	18	11	11	11	13
Q9FI56	Chaperone protein ClpC1, chloroplastic OS=Arabidopsis thaliana GN=CLPC1 PE=1 SV=1	103388	54	16	26	96	0.5	18
Q39085	Delta(24)-sterol reductase OS=Arabidopsis thaliana GN=DIM PE=1 SV=2	65352	3	2	4	3	1	4
O04630	Threonine--tRNA ligase, mitochondrial 1 OS=Arabidopsis thaliana GN=THRRS PE=2 SV=3	80885	2	2	2	4	0.5	0.5
Q8GWI9	Putative aspartyl aminopeptidase OS=Arabidopsis thaliana GN=At5g04710/MUK11_3 PE=2 SV=1	57858	2	1	2	2	0.5	2
Q8VZF3	Probable glutamyl endopeptidase, chloroplastic OS=Arabidopsis thaliana GN=GEP PE=2 SV=2	106037	6	0.5	0.5	3	0.5	0.5
Q8RW95	AT5g38690/MBB18_24 OS=Arabidopsis thaliana GN=At5g38690 PE=2 SV=1	64386	2	0.5	2	1	0.5	2
Q9LFG2	Diaminopimelate epimerase, chloroplastic OS=Arabidopsis thaliana GN=DAPF PE=1 SV=1	38959	1	1	2	1	1	1
Q9SJV2	Putative NADPH dependent mannose 6-phosphate reductase OS=Arabidopsis thaliana GN=At2g21250 PE=2 SV=1	34988	1	1	2	1	1	1
F4IM05	Putative plastid-lipid-associated protein OS=Arabidopsis thaliana GN=At2g42130 PE=4 SV=1	22713	2	0.5	1	2	0.5	0.5
O80912	Peroxidase 23 OS=Arabidopsis thaliana GN=PER23 PE=2 SV=1	38076	1	1	1	1	0.5	1
Q39227	24-methylenesterol C-methyltransferase 2 OS=Arabidopsis thaliana GN=SMT2 PE=1 SV=2	40424	1	1	1	1	0.5	1
Q94B60	ATP-dependent Clp protease proteolytic subunit 4, chloroplastic OS=Arabidopsis thaliana GN=CLPP4 PE=1 SV=1	31478	2	0.5	1	2	0.5	0.5
Q9C713	Arginine--tRNA ligase, cytoplasmic OS=Arabidopsis thaliana GN=At1g66530 PE=1 SV=1	66404	0.5	2	2	1	0.5	0.5
Q9FR37	Amidase 1 OS=Arabidopsis thaliana GN=AMI1 PE=1 SV=1	45028	1	1	1	1	0.5	1
Q9SKT0	Protein THYLAKOID FORMATION 1, chloroplastic OS=Arabidopsis thaliana GN=THF1 PE=1 SV=1	33775	2	0.5	1	2	0.5	0.5
A2RVK1	At2g40290 OS=Arabidopsis thaliana GN=At2g40290 PE=2 SV=1	27663	2	0.5	0.5	1	0.5	0.5
A8MQ87	Protein Fes1A OS=Arabidopsis thaliana GN=Fes1A PE=4 SV=1	36162	0.5	2	0.5	0.5	1	0.5
C0Z249	AT1G32200 protein OS=Arabidopsis thaliana GN=At1g32200 PE=2 SV=1	21642	2	0.5	0.5	1	0.5	0.5
F4HXD2	Aldehyde dehydrogenase 10A8 OS=Arabidopsis thaliana GN=ALDH10A8 PE=3 SV=1	53944	1	1	0.5	1	0.5	0.5
F4K5V7	P-loop containing nucleoside triphosphate hydrolases superfamily protein OS=Arabidopsis thaliana GN=At5g37030 PE=4 SV=1	72016	1	0.5	1	0.5	0.5	1
F4KDJ3	Phototropin 2 OS=Arabidopsis thaliana GN=PHOT2 PE=1 SV=1	77312	1	0.5	1	1	0.5	0.5
O81645	Villin-3 OS=Arabidopsis thaliana GN=VLN3 PE=1 SV=2	106283	1	0.5	1	1	0.5	0.5
P93736	Valine--tRNA ligase, mitochondrial 1 OS=Arabidopsis thaliana GN=TWN2 PE=2 SV=2	125846	2	0.5	0.5	1	0.5	0.5
Q0WWB3	Mitochondrial F1-ATPase, gamma subunit OS=Arabidopsis thaliana GN=At2g33040 PE=2 SV=1	35456	1	0.5	1	1	0.5	0.5
Q8L7C9	Glutathione S-transferase U20 OS=Arabidopsis thaliana GN=GSTU20 PE=1 SV=1	24991	2	0.5	0.5	1	0.5	0.5
Q8RWT5	AICARFT/IMPCHase bienzyme family protein OS=Arabidopsis thaliana GN=At2g35040 PE=1 SV=1	64866	0.5	0.5	2	0.5	0.5	1
Q9FXD4	Signal recognition particle subunit SRP72 OS=Arabidopsis thaliana GN=At1g67680 PE=2 SV=1	73025	1	0.5	1	1	0.5	0.5
Q9LZR5	Histone deacetylase HDT3 OS=Arabidopsis thaliana GN=HDT3 PE=1 SV=2	31811	0.5	1	1	0.5	0.5	1
Q9S7W4	AT3g07720/F17A17_6 OS=Arabidopsis thaliana GN=F17A17.6 PE=2 SV=1	35663	0.5	0.5	2	0.5	0.5	1
Q9SIP1	Stress-response A/B barrel domain-containing protein UP3 OS=Arabidopsis thaliana GN=UP3 PE=2 SV=1	28847	2	0.5	0.5	1	0.5	0.5
A0A097PM28	Fatty acid amide hydrolase (Fragment) OS=Arabidopsis thaliana PE=2 SV=1	56299	0.5	1	0.5	0.5	0.5	0.5
A0A097PSZ6	Regulatory particle non-ATPase 13 (Fragment) OS=Arabidopsis thaliana PE=2 SV=1	32718	0.5	1	0.5	0.5	0.5	0.5
A0ME24	Putative uncharacterized protein (Fragment) OS=Arabidopsis thaliana PE=2 SV=1	45489	1	0.5	0.5	0.5	0.5	0.5
A2RVM4	At5g17570 OS=Arabidopsis thaliana GN=At5g17570 PE=2 SV=1	35553	0.5	1	0.5	0.5	0.5	0.5
A8MQD9	Rossmann-fold NAD(P)-binding domain-containing protein OS=Arabidopsis thaliana GN=At1g01800 PE=4 SV=1	28286	1	0.5	0.5	0.5	0.5	0.5
A8MQZ8	PNAS-3 related protein OS=Arabidopsis thaliana GN=At2g25355 PE=4 SV=1	23607	1	0.5	0.5	0.5	0.5	0.5
A8MR50	60S ribosomal protein L34-1 OS=Arabidopsis thaliana GN=At1g26880 PE=4 SV=1	10966	1	0.5	0.5	0.5	0.5	0.5
A8MRE8	Triosephosphate isomerase OS=Arabidopsis thaliana GN=TIM PE=1 SV=1	32287	0.5	1	0.5	0.5	0.5	0.5
A8MS75	Light-harvesting complex I chlorophyll a/b binding protein 1 OS=Arabidopsis thaliana GN=LHCA1 PE=4 SV=1	23247	0.5	0.5	1	0.5	0.5	0.5
B3H7C9	Uncharacterized protein OS=Arabidopsis thaliana GN=At4g32080 PE=4 SV=1	12736	0.5	0.5	1	0.5	0.5	0.5
B3LF88	At1g03870 OS=Arabidopsis thaliana GN=At1g03870 PE=2 SV=1	26099	1	0.5	0.5	0.5	0.5	0.5
B3LFA4	Cysteine--tRNA ligase 2, cytoplasmic OS=Arabidopsis thaliana GN=At5g38830 PE=2 SV=1	57805	0.5	1	0.5	0.5	0.5	0.5
B6EUA9	Pre-mRNA-processing protein 40A OS=Arabidopsis thaliana GN=PRP40A PE=1 SV=1	109315	0.5	1	0.5	0.5	0.5	0.5
C0LGM6	Leucine-rich repeat receptor-like protein kinase (Fragment) OS=Arabidopsis thaliana GN=LRR-RLK PE=2 SV=1	67710	0.5	0.5	1	0.5	0.5	0.5
C0Z2D0	AT5G63400 protein OS=Arabidopsis thaliana GN=At5g63400 PE=2 SV=1	25763	1	0.5	0.5	0.5	0.5	0.5
C0Z2N6	AT2G21660 protein OS=Arabidopsis thaliana GN=At2g21660 PE=2 SV=1	14897	0.5	1	0.5	0.5	0.5	0.5
C0Z354	AT3G01120 protein OS=Arabidopsis thaliana GN=At3g01120 PE=2 SV=1	38934	0.5	1	0.5	0.5	0.5	0.5
F4I2A0	Prolyl oligopeptidase OS=Arabidopsis thaliana GN=At1g76140 PE=1 SV=1	89348	1	0.5	0.5	0.5	0.5	0.5
F4I7P1	ARM repeat superfamily protein OS=Arabidopsis thaliana GN=At1g23940 PE=4 SV=1	55321	1	0.5	0.5	0.5	0.5	0.5
F4IAJ4	Seryl-tRNA synthetase OS=Arabidopsis thaliana GN=SRS PE=4 SV=1	45082	1	0.5	0.5	0.5	0.5	0.5
F4IFM6	Synaptotagmin A OS=Arabidopsis thaliana GN=SYTA PE=4 SV=1	66218	0.5	1	0.5	0.5	0.5	0.5
F4IIG3	Glycosyltransferase OS=Arabidopsis thaliana GN=UGT73B5 PE=3 SV=1	55159	0.5	0.5	1	0.5	0.5	0.5
F4ILG6	RING/U-box domain and ARM repeat-containing protein OS=Arabidopsis thaliana GN=At2g23140 PE=1 SV=1	90290	0.5	0.5	1	0.5	0.5	0.5
F4IV66	Ribonuclease E/G-like protein, chloroplastic OS=Arabidopsis thaliana GN=RNE PE=1 SV=1	111482	0.5	0.5	1	0.5	0.5	0.5
F4JBP8	Probable proteasome inhibitor OS=Arabidopsis thaliana GN=At3g53970 PE=1 SV=1	26907	0.5	0.5	1	0.5	0.5	0.5
F4JL11	Importin subunit alpha-2 OS=Arabidopsis thaliana GN=IMPA2 PE=1 SV=1	58870	1	0.5	0.5	0.5	0.5	0.5
F4JNE3	Pleckstrin homology (PH) domain-containing protein OS=Arabidopsis thaliana GN=At4g17140 PE=4 SV=1	470960	0.5	0.5	1	0.5	0.5	0.5
F4JTY9	Glycosyl hydrolase family protein with chitinase insertion domain OS=Arabidopsis thaliana GN=At4g19770 PE=3 SV=1	28773	0.5	1	0.5	0.5	0.5	0.5
F4JUS0	Vacuolar-sorting receptor 7 OS=Arabidopsis thaliana GN=VSR7 PE=4 SV=1	70211	1	0.5	0.5	0.5	0.5	0.5
F4K0D0	Flavodoxin-like quinone reductase 1 OS=Arabidopsis thaliana GN=FQR1 PE=4 SV=1	26949	1	0.5	0.5	0.5	0.5	0.5
F4K0F5	Protein disulfide isomerase-like 1-4 OS=Arabidopsis thaliana GN=PDIL1-4 PE=3 SV=1	59141	1	0.5	0.5	0.5	0.5	0.5
F4K2E9	Pre-mRNA-splicing factor ATP-dependent RNA helicase DEAH7 OS=Arabidopsis thaliana GN=CUV PE=1 SV=1	141771	0.5	1	0.5	0.5	0.5	0.5
F4K2Y3	Putative S9 Tyrosyl aminopeptidase OS=Arabidopsis thaliana GN=At5g36210 PE=1 SV=1	81255	1	0.5	0.5	0.5	0.5	0.5
F4K452	SOUL heme-binding protein OS=Arabidopsis thaliana GN=At5g20140 PE=4 SV=1	44852	0.5	1	0.5	0.5	0.5	0.5
F4K4Q2	Isoleucyl-tRNA synthetase OS=Arabidopsis thaliana GN=OVA2 PE=3 SV=1	143300	1	0.5	0.5	0.5	0.5	0.5
F4K5E7	Alpha-mannosidase OS=Arabidopsis thaliana GN=At5g13980 PE=3 SV=1	103983	1	0.5	0.5	0.5	0.5	0.5
F4K9K2	Syntaxin of plants 132 OS=Arabidopsis thaliana GN=SYP132 PE=1 SV=1	35380	0.5	0.5	1	0.5	0.5	0.5
F4KIA8	Protein RRC1-like OS=Arabidopsis thaliana GN=At5g10800 PE=2 SV=1	109117	0.5	0.5	1	0.5	0.5	0.5
I1VCA3	ACC oxidase 2 (Fragment) OS=Arabidopsis thaliana GN=ACO2 PE=2 SV=1	36133	0.5	0.5	1	0.5	0.5	0.5
O04211	Protein EARLY FLOWERING 4 OS=Arabidopsis thaliana GN=ELF4 PE=1 SV=1	12368	0.5	1	0.5	0.5	0.5	0.5
O22265	Signal recognition particle 43 kDa protein, chloroplastic OS=Arabidopsis thaliana GN=CAO PE=1 SV=2	41253	0.5	0.5	1	0.5	0.5	0.5
O49326	Nitrile-specifier protein 2 OS=Arabidopsis thaliana GN=NSP2 PE=2 SV=1	51182	0.5	0.5	1	0.5	0.5	0.5
O49465	Leucine-rich repeat (LRR) family protein OS=Arabidopsis thaliana GN=F24J7.30 PE=4 SV=1	47628	0.5	0.5	1	0.5	0.5	0.5
O65572	Carotenoid 9,10(9~,10~)-cleavage dioxygenase 1 OS=Arabidopsis thaliana GN=CCD1 PE=1 SV=2	60869	0.5	0.5	1	0.5	0.5	0.5
O80496	T12M4.19 protein OS=Arabidopsis thaliana GN=T12M4.19 PE=4 SV=1	27421	0.5	0.5	1	0.5	0.5	0.5
O82344	At2g46250/T3F17.10 OS=Arabidopsis thaliana GN=At2g46250 PE=2 SV=1	54159	0.5	0.5	1	0.5	0.5	0.5
P0CB23	Uncharacterized protein At4g38062 OS=Arabidopsis thaliana GN=At4g38062 PE=4 SV=1	122632	0.5	0.5	1	0.5	0.5	0.5
P42792	Cytochrome b OS=Arabidopsis thaliana GN=MT-CYB PE=2 SV=2	44262	1	0.5	0.5	0.5	0.5	0.5
P43333	U2 small nuclear ribonucleoprotein A~ OS=Arabidopsis thaliana GN=At1g09760 PE=2 SV=2	28024	1	0.5	0.5	0.5	0.5	0.5
P56753	NAD(P)H-quinone oxidoreductase subunit H, chloroplastic OS=Arabidopsis thaliana GN=ndhH PE=1 SV=1	45473	0.5	0.5	1	0.5	0.5	0.5
P56779	Cytochrome b559 subunit alpha OS=Arabidopsis thaliana GN=psbE PE=1 SV=4	9381	0.5	0.5	1	0.5	0.5	0.5
P56797	30S ribosomal protein S2, chloroplastic OS=Arabidopsis thaliana GN=rps2 PE=3 SV=1	26887	1	0.5	0.5	0.5	0.5	0.5
P92979	5~-adenylylsulfate reductase 1, chloroplastic OS=Arabidopsis thaliana GN=APR1 PE=1 SV=2	51681	1	0.5	0.5	0.5	0.5	0.5
Q0WLB6	Putative ATP-dependent RNA helicase OS=Arabidopsis thaliana GN=At3g26560 PE=2 SV=1	86509	0.5	0.5	1	0.5	0.5	0.5
Q0WMF9	Porin-like protein (Fragment) OS=Arabidopsis thaliana GN=At5g67500 PE=2 SV=1	1463	1	0.5	0.5	0.5	0.5	0.5
Q0WPX2	Putative uncharacterized protein At5g51220 OS=Arabidopsis thaliana GN=At5g51220 PE=2 SV=1	32122	0.5	0.5	1	0.5	0.5	0.5
Q0WWA1	Sulfite oxidase OS=Arabidopsis thaliana GN=At3g01910 PE=2 SV=1	43302	0.5	1	0.5	0.5	0.5	0.5
Q0WWL8	Phosphoenolpyruvate carboxykinase (ATP)-like protein OS=Arabidopsis thaliana GN=At4g37870 PE=2 SV=1	73359	0.5	1	0.5	0.5	0.5	0.5
Q0WWW4	L-lactate dehydrogenase OS=Arabidopsis thaliana GN=At4g17260 PE=2 SV=1	37937	0.5	0.5	1	0.5	0.5	0.5
Q1EBV4	At3g13235 OS=Arabidopsis thaliana GN=At3g13235 PE=1 SV=1	45331	0.5	0.5	1	0.5	0.5	0.5
Q1H559	At2g33370 OS=Arabidopsis thaliana GN=At1g04480 PE=2 SV=1	15017	1	0.5	0.5	0.5	0.5	0.5
Q2V3E8	Uncharacterized protein OS=Arabidopsis thaliana GN=At4g25845 PE=4 SV=1	13963	0.5	1	0.5	0.5	0.5	0.5
Q38833	Chlorophyll synthase, chloroplastic OS=Arabidopsis thaliana GN=CHLG PE=2 SV=1	41855	1	0.5	0.5	0.5	0.5	0.5
Q42325	Calcium-transporting ATPase (Fragment) OS=Arabidopsis thaliana PE=2 SV=1	4526	0.5	0.5	1	0.5	0.5	0.5
Q5FBU5	Mutant protein of chalcone synthase OS=Arabidopsis thaliana GN=At5g13930.1 PE=3 SV=1	43089	0.5	0.5	1	0.5	0.5	0.5
Q6DYC3	Putative uncharacterized protein OS=Arabidopsis thaliana GN=At3g55860 PE=2 SV=1	13391	0.5	0.5	1	0.5	0.5	0.5
Q6NMA9	At5g45170 OS=Arabidopsis thaliana GN=At5g45170 PE=2 SV=1	40715	1	0.5	0.5	0.5	0.5	0.5
Q6R0G6	MYB transcription factor OS=Arabidopsis thaliana GN=At3g16350 PE=2 SV=1	41197	1	0.5	0.5	0.5	0.5	0.5
Q7DLJ7	Serine protease (Fragment) OS=Arabidopsis thaliana PE=2 SV=1	13859	0.5	0.5	1	0.5	0.5	0.5
Q7M1W9	Porin por1 (Fragment) OS=Arabidopsis thaliana PE=1 SV=1	1545	0.5	1	0.5	0.5	0.5	0.5
Q7XJ59	At1g10530 OS=Arabidopsis thaliana GN=At1g10530 PE=2 SV=1	18800	0.5	1	0.5	0.5	0.5	0.5
Q8GW72	Alpha-L-fucosidase 1 OS=Arabidopsis thaliana GN=FUC1 PE=1 SV=2	57150	1	0.5	0.5	0.5	0.5	0.5
Q8GX46	Transcription factor bHLH91 OS=Arabidopsis thaliana GN=BHLH91 PE=2 SV=1	48482	1	0.5	0.5	0.5	0.5	0.5
Q8GYA6	26S proteasome non-ATPase regulatory subunit 13 homolog B OS=Arabidopsis thaliana GN=RPN9B PE=1 SV=1	43993	0.5	0.5	1	0.5	0.5	0.5
Q8H104	Aspartate--tRNA ligase 1, cytoplasmic OS=Arabidopsis thaliana GN=At4g26870 PE=2 SV=1	60295	0.5	1	0.5	0.5	0.5	0.5
Q8L5X9	At5g04840 OS=Arabidopsis thaliana GN=At5g04840 PE=1 SV=1	33413	1	0.5	0.5	0.5	0.5	0.5
Q8L6Y1	Ubiquitin carboxyl-terminal hydrolase 14 OS=Arabidopsis thaliana GN=UBP14 PE=1 SV=1	88318	1	0.5	0.5	0.5	0.5	0.5
Q8L7N8	Zinc finger CCCH domain-containing protein 57 OS=Arabidopsis thaliana GN=ZFN3 PE=2 SV=2	41499	1	0.5	0.5	0.5	0.5	0.5
Q8L9X1	Phospholipase/carboxylesterase family protein OS=Arabidopsis thaliana GN=At5g20060 PE=1 SV=1	26711	1	0.5	0.5	0.5	0.5	0.5
Q8LA02	Contains similarity to RNA-binding protein from Arabidopsis thaliana gi|2129727 and contains RNA recognition PF|00076 domain OS=Arabidopsis thaliana PE=2 SV=1	56914	0.5	1	0.5	0.5	0.5	0.5
Q8LA37	GrpE protein homolog OS=Arabidopsis thaliana PE=2 SV=1	31231	0.5	0.5	1	0.5	0.5	0.5
Q8LAZ4	Nitrilase 3 OS=Arabidopsis thaliana PE=2 SV=1	38002	0.5	1	0.5	0.5	0.5	0.5
Q8LC68	NAP1-related protein 2 OS=Arabidopsis thaliana GN=NRP2 PE=1 SV=2	29336	1	0.5	0.5	0.5	0.5	0.5
Q8LC83	40S ribosomal protein S24-2 OS=Arabidopsis thaliana GN=RPS24B PE=2 SV=2	15410	0.5	0.5	1	0.5	0.5	0.5
Q8LF80	Cyclin-dependent kinase B2-1 OS=Arabidopsis thaliana GN=CDKB2-1 PE=1 SV=2	35570	0.5	0.5	1	0.5	0.5	0.5
Q8RY11	AT3g05350/T12H1_32 OS=Arabidopsis thaliana GN=At3g05350 PE=2 SV=1	78660	0.5	0.5	1	0.5	0.5	0.5
Q8VZC3	Delta-1-pyrroline-5-carboxylate dehydrogenase 12A1, mitochondrial OS=Arabidopsis thaliana GN=ALDH12A1 PE=2 SV=1	61734	0.5	0.5	1	0.5	0.5	0.5
Q8VZE9	UDP-glycosyltransferase 73B1 OS=Arabidopsis thaliana GN=UGT73B1 PE=2 SV=1	54801	0.5	0.5	1	0.5	0.5	0.5
Q8W112	Beta-D-glucan exohydrolase-like protein OS=Arabidopsis thaliana GN=At5g20950 PE=2 SV=1	67883	0.5	0.5	1	0.5	0.5	0.5
Q93VS8	Protein EMBRYO DEFECTIVE 2734 OS=Arabidopsis thaliana GN=emb2734 PE=2 SV=1	123746	1	0.5	0.5	0.5	0.5	0.5
Q93Y07	Galactolipid galactosyltransferase SFR2, chloroplastic OS=Arabidopsis thaliana GN=SFR2 PE=1 SV=1	70733	0.5	1	0.5	0.5	0.5	0.5
Q9C928	Putative uncharacterized protein At1g52930 OS=Arabidopsis thaliana GN=F14G24.20 PE=2 SV=1	36673	1	0.5	0.5	0.5	0.5	0.5
Q9C9C2	At1g74010 OS=Arabidopsis thaliana GN=F2P9.12 PE=2 SV=1	34163	0.5	0.5	1	0.5	0.5	0.5
Q9CAP8	Long chain acyl-CoA synthetase 9, chloroplastic OS=Arabidopsis thaliana GN=LACS9 PE=1 SV=1	76127	1	0.5	0.5	0.5	0.5	0.5
Q9FHX0	Glutathione S-transferase family protein OS=Arabidopsis thaliana GN=At5g42150 PE=2 SV=1	35527	1	0.5	0.5	0.5	0.5	0.5
Q9FIT7	Pentatricopeptide repeat-containing protein At5g61990, mitochondrial OS=Arabidopsis thaliana GN=At5g61990 PE=2 SV=1	108738	0.5	1	0.5	0.5	0.5	0.5
Q9FKB9	Disease resistance protein OS=Arabidopsis thaliana GN=At5g48770 PE=4 SV=1	135178	0.5	1	0.5	0.5	0.5	0.5
Q9FL70	Cotton fiber expressed protein 1-like protein OS=Arabidopsis thaliana GN=At5g54300 PE=2 SV=1	36426	0.5	1	0.5	0.5	0.5	0.5
Q9FLH8	Probable fructokinase-7 OS=Arabidopsis thaliana GN=At5g51830 PE=1 SV=1	37005	1	0.5	0.5	0.5	0.5	0.5
Q9FN05	Probable glucan 1,3-alpha-glucosidase OS=Arabidopsis thaliana GN=PSL5 PE=1 SV=1	104209	1	0.5	0.5	0.5	0.5	0.5
Q9FPJ2	AT3g62110 OS=Arabidopsis thaliana GN=At3g62110 PE=2 SV=1	51964	0.5	1	0.5	0.5	0.5	0.5
Q9FR44	Phosphoethanolamine N-methyltransferase 1 OS=Arabidopsis thaliana GN=NMT1 PE=1 SV=1	56067	0.5	0.5	1	0.5	0.5	0.5
Q9FV81	Glutamyl-tRNA(Gln) amidotransferase subunit B, chloroplastic/mitochondrial OS=Arabidopsis thaliana GN=GATB PE=2 SV=1	60902	0.5	0.5	1	0.5	0.5	0.5
Q9FXD9	F12A21.11 OS=Arabidopsis thaliana PE=4 SV=1	15794	0.5	1	0.5	0.5	0.5	0.5
Q9FXT6	Peroxisomal membrane protein PEX14 OS=Arabidopsis thaliana GN=PEX14 PE=1 SV=2	55561	1	0.5	0.5	0.5	0.5	0.5
Q9LE42	Histone acetyltransferase HAC5 OS=Arabidopsis thaliana GN=HAC5 PE=2 SV=1	188068	0.5	0.5	1	0.5	0.5	0.5
Q9LG23	Pentatricopeptide repeat-containing protein At1g55890, mitochondrial OS=Arabidopsis thaliana GN=At1g55890 PE=2 SV=1	44966	1	0.5	0.5	0.5	0.5	0.5
Q9LI77	Glutamyl-tRNA(Gln) amidotransferase subunit A, chloroplastic/mitochondrial OS=Arabidopsis thaliana GN=GATA PE=2 SV=1	57145	0.5	0.5	1	0.5	0.5	0.5
Q9LIR4	Dihydroxy-acid dehydratase, chloroplastic OS=Arabidopsis thaliana GN=DHAD PE=1 SV=1	64872	0.5	0.5	1	0.5	0.5	0.5
Q9LKB4	Putative uncharacterized protein At3g14900 OS=Arabidopsis thaliana GN=At3g14900 PE=2 SV=1	71176	0.5	0.5	1	0.5	0.5	0.5
Q9LMC9	Germin-like protein subfamily T member 2 OS=Arabidopsis thaliana GN=At1g18980 PE=2 SV=1	23169	1	0.5	0.5	0.5	0.5	0.5
Q9LSJ2	ABC transporter B family member 22 OS=Arabidopsis thaliana GN=ABCB22 PE=3 SV=2	134854	0.5	0.5	1	0.5	0.5	0.5
Q9LT00	Homeodomain-like transcriptional regulator OS=Arabidopsis thaliana GN=At5g23650 PE=2 SV=1	38022	0.5	0.5	1	0.5	0.5	0.5
Q9LVC5	Apospory-associated protein C OS=Arabidopsis thaliana GN=At5g57330 PE=1 SV=1	35425	0.5	0.5	1	0.5	0.5	0.5
Q9LW85	MAR-binding filament-like protein 1 OS=Arabidopsis thaliana GN=MFP1 PE=2 SV=2	81923	1	0.5	0.5	0.5	0.5	0.5
Q9LX51	F-box/LRR-repeat protein At3g59200 OS=Arabidopsis thaliana GN=At3g59200 PE=2 SV=1	58961	0.5	1	0.5	0.5	0.5	0.5
Q9LYB8	At3g63040 OS=Arabidopsis thaliana GN=T20O10_140 PE=2 SV=1	21025	0.5	0.5	1	0.5	0.5	0.5
Q9M1B0	Protein NLP9 OS=Arabidopsis thaliana GN=NLP9 PE=2 SV=1	98650	0.5	0.5	1	0.5	0.5	0.5
Q9M1J6	Protein STRICTOSIDINE SYNTHASE-LIKE 9 OS=Arabidopsis thaliana GN=SSL9 PE=2 SV=1	41431	0.5	0.5	1	0.5	0.5	0.5
Q9M885	40S ribosomal protein S7-2 OS=Arabidopsis thaliana GN=RPS7B PE=2 SV=1	22182	1	0.5	0.5	0.5	0.5	0.5
Q9M8Y1	F-box associated ubiquitination effector family protein OS=Arabidopsis thaliana GN=T6K12.13 PE=2 SV=1	34362	1	0.5	0.5	0.5	0.5	0.5
Q9S7I3	Non-specific lipid-transfer protein 2 OS=Arabidopsis thaliana GN=LTP2 PE=3 SV=1	11930	1	0.5	0.5	0.5	0.5	0.5
Q9S7L9	Cytochrome c oxidase subunit 6b-1 OS=Arabidopsis thaliana GN=COX6B-1 PE=1 SV=1	21182	0.5	0.5	1	0.5	0.5	0.5
Q9SAD7	Eukaryotic translation initiation factor 4B2 OS=Arabidopsis thaliana GN=EIF4B2 PE=1 SV=1	59289	0.5	0.5	1	0.5	0.5	0.5
Q9SBA5	Inositol-tetrakisphosphate 1-kinase 1 OS=Arabidopsis thaliana GN=ITPK1 PE=1 SV=1	36197	0.5	0.5	1	0.5	0.5	0.5
Q9SH08	At1g77930 OS=Arabidopsis thaliana GN=At1g77930 PE=2 SV=1	31887	0.5	0.5	1	0.5	0.5	0.5
Q9SHJ8	3-hydroxyisobutyryl-CoA hydrolase-like protein 5 OS=Arabidopsis thaliana GN=At1g06550 PE=1 SV=2	43230	0.5	1	0.5	0.5	0.5	0.5
Q9SJ81	Fasciclin-like arabinogalactan protein 7 OS=Arabidopsis thaliana GN=FLA7 PE=1 SV=1	26829	1	0.5	0.5	0.5	0.5	0.5
Q9SS48	Glycerol-3-phosphate dehydrogenase SDP6, mitochondrial OS=Arabidopsis thaliana GN=SDP6 PE=1 SV=1	68408	0.5	0.5	1	0.5	0.5	0.5
Q9SVN5	Methionine--tRNA ligase, cytoplasmic OS=Arabidopsis thaliana GN=At4g13780 PE=2 SV=1	89796	1	0.5	0.5	0.5	0.5	0.5
Q9SVQ9	AT4g13180/F17N18_70 OS=Arabidopsis thaliana GN=F17N18.70 PE=1 SV=1	27639	0.5	0.5	1	0.5	0.5	0.5
Q9T0K7	3-hydroxyisobutyryl-CoA hydrolase-like protein 3, mitochondrial OS=Arabidopsis thaliana GN=At4g13360 PE=1 SV=2	46222	0.5	0.5	1	0.5	0.5	0.5
Q9T0P4	Ferredoxin-dependent glutamate synthase 2, chloroplastic OS=Arabidopsis thaliana GN=GLU2 PE=1 SV=2	177640	1	0.5	0.5	0.5	0.5	0.5
Q9XGW1	Protein argonaute 10 OS=Arabidopsis thaliana GN=AGO10 PE=2 SV=1	110797	1	0.5	0.5	0.5	0.5	0.5
Q9XH75	Sec-independent protein translocase protein TATB, chloroplastic OS=Arabidopsis thaliana GN=TATB PE=1 SV=1	28214	1	0.5	0.5	0.5	0.5	0.5
Q9XI11	F8K7.9 OS=Arabidopsis thaliana GN=F8K7.9 PE=2 SV=1	77240	1	0.5	0.5	0.5	0.5	0.5
Q9ZU23	Jacalin-related lectin 5 OS=Arabidopsis thaliana GN=JAL5 PE=2 SV=1	73895	1	0.5	0.5	0.5	0.5	0.5
Q9ZW13	Tropinone reductase homolog At2g29290 OS=Arabidopsis thaliana GN=At2g29290 PE=2 SV=1	28387	1	0.5	0.5	0.5	0.5	0.5
V9H026	Reverse transcriptase OS=Arabidopsis thaliana PE=4 SV=1	152814	1	0.5	0.5	0.5	0.5	0.5
W8PUE7	Glycosyltransferase (Fragment) OS=Arabidopsis thaliana GN=AT5G17050 PE=2 SV=1	50454	0.5	0.5	1	0.5	0.5	0.5
W8Q2T5	Glycosyltransferase (Fragment) OS=Arabidopsis thaliana GN=AT5G16510 PE=2 SV=1	38560	0.5	0.5	1	0.5	0.5	0.5
W8QPC2	Glycosyltransferase (Fragment) OS=Arabidopsis thaliana GN=AT1G05560 PE=2 SV=1	52780	0.5	0.5	1	0.5	0.5	0.5
Q9LJL3	Presequence protease 1, chloroplastic/mitochondrial OS=Arabidopsis thaliana GN=PREP1 PE=1 SV=2	120939	15	0.5	0.5	7	0.5	0.5
Q5GM68	Phosphoenolpyruvate carboxylase 2 OS=Arabidopsis thaliana GN=PPC2 PE=1 SV=2	109684	24	0.5	1	22	0.5	0.5
Q9FLG1	Beta-D-xylosidase 4 OS=Arabidopsis thaliana GN=BXL4 PE=1 SV=1	84255	3	3	4	3	2	3
Q93WN0	Selenium-binding protein 2 OS=Arabidopsis thaliana GN=SBP2 PE=1 SV=1	53903	12	19	20	16	9	12
Q96242	Allene oxide synthase, chloroplastic OS=Arabidopsis thaliana GN=CYP74A PE=1 SV=3	58160	4	10	10	6	6	3
P83755	Photosystem II protein D1 OS=Arabidopsis thaliana GN=psbA PE=1 SV=2	38911	19	12	26	20	11	11
G1JSH2	At1g58380 OS=Arabidopsis thaliana GN=At1g58380 PE=3 SV=1	30752	16	0.5	18	12	0.5	11
G1JSI6	At1g59359 OS=Arabidopsis thaliana GN=At1g59359 PE=3 SV=1	30722	16	0.5	18	12	0.5	11
Q94AR8	3-isopropylmalate dehydratase large subunit OS=Arabidopsis thaliana GN=IIL1 PE=1 SV=1	54979	0.5	4	5	0.5	3	3
O80796	Membrane-associated protein VIPP1, chloroplastic OS=Arabidopsis thaliana GN=VIPP1 PE=1 SV=1	36370	4	0.5	5	5	0.5	0.5
Q8LDY5	40S ribosomal protein S2 OS=Arabidopsis thaliana PE=2 SV=1	30883	23	13	25	19	12	15
Q9SQI8	Dihydrolipoyllysine-residue acetyltransferase component 4 of pyruvate dehydrogenase complex, chloroplastic OS=Arabidopsis thaliana GN=LTA2 PE=2 SV=1	50049	19	19	16	17	11	14
Q9SRZ6	Cytosolic isocitrate dehydrogenase [NADP] OS=Arabidopsis thaliana GN=CICDH PE=2 SV=1	45717	25	31	32	26	20	21
F4J264	Peptide chain release factor PrfB3, chloroplastic OS=Arabidopsis thaliana GN=PRFB3 PE=2 SV=1	45940	4	4	3	6	2	1
Q8S9L5	Trigger factor-like protein TIG, Chloroplastic OS=Arabidopsis thaliana GN=TIG PE=1 SV=1	61695	1	3	6	1	3	2
Q9FGS0	RNA-binding protein CP31B, chloroplastic OS=Arabidopsis thaliana GN=CP31B PE=1 SV=1	31850	3	0.5	3	3	0.5	1
Q43348	Acid beta-fructofuranosidase 3, vacuolar OS=Arabidopsis thaliana GN=BFRUCT3 PE=2 SV=1	72183	0.5	0.5	3	0.5	0.5	1
Q9C8P0	Dihydrolipoyllysine-residue acetyltransferase component 5 of pyruvate dehydrogenase complex, chloroplastic OS=Arabidopsis thaliana GN=EMB3003 PE=2 SV=1	48277	6	3	3	4	2	3
Q42479	Calcium-dependent protein kinase 3 OS=Arabidopsis thaliana GN=CPK3 PE=1 SV=1	59299	2	3	2	1	1	3
F4I116	Leucine--tRNA ligase, cytoplasmic OS=Arabidopsis thaliana GN=At1g09620 PE=1 SV=1	123372	3	0.5	0.5	1	0.5	0.5
P42763	Dehydrin ERD14 OS=Arabidopsis thaliana GN=ERD14 PE=1 SV=1	20774	6	5	11	7	4	4
G1C2S9	ATP synthase subunit alpha OS=Arabidopsis thaliana GN=atp1 PE=3 SV=1	54995	63	83	71	67	38	57
F4JTQ0	V-type proton ATPase subunit B2 OS=Arabidopsis thaliana GN=At4g38510 PE=1 SV=1	55143	21	27	29	24	11	22
F4IAH9	Lactoylglutathione lyase OS=Arabidopsis thaliana GN=GLX1 PE=1 SV=1	36268	3	0.5	8	0.5	1	1
P42644	14-3-3-like protein GF14 psi OS=Arabidopsis thaliana GN=GRF3 PE=1 SV=2	28588	16	0.5	26	20	0.5	0.5
Q9C7N4	GDSL esterase/lipase At1g29670 OS=Arabidopsis thaliana GN=At1g29670 PE=2 SV=1	39847	9	0.5	11	2	1	0.5
F4K083	Aldolase-type TIM barrel family protein OS=Arabidopsis thaliana GN=At5g48220 PE=3 SV=1	40390	4	3	3	1	4	2
F4J683	Mov34/MPN/PAD-1 family protein OS=Arabidopsis thaliana GN=MEE34 PE=4 SV=1	34707	2	1	2	0.5	1	2
C0Z224	Aminoacylase-1 OS=Arabidopsis thaliana GN=At4g38220 PE=2 SV=1	44339	0.5	2	2	0.5	2	0.5
Q0WQK4	Xylosidase OS=Arabidopsis thaliana GN=At5g49360 PE=2 SV=1	33818	2	0.5	2	2	0.5	0.5
W8PVA4	Glycosyltransferase (Fragment) OS=Arabidopsis thaliana GN=AT1G30530 PE=2 SV=1	50063	0.5	1	2	0.5	1	0.5
B3H5Y0	Aconitate hydratase OS=Arabidopsis thaliana GN=ACO1 PE=3 SV=1	86491	0.5	0.5	2	0.5	0.5	0.5
B9DHD5	AT1G30690 protein OS=Arabidopsis thaliana GN=At1g30690 PE=2 SV=1	61152	2	0.5	0.5	0.5	0.5	0.5
B9DHJ1	AT1G11910 protein (Fragment) OS=Arabidopsis thaliana GN=At1g11910 PE=2 SV=1	41524	0.5	0.5	2	0.5	0.5	0.5
C0LGG7	Probable LRR receptor-like serine/threonine-protein kinase At1g53420 OS=Arabidopsis thaliana GN=At1g53420 PE=2 SV=2	107422	2	0.5	0.5	0.5	0.5	0.5
C0Z2R2	Plasma membrane ATPase OS=Arabidopsis thaliana GN=At4g30190 PE=2 SV=1	89645	0.5	0.5	2	0.5	0.5	0.5
C0Z2Z9	AT4G37980 protein OS=Arabidopsis thaliana GN=At4g37980 PE=2 SV=1	16871	0.5	0.5	2	0.5	0.5	0.5
C0Z3B2	AT1G22530 protein OS=Arabidopsis thaliana GN=At1g22530 PE=2 SV=1	60701	2	0.5	0.5	0.5	0.5	0.5
F4HVH9	PAS domain-containing protein tyrosine kinase OS=Arabidopsis thaliana GN=At1g67890 PE=4 SV=1	85164	2	0.5	0.5	0.5	0.5	0.5
F4JD96	60S ribosomal protein L13a-1 OS=Arabidopsis thaliana GN=At3g07110 PE=3 SV=1	23579	2	0.5	0.5	0.5	0.5	0.5
F4JRN8	NAD(P)-binding Rossmann-fold superfamily protein OS=Arabidopsis thaliana GN=At4g18810 PE=4 SV=1	69095	0.5	0.5	2	0.5	0.5	0.5
F4KE93	Uncharacterized protein OS=Arabidopsis thaliana GN=At5g23700 PE=4 SV=1	64170	0.5	0.5	2	0.5	0.5	0.5
P0C2F9	Putative F-box/kelch-repeat protein At4g39756 OS=Arabidopsis thaliana GN=At4g39756 PE=3 SV=1	43192	2	0.5	0.5	0.5	0.5	0.5
Q29Q36	NADH-cytochrome b5 reductase OS=Arabidopsis thaliana GN=At5g20080 PE=2 SV=1	35964	0.5	0.5	2	0.5	0.5	0.5
Q39242	Thioredoxin reductase 2 OS=Arabidopsis thaliana GN=NTR2 PE=2 SV=2	40610	0.5	0.5	2	0.5	0.5	0.5
Q5E911	At4g32050 OS=Arabidopsis thaliana GN=At4g32050 PE=1 SV=1	68227	0.5	0.5	2	0.5	0.5	0.5
Q8H1B3	Probable mediator of RNA polymerase II transcription subunit 37b OS=Arabidopsis thaliana GN=MED37B PE=1 SV=1	75103	2	0.5	0.5	0.5	0.5	0.5
Q8L9N9	Putative uncharacterized protein OS=Arabidopsis thaliana PE=2 SV=1	26323	2	0.5	0.5	0.5	0.5	0.5
Q8RWW9	Putative uncharacterized protein At5g25590 OS=Arabidopsis thaliana GN=At5g25590 PE=2 SV=1	88311	0.5	0.5	2	0.5	0.5	0.5
Q8VYM4	Putative uncharacterized protein At3g52150 OS=Arabidopsis thaliana GN=At3g52150 PE=2 SV=1	27731	2	0.5	0.5	0.5	0.5	0.5
Q8VZ10	Haloacid dehalogenase-like hydrolase family protein OS=Arabidopsis thaliana GN=At1g56500 PE=1 SV=1	114331	2	0.5	0.5	0.5	0.5	0.5
Q93V56	Soluble inorganic pyrophosphatase 1 OS=Arabidopsis thaliana GN=PPA1 PE=1 SV=1	24469	2	0.5	0.5	0.5	0.5	0.5
Q9FFT1	RING/U-box domain-containing protein OS=Arabidopsis thaliana GN=At5g54990 PE=4 SV=1	26083	0.5	0.5	2	0.5	0.5	0.5
Q9FJ62	Glycerophosphodiester phosphodiesterase GDPDL4 OS=Arabidopsis thaliana GN=GDPDL4 PE=1 SV=1	84112	2	0.5	0.5	0.5	0.5	0.5
Q9FLH2	2-oxoglutarate dehydrogenase, E1 component OS=Arabidopsis thaliana GN=At5g65750 PE=2 SV=1	116326	2	0.5	0.5	0.5	0.5	0.5
Q9LXJ0	Cell division protein FtsZ homolog 2-2, chloroplastic OS=Arabidopsis thaliana GN=FTSZ2-2 PE=1 SV=1	50286	0.5	0.5	2	0.5	0.5	0.5
Q9LY14	Peptide methionine sulfoxide reductase A3 OS=Arabidopsis thaliana GN=MSRA3 PE=1 SV=1	22531	0.5	0.5	2	0.5	0.5	0.5
Q9MAT3	F13M7.16 protein OS=Arabidopsis thaliana GN=F13M7.16 PE=2 SV=1	46574	0.5	2	0.5	0.5	0.5	0.5
Q9SGZ5	Probable beta-D-xylosidase 7 OS=Arabidopsis thaliana GN=BXL7 PE=2 SV=2	83839	0.5	0.5	2	0.5	0.5	0.5
Q9SK50	Protein TIC 55, chloroplastic OS=Arabidopsis thaliana GN=TIC55 PE=1 SV=1	60569	0.5	2	0.5	0.5	0.5	0.5
Q9ZU25	Probable mitochondrial-processing peptidase subunit alpha-1, mitochondrial OS=Arabidopsis thaliana GN=At1g51980 PE=2 SV=1	54368	0.5	0.5	2	0.5	0.5	0.5
Q0WW95	Cysteine synthase OS=Arabidopsis thaliana GN=At2g43750 PE=2 SV=1	41630	13	10	17	9	9	11
Q04836	31 kDa ribonucleoprotein, chloroplastic OS=Arabidopsis thaliana GN=CP31A PE=1 SV=1	35766	25	10	48	22	11	12
Q0WLF6	AT1G78900 protein OS=Arabidopsis thaliana GN=At1g78900 PE=2 SV=1	68769	32	31	33	38	14	19
B9DI55	AT3G09840 protein OS=Arabidopsis thaliana GN=At3g09840 PE=2 SV=1	89337	24	0.5	3	25	0.5	0.5
Q9SYP2	Pyrophosphate--fructose 6-phosphate 1-phosphotransferase subunit alpha 1 OS=Arabidopsis thaliana GN=PFP-ALPHA1 PE=2 SV=1	67076	5	5	3	4	2	3
B3LFB7	At1g75290 OS=Arabidopsis thaliana GN=At1g75290 PE=2 SV=1	35025	0.5	0.5	5	0.5	0.5	1
Q9SF85	Adenosine kinase 1 OS=Arabidopsis thaliana GN=ADK1 PE=1 SV=1	37812	14	14	16	17	0.5	15
Q9LYA9	Chloroplast stem-loop binding protein of 41 kDa a, chloroplastic OS=Arabidopsis thaliana GN=CSP41A PE=1 SV=1	43903	18	14	19	16	10	11
Q8H135	ATP synthase subunit beta (Fragment) OS=Arabidopsis thaliana GN=At5g08670 PE=2 SV=1	48227	95	152	114	84	77	89
C0Z2T4	AT1G06680 protein OS=Arabidopsis thaliana GN=At1g06680 PE=2 SV=1	10113	0.5	3	0.5	0.5	0.5	0.5
F4HY36	Protein translocase subunit SecA OS=Arabidopsis thaliana GN=At1g21650 PE=3 SV=1	202981	3	0.5	0.5	0.5	0.5	0.5
P93028	Ubiquitin-activating enzyme E1 1 OS=Arabidopsis thaliana GN=UBA1 PE=1 SV=1	120175	3	0.5	0.5	0.5	0.5	0.5
Q42586	Uridine 5~-monophosphate synthase OS=Arabidopsis thaliana GN=PYRE-F PE=2 SV=2	51817	0.5	3	0.5	0.5	0.5	0.5
Q5M729	Dihydrolipoyllysine-residue acetyltransferase component 3 of pyruvate dehydrogenase complex, mitochondrial OS=Arabidopsis thaliana GN=At1g54220 PE=2 SV=1	58431	3	0.5	0.5	0.5	0.5	0.5
F4JW93	NAC domain containing protein 77 OS=Arabidopsis thaliana GN=NAC077 PE=4 SV=1	44781	3	3	2	2	3	1
Q9FX94	Probable carboxylesterase 5 OS=Arabidopsis thaliana GN=CXE5 PE=2 SV=1	35175	3	1	2	2	1	1
Q9FVQ1	Nucleolin 1 OS=Arabidopsis thaliana GN=NUCL1 PE=1 SV=1	58739	3	1	1	2	0.5	1
A8MQE5	Putative mitochondrial-processing peptidase subunit alpha-1 OS=Arabidopsis thaliana GN=At1g51980 PE=3 SV=1	48585	1	3	0.5	0.5	2	0.5
Q42564	L-ascorbate peroxidase 3, peroxisomal OS=Arabidopsis thaliana GN=APX3 PE=1 SV=1	31552	3	0.5	1	2	0.5	0.5
Q9FF86	BAHD acyltransferase DCR OS=Arabidopsis thaliana GN=DCR PE=2 SV=1	53481	1	0.5	3	1	0.5	0.5
C0Z3C3	AT1G75330 protein OS=Arabidopsis thaliana GN=At1g75330 PE=2 SV=1	37956	0.5	0.5	3	0.5	0.5	0.5
F4K3R8	Voltage dependent anion channel 2 OS=Arabidopsis thaliana GN=VDAC2 PE=1 SV=1	32885	0.5	0.5	3	0.5	0.5	0.5
O80840	Phosphomannomutase OS=Arabidopsis thaliana GN=PMM PE=1 SV=1	27744	0.5	0.5	3	0.5	0.5	0.5
P52901	Pyruvate dehydrogenase E1 component subunit alpha-1, mitochondrial OS=Arabidopsis thaliana GN=E1 ALPHA PE=2 SV=2	43032	0.5	0.5	3	0.5	0.5	0.5
Q0WQY6	Hydroxyacylglutathione hydrolase cytoplasmic OS=Arabidopsis thaliana GN=At3g10850 PE=2 SV=1	28773	0.5	0.5	3	0.5	0.5	0.5
Q5FV38	At3g54660 OS=Arabidopsis thaliana GN=At3g54660 PE=2 SV=1	60814	0.5	0.5	3	0.5	0.5	0.5
Q9M2Z4	Membrane steroid-binding protein 2 OS=Arabidopsis thaliana GN=MSBP2 PE=1 SV=1	25367	0.5	0.5	3	0.5	0.5	0.5
Q9S7E4	Formate dehydrogenase, chloroplastic/mitochondrial OS=Arabidopsis thaliana GN=FDH1 PE=1 SV=1	42383	0.5	0.5	3	0.5	0.5	0.5
P46283	Sedoheptulose-1,7-bisphosphatase, chloroplastic OS=Arabidopsis thaliana GN=At3g55800 PE=2 SV=1	42388	50	38	53	43	26	32
Q42522	Glutamate-1-semialdehyde 2,1-aminomutase 2, chloroplastic OS=Arabidopsis thaliana GN=GSA2 PE=2 SV=2	50109	56	60	65	42	46	41
O50008	5-methyltetrahydropteroyltriglutamate--homocysteine methyltransferase 1 OS=Arabidopsis thaliana GN=MS1 PE=1 SV=1	84304	309	159	208	330	77	120
Q8RU07	Putative malonyl-CoA OS=Arabidopsis thaliana GN=At2g30200 PE=2 SV=1	41497	6	6	16	10	0.5	6
Q7DLG4	Arginyl-tRNA synthetase OS=Arabidopsis thaliana PE=3 SV=1	66282	2	4	4	3	0.5	2
Q8H153	Putative glycoprotein (EP1) OS=Arabidopsis thaliana GN=At1g78850 PE=2 SV=1	49050	1	4	1	1	0.5	1
C0Z3J9	AT5G61410 protein OS=Arabidopsis thaliana GN=At5g61410 PE=2 SV=1	20107	0.5	0.5	4	0.5	0.5	0.5
Q8LCW6	Similar to late embryogenesis abundant proteins OS=Arabidopsis thaliana PE=2 SV=1	35885	4	0.5	0.5	0.5	0.5	0.5
Q8LEF4	3-isopropylmalate dehydrogenase OS=Arabidopsis thaliana PE=2 SV=1	43273	0.5	0.5	4	0.5	0.5	0.5
Q9SVM4	Serine hydroxymethyltransferase 5 OS=Arabidopsis thaliana GN=SHM5 PE=3 SV=1	52228	0.5	0.5	4	0.5	0.5	0.5
Q9ZVU6	T5A14.12 protein OS=Arabidopsis thaliana GN=T5A14.12 PE=4 SV=1	35251	4	0.5	0.5	0.5	0.5	0.5
P25851	Fructose-1,6-bisphosphatase, chloroplastic OS=Arabidopsis thaliana GN=FBP PE=1 SV=2	45134	35	45	44	27	31	29
Q9LR75	Coproporphyrinogen-III oxidase 1, chloroplastic OS=Arabidopsis thaliana GN=CPX1 PE=2 SV=1	43769	8	11	9	6	4	9
C0Z342	AT5G07090 protein OS=Arabidopsis thaliana GN=At5g07090 PE=2 SV=1	22445	30	12	28	18	13	12
F4I4Z2	Alanine--tRNA ligase OS=Arabidopsis thaliana GN=ALATS PE=1 SV=1	105941	5	0.5	0.5	0.5	0.5	0.5
F4K6N0	TUDOR-SN protein 1 OS=Arabidopsis thaliana GN=Tudor1 PE=1 SV=1	109980	5	0.5	0.5	0.5	0.5	0.5
O82514	Adenylate kinase 4 OS=Arabidopsis thaliana GN=ADK1 PE=1 SV=2	26915	0.5	0.5	5	0.5	0.5	0.5
Q8GRQ8	Flavanone-3-hydroxylase (Fragment) OS=Arabidopsis thaliana GN=f3h PE=3 SV=1	38322	0.5	0.5	5	0.5	0.5	0.5
Q8L831	Nudix hydrolase 3 OS=Arabidopsis thaliana GN=NUDT3 PE=1 SV=1	86802	5	0.5	0.5	0.5	0.5	0.5
Q94A28	Aconitate hydratase 3, mitochondrial OS=Arabidopsis thaliana GN=ACO3 PE=2 SV=3	108413	5	0.5	0.5	0.5	0.5	0.5
Q9FLT0	100 kDa coactivator-like protein OS=Arabidopsis thaliana GN=Tudor2 PE=1 SV=1	107675	5	0.5	0.5	0.5	0.5	0.5
Q9LHG9	Nascent polypeptide-associated complex subunit alpha-like protein 1 OS=Arabidopsis thaliana GN=At3g12390 PE=1 SV=1	21969	0.5	0.5	5	0.5	0.5	0.5
Q9SID0	Probable fructokinase-1 OS=Arabidopsis thaliana GN=At2g31390 PE=2 SV=1	35253	0.5	0.5	5	0.5	0.5	0.5
Q9M9P3	UTP--glucose-1-phosphate uridylyltransferase 2 OS=Arabidopsis thaliana GN=UGP2 PE=1 SV=1	51706	11	15	23	10	8	15
P51427	40S ribosomal protein S5-2 OS=Arabidopsis thaliana GN=RPS5B PE=1 SV=2	22907	6	0.5	6	6	0.5	0.5
Q9SYI1	Putative uncharacterized protein AT4g01810 OS=Arabidopsis thaliana GN=T7B11.7 PE=4 SV=1	93171	3	8	2	4	2	1
P20649	ATPase 1, plasma membrane-type OS=Arabidopsis thaliana GN=AHA1 PE=1 SV=3	104158	7	0.5	0.5	0.5	0.5	0.5
Q9S7B5	Threonine synthase 1, chloroplastic OS=Arabidopsis thaliana GN=TS1 PE=1 SV=1	57740	5	7	11	6	1	8
Q8LA78	Malate dehydrogenase OS=Arabidopsis thaliana PE=2 SV=1	35639	41	0.5	29	43	0.5	0.5
Q9LVI8	Glutamine synthetase cytosolic isozyme 1-3 OS=Arabidopsis thaliana GN=GLN1-3 PE=1 SV=1	38570	11	10	15	12	7	4
F4I3R0	Peptidase M1 family protein OS=Arabidopsis thaliana GN=At1g63770 PE=4 SV=1	110744	9	0.5	0.5	0.5	0.5	0.5
Q8LPJ5	Isocitrate dehydrogenase [NADP], chloroplastic/mitochondrial OS=Arabidopsis thaliana GN=At5g14590 PE=2 SV=1	54162	0.5	9	0.5	0.5	0.5	0.5
P42799	Glutamate-1-semialdehyde 2,1-aminomutase 1, chloroplastic OS=Arabidopsis thaliana GN=GSA1 PE=2 SV=1	50337	49	45	53	30	36	34
A8MQR4	60S acidic ribosomal protein P0 OS=Arabidopsis thaliana GN=At3g09200 PE=1 SV=1	30599	0.5	10	0.5	0.5	0.5	0.5
Q9LXG1	40S ribosomal protein S9-1 OS=Arabidopsis thaliana GN=RPS9B PE=1 SV=1	23022	10	0.5	0.5	0.5	0.5	0.5
Q9SMT7	Oxalate--CoA ligase OS=Arabidopsis thaliana GN=AAE3 PE=1 SV=1	55510	14	20	22	13	6	18
Q9SAJ4	Phosphoglycerate kinase OS=Arabidopsis thaliana GN=T8K14.3 PE=1 SV=1	42105	48	42	54	37	24	38
F4KGU2	40S ribosomal protein S6-2 OS=Arabidopsis thaliana GN=EMB3010 PE=1 SV=1	22083	0.5	11	0.5	0.5	0.5	0.5
O65719	Heat shock 70 kDa protein 3 OS=Arabidopsis thaliana GN=HSP70-3 PE=1 SV=1	71103	118	105	86	99	30	79
Q9LF93	Pyruvate kinase OS=Arabidopsis thaliana GN=F8J2_160 PE=3 SV=1	55916	0.5	0.5	12	0.5	0.5	0.5
Q9XI01	Protein disulfide isomerase-like 1-1 OS=Arabidopsis thaliana GN=PDIL1-1 PE=1 SV=1	55567	0.5	0.5	12	0.5	0.5	0.5
Q39102	ATP-dependent zinc metalloprotease FTSH 1, chloroplastic OS=Arabidopsis thaliana GN=FTSH1 PE=1 SV=2	76712	0.5	16	0.5	0.5	0.5	0.5
B9DHL9	AT5G42270 protein (Fragment) OS=Arabidopsis thaliana GN=At5g42270 PE=2 SV=1	54584	0.5	17	0.5	0.5	0.5	0.5
Q0WLG9	Peroxidase OS=Arabidopsis thaliana GN=At2g38380 PE=2 SV=1	38084	5	5	7	6	2	3
B9DGA4	60S ribosomal protein L13 OS=Arabidopsis thaliana GN=At3g49010 PE=2 SV=1	23752	0.5	0.5	19	0.5	0.5	0.5
Q9FH02	ATP-dependent zinc metalloprotease FTSH 5, chloroplastic OS=Arabidopsis thaliana GN=FTSH5 PE=1 SV=1	75185	23	0.5	0.5	0.5	0.5	0.5
P92549	ATP synthase subunit alpha, mitochondrial OS=Arabidopsis thaliana GN=ATPA PE=1 SV=2	55011	61	85	73	59	29	52
Q9SFB1	F17A17.37 protein OS=Arabidopsis thaliana GN=F17A17.37 PE=2 SV=1	39041	3	4	5	2	3	3
Q8LFV7	Phosphoglycerate kinase OS=Arabidopsis thaliana PE=2 SV=1	42121	0.5	38	0.5	0.5	0.5	0.5
Q9SF40	60S ribosomal protein L4-1 OS=Arabidopsis thaliana GN=RPL4A PE=2 SV=1	44674	39	0.5	0.5	0.5	0.5	0.5
Q9ASR1	Elongation factor 2 OS=Arabidopsis thaliana GN=LOS1 PE=1 SV=1	93830	146	34	89	171	16	32
F4JU03	Glutathione S-transferase family protein OS=Arabidopsis thaliana GN=At4g19880 PE=1 SV=1	43624	3	2	6	2	2	2
Q42546	SAL1 phosphatase OS=Arabidopsis thaliana GN=SAL1 PE=1 SV=1	37541	3	1	3	2	1	1
Q9LM02	Cycloartenol-C-24-methyltransferase OS=Arabidopsis thaliana GN=SMT1 PE=1 SV=1	38244	3	1	3	2	1	1
Q9LTR9	Glycylpeptide N-tetradecanoyltransferase 1 OS=Arabidopsis thaliana GN=NMT1 PE=1 SV=2	49767	2	2	2	1	2	1
F4K6M8	Calnexin2 OS=Arabidopsis thaliana GN=At5g07340 PE=3 SV=1	61376	2	1	2	2	0.5	1
Q8L9W0	Putative uncharacterized protein OS=Arabidopsis thaliana PE=2 SV=1	36415	2	1	2	1	1	1
Q9FV50	Methionine aminopeptidase 1D, chloroplastic/mitochondrial OS=Arabidopsis thaliana GN=MAP1D PE=1 SV=1	38508	1	1	2	0.5	1	1
Q8W4S4	V-type proton ATPase subunit a3 OS=Arabidopsis thaliana GN=VHA-a3 PE=1 SV=1	92774	2	0.5	1	1	0.5	0.5
Q9LW20	Probable inactive shikimate kinase like 1, chloroplastic OS=Arabidopsis thaliana GN=SKL1 PE=2 SV=1	30455	2	0.5	1	1	0.5	0.5
Q9SU13	Fasciclin-like arabinogalactan protein 2 OS=Arabidopsis thaliana GN=FLA2 PE=1 SV=1	43421	2	0.5	1	1	0.5	0.5
A0A068FHR7	Cellulose synthase (Fragment) OS=Arabidopsis thaliana GN=AT4G18780 PE=2 SV=1	111450	1	0.5	1	0.5	0.5	0.5
B1GV36	Cinnamate-4-hydroxylase OS=Arabidopsis thaliana GN=C4H PE=3 SV=1	57794	1	0.5	1	0.5	0.5	0.5
B3H4A1	Mitochondrial inner membrane translocase complex, subunit Tim44-related protein OS=Arabidopsis thaliana GN=At5g27395 PE=4 SV=1	34463	1	1	0.5	0.5	0.5	0.5
C0Z2I3	AT2G47650 protein OS=Arabidopsis thaliana GN=UXS4 PE=2 SV=1	50644	1	0.5	1	0.5	0.5	0.5
F4HYH1	Glutamyl-tRNA(Gln) amidotransferase subunit B, chloroplastic/mitochondrial OS=Arabidopsis thaliana GN=GATB PE=3 SV=1	53963	1	1	0.5	0.5	0.5	0.5
F4IK90	F-box and associated interaction domain-containing protein OS=Arabidopsis thaliana GN=At2g07140 PE=4 SV=1	50990	1	1	0.5	0.5	0.5	0.5
F4JSJ6	DNA photolyase OS=Arabidopsis thaliana GN=At4g25290 PE=4 SV=1	78220	1	0.5	1	0.5	0.5	0.5
F4JUN0	Phytoene desaturase 3 OS=Arabidopsis thaliana GN=PDS3 PE=4 SV=1	62951	0.5	1	1	0.5	0.5	0.5
F4K000	Metal-dependent protein hydrolase OS=Arabidopsis thaliana GN=At5g41970 PE=1 SV=1	42272	0.5	1	1	0.5	0.5	0.5
O80691	F8K4.4 protein OS=Arabidopsis thaliana GN=F8K4.4 PE=4 SV=1	68813	1	0.5	1	0.5	0.5	0.5
O82796	Phosphoserine phosphatase, chloroplastic OS=Arabidopsis thaliana GN=PSP PE=1 SV=2	32298	1	0.5	1	0.5	0.5	0.5
P25873	50S ribosomal protein L15, chloroplastic OS=Arabidopsis thaliana GN=RPL15 PE=1 SV=2	29689	1	0.5	1	0.5	0.5	0.5
P35510	Phenylalanine ammonia-lyase 1 OS=Arabidopsis thaliana GN=PAL1 PE=1 SV=3	78676	1	0.5	1	0.5	0.5	0.5
P51414	60S ribosomal protein L26-1 OS=Arabidopsis thaliana GN=RPL26A PE=2 SV=2	16934	1	0.5	1	0.5	0.5	0.5
P56795	50S ribosomal protein L22, chloroplastic OS=Arabidopsis thaliana GN=rpl22 PE=3 SV=1	18575	1	1	0.5	0.5	0.5	0.5
P80828	54 kDa cell wall protein (Fragment) OS=Arabidopsis thaliana PE=1 SV=1	2244	1	0.5	1	0.5	0.5	0.5
Q0WS13	Tryptophan synthase beta-subunit OS=Arabidopsis thaliana GN=At4g27070 PE=2 SV=1	51568	1	0.5	1	0.5	0.5	0.5
Q42566	ATsEH OS=Arabidopsis thaliana GN=ATsEH PE=2 SV=1	36401	1	0.5	1	0.5	0.5	0.5
Q84WZ6	Putative uncharacterized protein At2g31850/F20M17.11 OS=Arabidopsis thaliana GN=At2g31850 PE=2 SV=1	13614	1	1	0.5	0.5	0.5	0.5
Q8LB47	GrpE protein homolog OS=Arabidopsis thaliana GN=AR192 PE=2 SV=1	36094	1	0.5	1	0.5	0.5	0.5
Q8LFL3	Putative uncharacterized protein OS=Arabidopsis thaliana PE=2 SV=1	13305	1	1	0.5	0.5	0.5	0.5
Q94AG6	S-adenosylmethionine carrier 1, chloroplastic/mitochondrial OS=Arabidopsis thaliana GN=SAMC1 PE=1 SV=1	34840	1	0.5	1	0.5	0.5	0.5
Q9C500	WPP domain-containing protein 2 OS=Arabidopsis thaliana GN=WPP2 PE=1 SV=1	19122	1	0.5	1	0.5	0.5	0.5
Q9FMH6	WPP domain-containing protein 1 OS=Arabidopsis thaliana GN=WPP1 PE=1 SV=1	16624	1	0.5	1	0.5	0.5	0.5
Q9FNN5	NADH dehydrogenase [ubiquinone] flavoprotein 1, mitochondrial OS=Arabidopsis thaliana GN=At5g08530 PE=2 SV=1	53415	0.5	1	1	0.5	0.5	0.5
Q9LJ51	Uncharacterized protein OS=Arabidopsis thaliana GN=At3g29796 PE=4 SV=1	52410	1	0.5	1	0.5	0.5	0.5
Q9SHS8	GTPase LSG1-1 OS=Arabidopsis thaliana GN=LSG1-1 PE=1 SV=1	60720	0.5	1	1	0.5	0.5	0.5
P68209	Succinyl-CoA ligase [ADP-forming] subunit alpha-1, mitochondrial OS=Arabidopsis thaliana GN=At5g08300 PE=1 SV=1	36129	10	9	8	6	8	4
P22953	Probable mediator of RNA polymerase II transcription subunit 37e OS=Arabidopsis thaliana GN=MED37E PE=1 SV=3	71313	139	122	110	122	33	92
O23264	Selenium-binding protein 1 OS=Arabidopsis thaliana GN=SBP1 PE=1 SV=1	54023	6	9	16	8	3	5
Q43316	Porphobilinogen deaminase, chloroplastic OS=Arabidopsis thaliana GN=HEMC PE=1 SV=1	41017	46	25	43	27	22	22
Q9FFR3	6-phosphogluconate dehydrogenase, decarboxylating 2, chloroplastic OS=Arabidopsis thaliana GN=At5g41670 PE=1 SV=1	53284	13	23	31	13	12	14
Q8RWN9	Dihydrolipoyllysine-residue acetyltransferase component 2 of pyruvate dehydrogenase complex, mitochondrial OS=Arabidopsis thaliana GN=At3g13930 PE=2 SV=2	58431	12	10	15	8	5	12
P0DKC3	Phosphoglycolate phosphatase 1A, chloroplastic OS=Arabidopsis thaliana GN=PGLP1A PE=1 SV=1	39736	11	7	10	8	5	5
Q8LAD2	Succinyl-CoA ligase [ADP-forming] subunit alpha-2, mitochondrial OS=Arabidopsis thaliana GN=At5g23250 PE=2 SV=2	35294	5	0.5	4	4	0.5	0.5
O24456	Receptor for activated C kinase 1A OS=Arabidopsis thaliana GN=RACK1A PE=1 SV=2	35725	10	3	9	7	2	5
B3H658	Branched-chain-amino-acid aminotransferase OS=Arabidopsis thaliana GN=BCAT3 PE=3 SV=1	44703	6	8	7	6	0.5	6
Q9SZJ5	Serine hydroxymethyltransferase 1, mitochondrial OS=Arabidopsis thaliana GN=SHM1 PE=1 SV=1	57364	93	132	107	73	57	75
Q9ZVV4	At1g55570/T5A14_1 OS=Arabidopsis thaliana GN=T5A14.1 PE=2 SV=1	62174	3	4	3	3	1	2
O48593	Asparagine--tRNA ligase, chloroplastic/mitochondrial OS=Arabidopsis thaliana GN=SYNO PE=2 SV=3	63658	3	2	2	2	0.5	2
P55229	Glucose-1-phosphate adenylyltransferase large subunit 1, chloroplastic OS=Arabidopsis thaliana GN=ADG2 PE=1 SV=3	57638	8	15	11	7	6	7
Q94CE5	Gamma-aminobutyrate transaminase POP2, mitochondrial OS=Arabidopsis thaliana GN=POP2 PE=1 SV=1	55152	17	24	22	13	10	16
Q1H555	At3g11510 OS=Arabidopsis thaliana GN=At3g11510 PE=2 SV=1	16263	5	5	6	3	4	3
A8MS83	60S ribosomal protein L23a-2 OS=Arabidopsis thaliana GN=RPL23AB PE=3 SV=1	16733	4	5	5	2	5	2
B9DG17	40S ribosomal protein SA OS=Arabidopsis thaliana GN=P40 PE=1 SV=1	31961	40	46	36	26	28	23
Q9LY66	50S ribosomal protein L1, chloroplastic OS=Arabidopsis thaliana GN=RPL1 PE=1 SV=1	37609	15	8	17	10	6	8
F4JB05	Ribosomal protein S5/Elongation factor G/III/V family protein OS=Arabidopsis thaliana GN=At3g12915 PE=4 SV=1	90936	36	9	33	59	0.5	6
Q9LKR3	Mediator of RNA polymerase II transcription subunit 37a OS=Arabidopsis thaliana GN=MED37A PE=1 SV=1	73584	72	0.5	57	62	0.5	0.5
Q8HS55	Photosystem II CP47 reaction center protein (Fragment) OS=Arabidopsis thaliana GN=psbB PE=3 SV=1	51951	87	70	90	69	38	48
F4I576	Monodehydroascorbate reductase OS=Arabidopsis thaliana GN=MDAR6 PE=4 SV=1	52083	35	39	58	36	20	19
Q93ZB6	Uroporphyrinogen decarboxylase 1, chloroplastic OS=Arabidopsis thaliana GN=HEME1 PE=2 SV=2	46225	2	3	5	2	2	1
Q9FPI3	AT3g47470 OS=Arabidopsis thaliana GN=At3g47470/F1P2_20 PE=2 SV=1	16719	16	8	14	0.5	10	8
Q93WJ8	Monodehydroascorbate reductase 2 OS=Arabidopsis thaliana GN=MDAR2 PE=2 SV=1	47450	4	5	6	3	3	3
P27323	Heat shock protein 90-1 OS=Arabidopsis thaliana GN=HSP90-1 PE=1 SV=3	80585	27	0.5	15	22	0.5	0.5
F4I600	V-ATPase-related protein OS=Arabidopsis thaliana GN=At1g16820 PE=4 SV=1	10437	3	3	4	2	2	2
C0Z2I4	AT3G16240 protein OS=Arabidopsis thaliana GN=At3g16240 PE=2 SV=1	18460	3	3	2	1	3	1
F4KDM9	RNA-binding KH domain-containing protein OS=Arabidopsis thaliana GN=HEN4 PE=4 SV=1	94645	1	1	3	1	0.5	1
Q9SSL0	At1g70820 OS=Arabidopsis thaliana GN=F15H11.7 PE=2 SV=1	67270	1	1	3	1	0.5	1
Q0WWW1	Glycyl-tRNA synthetase (Fragment) OS=Arabidopsis thaliana GN=At1g29880 PE=2 SV=1	58145	0.5	1	3	0.5	0.5	1
O22263	Protein disulfide-isomerase like 2-1 OS=Arabidopsis thaliana GN=PDIL2-1 PE=2 SV=1	39472	11	11	13	0.5	12	9
C0SUV0	Putative uncharacterized protein At1g12840 (Fragment) OS=Arabidopsis thaliana GN=At1g12840 PE=2 SV=1	42593	6	9	15	6	5	4
Q05758	Ketol-acid reductoisomerase, chloroplastic OS=Arabidopsis thaliana GN=At3g58610 PE=2 SV=2	63772	27	51	43	28	15	21
Q9LYR4	Aldolase-type TIM barrel family protein OS=Arabidopsis thaliana GN=T22N19_70 PE=2 SV=1	47670	13	12	15	8	8	8
Q8H0U5	Protein TIC 62, chloroplastic OS=Arabidopsis thaliana GN=TIC62 PE=1 SV=1	68299	11	4	7	14	1	2
C0Z209	AT5G07440 protein (Fragment) OS=Arabidopsis thaliana GN=At5g07440 PE=2 SV=1	40034	7	5	8	3	5	3
P30184	Leucine aminopeptidase 1 OS=Arabidopsis thaliana GN=PM25 PE=1 SV=1	54475	16	35	22	12	13	15
P46286	60S ribosomal protein L8-1 OS=Arabidopsis thaliana GN=RPL8A PE=1 SV=2	27842	16	8	21	10	7	6
Q9SD62	Putative receptor-like protein kinase At3g47110 OS=Arabidopsis thaliana GN=At3g47110 PE=3 SV=1	111467	7	8	7	4	4	5
W8PUR4	Alpha-1,4 glucan phosphorylase (Fragment) OS=Arabidopsis thaliana GN=AT3G46970 PE=2 SV=1	95100	7	0.5	1	2	0.5	0.5
P56778	Photosystem II CP43 reaction center protein OS=Arabidopsis thaliana GN=psbC PE=1 SV=3	51835	71	52	53	37	29	37
C0Z325	AT3G02090 protein OS=Arabidopsis thaliana GN=At3g02090 PE=2 SV=1	53692	7	11	13	9	2	4
Q8L790	Pectinesterase, putative OS=Arabidopsis thaliana GN=At1g76160 PE=2 SV=1	60013	7	9	8	5	5	4
Q9LK36	Adenosylhomocysteinase 2 OS=Arabidopsis thaliana GN=SAHH2 PE=1 SV=1	53125	37	54	48	27	24	28
Q0WWI1	Putative uncharacterized protein At1g15690 (Fragment) OS=Arabidopsis thaliana GN=At1g15690 PE=2 SV=1	80495	6	8	4	3	2	4
F4K482	Dicer-like protein 4 OS=Arabidopsis thaliana GN=DCL4 PE=4 SV=1	189557	3	2	2	3	0.5	1
Q9FMH8	Probable cysteine protease RD21B OS=Arabidopsis thaliana GN=RD21B PE=1 SV=1	51171	2	1	4	1	1	1
F4J5M9	Clathrin light chain 3 OS=Arabidopsis thaliana GN=At3g51890 PE=1 SV=1	29166	2	1	2	0.5	1	1
F4JGF4	Ferredoxin--NADP reductase OS=Arabidopsis thaliana GN=RFNR1 PE=3 SV=1	39299	2	1	2	2	0.5	0.5
Q9C524	Probable fructokinase-6, chloroplastic OS=Arabidopsis thaliana GN=At1g66430 PE=2 SV=1	41445	2	1	2	0.5	1	1
O04209	Clathrin light chain 2 OS=Arabidopsis thaliana GN=CLC2 PE=1 SV=1	28819	2	2	0.5	1	0.5	0.5
O22609	Protease Do-like 1, chloroplastic OS=Arabidopsis thaliana GN=DEGP1 PE=1 SV=2	46645	1	1	2	1	0.5	0.5
Q9CA83	NADP-dependent malic enzyme 4, chloroplastic OS=Arabidopsis thaliana GN=NADP-ME4 PE=1 SV=1	71116	1	2	1	1	0.5	0.5
Q9ZUF6	Subtilisin-like protease SBT1.8 OS=Arabidopsis thaliana GN=SBT1.8 PE=2 SV=1	79965	1	2	1	1	0.5	0.5
A8MR12	26S proteasome non-ATPase regulatory subunit 14 OS=Arabidopsis thaliana GN=At5g23540 PE=4 SV=1	29189	2	1	0.5	0.5	0.5	0.5
B3H4S6	Dicarboxylate transporter 1 OS=Arabidopsis thaliana GN=DiT1 PE=4 SV=1	58989	1	0.5	2	0.5	0.5	0.5
C0Z349	AT5G14780 protein OS=Arabidopsis thaliana GN=At5g14780 PE=2 SV=1	25099	1	2	0.5	0.5	0.5	0.5
F4ISI7	Nucleosome assembly protein 12 OS=Arabidopsis thaliana GN=NAP1;2 PE=1 SV=1	42820	1	0.5	2	0.5	0.5	0.5
F4JHB6	Plasma membrane intrinsic protein 14 OS=Arabidopsis thaliana GN=PIP1;4 PE=3 SV=1	23313	2	0.5	1	0.5	0.5	0.5
O81884	L-galactose dehydrogenase OS=Arabidopsis thaliana GN=LGALDH PE=1 SV=1	34510	1	0.5	2	0.5	0.5	0.5
P56802	30S ribosomal protein S11, chloroplastic OS=Arabidopsis thaliana GN=rps11 PE=3 SV=1	15014	2	1	0.5	0.5	0.5	0.5
P93654	Syntaxin-22 OS=Arabidopsis thaliana GN=SYP22 PE=1 SV=1	29463	1	0.5	2	0.5	0.5	0.5
Q3E8E5	Putative myrosinase 3 OS=Arabidopsis thaliana GN=TGG3 PE=5 SV=1	50726	2	0.5	1	0.5	0.5	0.5
Q8RUF8	Omega-amidase, chloroplastic OS=Arabidopsis thaliana GN=NLP3 PE=1 SV=1	40305	0.5	2	1	0.5	0.5	0.5
Q9FLV3	Similarity to ribosomal protein 30S subunit OS=Arabidopsis thaliana GN=At5g24490 PE=4 SV=1	41490	1	0.5	2	0.5	0.5	0.5
Q9M6K2	Isopentenyl pyrophosphate:dimethyllallyl pyrophosphate isomerase (Fragment) OS=Arabidopsis thaliana GN=ipiAt2 PE=2 SV=1	30152	1	0.5	2	0.5	0.5	0.5
Q9SGR4	SAUR-like auxin-responsive protein OS=Arabidopsis thaliana GN=At1g76190 PE=4 SV=1	13983	0.5	1	2	0.5	0.5	0.5
Q9STE8	Protein TOC75-3, chloroplastic OS=Arabidopsis thaliana GN=TOC75-3 PE=1 SV=1	89133	2	1	0.5	0.5	0.5	0.5
Q9ZNT1	NADH--cytochrome b5 reductase 1 OS=Arabidopsis thaliana GN=CBR1 PE=1 SV=1	31470	2	0.5	1	0.5	0.5	0.5
P34795	Glucose-6-phosphate isomerase, cytosolic OS=Arabidopsis thaliana GN=PGIC PE=1 SV=1	61679	4	5	6	4	2	2
Q9SU63	Aldehyde dehydrogenase family 2 member B4, mitochondrial OS=Arabidopsis thaliana GN=ALDH2B4 PE=2 SV=1	58552	6	11	12	4	6	6
Q1WIQ6	NADP-dependent glyceraldehyde-3-phosphate dehydrogenase OS=Arabidopsis thaliana GN=ALDH11A3 PE=1 SV=2	53026	15	26	29	11	12	15
Q9SIF2	Heat shock protein 90-5, chloroplastic OS=Arabidopsis thaliana GN=HSP90-5 PE=1 SV=1	88608	46	10	23	60	1	7
A0A075M556	Ribulose 1,5-bisphosphate carboxylase/oxygenase large subunit (Fragment) OS=Arabidopsis thaliana GN=rbcL PE=3 SV=1	51349	840	1256	0.5	0.5	883	0.5
A7XB43	Adenosylhomocysteinase OS=Arabidopsis thaliana PE=2 SV=1	53149	41	62	64	35	24	29
O82660	Photosystem II stability/assembly factor HCF136, chloroplastic OS=Arabidopsis thaliana GN=HCF136 PE=1 SV=1	44076	11	19	11	8	8	6
F4JTH0	Aspartate aminotransferase OS=Arabidopsis thaliana GN=ASP5 PE=3 SV=1	49293	10	13	12	8	5	6
P22954	Probable mediator of RNA polymerase II transcription subunit 37c OS=Arabidopsis thaliana GN=MED37D PE=1 SV=2	71342	102	92	81	83	0.5	70
Q5XF32	3-isopropylmalate dehydrogenase OS=Arabidopsis thaliana GN=At5g14200 PE=2 SV=1	44134	12	11	13	7	7	6
O23254	Serine hydroxymethyltransferase 4 OS=Arabidopsis thaliana GN=SHM4 PE=1 SV=1	51685	33	48	44	25	19	23
Q944P7	Leucine aminopeptidase 3, chloroplastic OS=Arabidopsis thaliana GN=At4g30920 PE=2 SV=2	61268	13	31	19	10	10	11
F4KEX3	Malate dehydrogenase OS=Arabidopsis thaliana GN=At5g58330 PE=3 SV=1	36368	12	12	10	8	6	5
Q8L865	Quinone oxidoreductase-like protein OS=Arabidopsis thaliana GN=At5g16970 PE=2 SV=1	38113	6	6	9	4	4	3
C0Z2J2	AT2G19940 protein OS=Arabidopsis thaliana GN=At2g19940 PE=2 SV=1	44108	6	6	6	4	3	3
F4JLP5	Dihydrolipoyl dehydrogenase 2, chloroplastic OS=Arabidopsis thaliana GN=LPD2 PE=2 SV=2	60107	10	13	14	7	6	7
Q8GY15	Putative tubulin beta-6 chain OS=Arabidopsis thaliana GN=At5g12250/MXC9_21 PE=2 SV=1	50581	40	39	41	0.5	0.5	67
P48641	Glutathione reductase, cytosolic OS=Arabidopsis thaliana GN=At3g24170 PE=2 SV=1	53837	8	12	10	5	4	7
B3H778	Argininosuccinate synthase OS=Arabidopsis thaliana GN=At4g24830 PE=1 SV=1	48998	7	13	8	4	6	5
Q9LKR8	Rubisco accumulation factor 1, chloroplastic OS=Arabidopsis thaliana GN=RAF1 PE=2 SV=1	48207	9	15	10	5	9	5
Q9SAK4	Succinate-semialdehyde dehydrogenase, mitochondrial OS=Arabidopsis thaliana GN=ALDH5F1 PE=1 SV=2	56523	4	4	5	2	3	2
F4HZB5	Protein NETWORKED 1D OS=Arabidopsis thaliana GN=NET1D PE=3 SV=1	198428	5	2	4	2	2	1
Q94JQ3	Serine hydroxymethyltransferase 3, chloroplastic OS=Arabidopsis thaliana GN=SHM3 PE=1 SV=2	57946	0.5	5	2	0.5	2	0.5
Q9C7B1	Telomere repeat-binding protein 3 OS=Arabidopsis thaliana GN=TRP3 PE=1 SV=1	68716	5	0.5	2	2	0.5	0.5
P46309	Glutamate--cysteine ligase, chloroplastic OS=Arabidopsis thaliana GN=GSH1 PE=1 SV=2	58525	0.5	14	15	0.5	0.5	9
F4J849	Monodehydroascorbate reductase (NADH) OS=Arabidopsis thaliana GN=MDAR1 PE=1 SV=1	50128	18	17	32	12	11	10
B3H5Y8	Glycine dehydrogenase [decarboxylating] 2 OS=Arabidopsis thaliana GN=GLDP1 PE=4 SV=1	106156	0.5	1	4	0.5	0.5	0.5
O49629	Probable plastid-lipid-associated protein 2, chloroplastic OS=Arabidopsis thaliana GN=PAP2 PE=2 SV=1	33635	1	0.5	4	0.5	0.5	0.5
P52577	Isoflavone reductase homolog P3 OS=Arabidopsis thaliana GN=At1g75280 PE=2 SV=1	33716	4	1	0.5	0.5	0.5	0.5
Q9LDZ0	Heat shock 70 kDa protein 10, mitochondrial OS=Arabidopsis thaliana GN=HSP70-10 PE=2 SV=1	72946	22	9	13	14	4	7
F4I7I0	Alanine aminotransferase 1, mitochondrial OS=Arabidopsis thaliana GN=ALAAT1 PE=1 SV=1	59783	2	7	9	2	2	3
Q93VT9	60S ribosomal protein L10-1 OS=Arabidopsis thaliana GN=RPL10A PE=1 SV=1	24901	2	2	5	2	1	0.5
Q9SRV5	5-methyltetrahydropteroyltriglutamate--homocysteine methyltransferase 2 OS=Arabidopsis thaliana GN=MS2 PE=1 SV=1	84531	183	92	118	188	0.5	65
F4HR88	Leucine-rich repeat (LRR) family protein OS=Arabidopsis thaliana GN=At1g33590 PE=4 SV=1	51709	1	2	9	1	0.5	3
Q6XJG8	26S proteasome non-ATPase regulatory subunit 2 homolog B OS=Arabidopsis thaliana GN=RPN1B PE=1 SV=1	97892	6	0.5	1	0.5	0.5	0.5
O04496	Aspartyl protease AED3 OS=Arabidopsis thaliana GN=AED3 PE=1 SV=1	47631	6	10	7	3	5	4
Q42064	60S ribosomal protein L8-3 OS=Arabidopsis thaliana GN=RPL8C PE=1 SV=2	27931	15	0.5	18	8	0.5	0.5
Q8VZ23	NAD(P)-linked oxidoreductase superfamily protein OS=Arabidopsis thaliana GN=At1g04420 PE=2 SV=1	46398	9	5	5	5	3	2
Q9SI75	Elongation factor G, chloroplastic OS=Arabidopsis thaliana GN=CPEFG PE=1 SV=1	86003	24	5	8	26	1	2
Q9S762	ATP phosphoribosyltransferase 1, chloroplastic OS=Arabidopsis thaliana GN=HISN1A PE=1 SV=1	44528	8	7	10	4	3	6
A8MS68	Dihydrolipoyl dehydrogenase 1, chloroplastic OS=Arabidopsis thaliana GN=LPD1 PE=2 SV=1	66620	7	9	11	5	4	4
P56766	Photosystem I P700 chlorophyll a apoprotein A1 OS=Arabidopsis thaliana GN=psaA PE=2 SV=1	83178	9	9	8	4	4	5
O24653	Guanosine nucleotide diphosphate dissociation inhibitor 2 OS=Arabidopsis thaliana GN=GDI2 PE=2 SV=1	49507	5	9	7	3	3	4
B9DFQ9	AT5G37510 protein OS=Arabidopsis thaliana GN=EMB1467 PE=2 SV=1	81130	3	2	2	3	0.5	0.5
Q9SQT8	Bifunctional 3-dehydroquinate dehydratase/shikimate dehydrogenase, chloroplastic OS=Arabidopsis thaliana GN=EMB3004 PE=1 SV=1	65755	1	3	3	1	0.5	1
Q9SW96	Asparagine--tRNA ligase, cytoplasmic 1 OS=Arabidopsis thaliana GN=SYNC1 PE=1 SV=1	63743	1	2	4	1	0.5	1
Q940Q2	Pentatricopeptide repeat-containing protein At1g07590, mitochondrial OS=Arabidopsis thaliana GN=At1g07590 PE=2 SV=1	60810	2	2	1	0.5	0.5	1
F4I5H7	Putative anthranilate phosphoribosyltransferase OS=Arabidopsis thaliana GN=At1g70570 PE=4 SV=1	69759	1	1	2	0.5	0.5	1
Q9ZPI1	Lysine--tRNA ligase, cytoplasmic OS=Arabidopsis thaliana GN=At3g11710 PE=1 SV=1	70843	2	1	1	1	0.5	0.5
Q56WP7	Thylakoid-bound ascorbate peroxidase OS=Arabidopsis thaliana GN=At1g77490 PE=2 SV=1	22011	0.5	2	2	0.5	0.5	0.5
Q940B0	60S ribosomal protein L18-3 OS=Arabidopsis thaliana GN=RPL18C PE=2 SV=1	20954	2	0.5	2	0.5	0.5	0.5
F4I7M5	Spermidine synthase 1 OS=Arabidopsis thaliana GN=SPDS1 PE=3 SV=1	36483	1	1	1	0.5	0.5	0.5
O64814	BTB/POZ domain-containing protein NPY4 OS=Arabidopsis thaliana GN=NPY4 PE=2 SV=1	54919	1	1	1	0.5	0.5	0.5
Q8H7A2	Putative uncharacterized protein OS=Arabidopsis thaliana PE=2 SV=1	52738	1	1	1	0.5	0.5	0.5
Q9SR21	F3L24.32 protein OS=Arabidopsis thaliana GN=F3L24.32 PE=4 SV=1	26932	1	1	1	0.5	0.5	0.5
F4JBY2	Transketolase OS=Arabidopsis thaliana GN=At3g60750 PE=1 SV=1	79789	214	163	171	178	40	72
Q9LVJ1	Subtilisin-like protease SBT1.4 OS=Arabidopsis thaliana GN=SBT1.4 PE=2 SV=1	81766	16	16	9	5	1	10
Q9M5K3	Dihydrolipoyl dehydrogenase 1, mitochondrial OS=Arabidopsis thaliana GN=LPD1 PE=1 SV=2	53954	25	40	41	15	12	23
Q8W4E2	V-type proton ATPase subunit B3 OS=Arabidopsis thaliana GN=VHA-B3 PE=2 SV=1	54278	0.5	26	29	0.5	11	0.5
F4JUT8	Plasma-membrane associated cation-binding protein 1 OS=Arabidopsis thaliana GN=PCAP1 PE=1 SV=1	18053	8	7	8	5	3	3
Q9LUB9	BTB/POZ domain-containing protein At5g48130 OS=Arabidopsis thaliana GN=At5g48130 PE=2 SV=1	71317	4	0.5	3	1	0.5	0.5
Q0WWN5	Putative alpha NAC OS=Arabidopsis thaliana GN=At4g10480 PE=2 SV=1	23157	2	0.5	3	0.5	0.5	0.5
Q8LCC2	Ribosomal protein L9, putative OS=Arabidopsis thaliana PE=2 SV=1	22028	12	0.5	7	4	0.5	0.5
Q9STW6	Heat shock 70 kDa protein 6, chloroplastic OS=Arabidopsis thaliana GN=HSP70-6 PE=1 SV=1	76461	83	56	45	64	0.5	28
Q9SU40	Monocopper oxidase-like protein SKU5 OS=Arabidopsis thaliana GN=SKU5 PE=1 SV=1	65596	7	0.5	2	1	0.5	0.5
P37702	Myrosinase 1 OS=Arabidopsis thaliana GN=TGG1 PE=1 SV=1	61094	16	6	7	14	0.5	3
P56767	Photosystem I P700 chlorophyll a apoprotein A2 OS=Arabidopsis thaliana GN=psaB PE=3 SV=1	82423	41	39	30	17	13	19
Q9LMI1	Ribosomal protein L1p/L10e family OS=Arabidopsis thaliana GN=T2D23.8 PE=1 SV=1	28697	15	16	13	7	6	7
Q9ZVS4	Aspartyl protease-like protein OS=Arabidopsis thaliana GN=F15K9.17 PE=2 SV=1	45688	9	0.5	11	3	0.5	0.5
Q8H1Y0	Pyruvate dehydrogenase E1 component subunit alpha-2, mitochondrial OS=Arabidopsis thaliana GN=IAR4 PE=1 SV=2	43331	2	2	4	2	0.5	0.5
Q8LEE3	Lysophospholipase-like protein OS=Arabidopsis thaliana PE=2 SV=1	42538	4	0.5	4	1	0.5	0.5
Q9M2D8	Uncharacterized protein At3g61260 OS=Arabidopsis thaliana GN=At3g61260 PE=1 SV=1	23130	3	0.5	3	0.5	0.5	0.5
Q9SR37	Beta-glucosidase 23 OS=Arabidopsis thaliana GN=BGLU23 PE=1 SV=1	59683	23	33	26	19	4	10
P51818	Heat shock protein 90-3 OS=Arabidopsis thaliana GN=HSP90-3 PE=1 SV=2	80002	93	41	55	94	0.5	16
B9DG18	AT1G20620 protein OS=Arabidopsis thaliana GN=CAT3 PE=1 SV=1	55932	33	54	50	0.5	67	0.5
P60040	60S ribosomal protein L7-2 OS=Arabidopsis thaliana GN=RPL7B PE=2 SV=1	28153	32	0.5	33	8	0.5	0.5
O80585	Methylenetetrahydrofolate reductase 2 OS=Arabidopsis thaliana GN=MTHFR2 PE=1 SV=2	66759	5	8	5	3	0.5	3
Q9C7N5	GDSL esterase/lipase At1g29660 OS=Arabidopsis thaliana GN=At1g29660 PE=1 SV=1	40117	4	2	4	2	0.5	2
Q9C9V9	Golgi transport complex-related protein OS=Arabidopsis thaliana GN=T23K23.22 PE=4 SV=1	91593	2	2	2	1	0.5	1
Q944K2	Dolichyl-diphosphooligosaccharide--protein glycosyltransferase 48 kDa subunit OS=Arabidopsis thaliana GN=OST48 PE=2 SV=1	48714	1	2	2	0.5	1	0.5
Q9C550	2-isopropylmalate synthase 2, chloroplastic OS=Arabidopsis thaliana GN=IPMS2 PE=1 SV=1	68094	1	2	2	0.5	1	0.5
B9DH49	AT3G56650 protein OS=Arabidopsis thaliana GN=At3g56650 PE=2 SV=1	28612	2	1	1	0.5	0.5	0.5
Q3EBW0	Serine carboxypeptidase-like 8 OS=Arabidopsis thaliana GN=SNG1 PE=3 SV=2	36777	1	1	2	0.5	0.5	0.5
Q9SSA5	Peptidyl-prolyl cis-trans isomerase CYP38, chloroplastic OS=Arabidopsis thaliana GN=CYP38 PE=1 SV=1	47952	3	3	7	3	0.5	0.5
Q9SZD6	Elongation factor Ts OS=Arabidopsis thaliana GN=F19B15.90 PE=2 SV=1	103718	13	3	4	12	0.5	0.5
P46643	Aspartate aminotransferase, mitochondrial OS=Arabidopsis thaliana GN=ASP1 PE=1 SV=1	47727	0.5	6	4	0.5	0.5	0.5
Q8L934	Nucleoid DNA-binding-like protein OS=Arabidopsis thaliana PE=2 SV=1	45461	10	12	12	2	6	6
F4JN13	Ankyrin repeat domain-containing protein 2 OS=Arabidopsis thaliana GN=AKR2 PE=4 SV=1	38032	4	4	5	3	1	1
Q42262	40S ribosomal protein S3a-2 OS=Arabidopsis thaliana GN=RPS3AB PE=2 SV=3	29785	9	0.5	14	0.5	0.5	2
Q93VG5	40S ribosomal protein S8-1 OS=Arabidopsis thaliana GN=RPS8A PE=2 SV=1	24978	11	3	16	3	2	4
Q8LBI1	60S ribosomal protein L5-1 OS=Arabidopsis thaliana GN=ATL5 PE=2 SV=2	34337	40	31	46	16	15	14
P38418	Lipoxygenase 2, chloroplastic OS=Arabidopsis thaliana GN=LOX2 PE=1 SV=1	101982	37	2	11	33	0.5	0.5
Q9LZ66	Assimilatory sulfite reductase (ferredoxin), chloroplastic OS=Arabidopsis thaliana GN=SIR PE=1 SV=1	71905	17	19	12	8	4	6
Q41952	COR47,cold regulated protein (Fragment) OS=Arabidopsis thaliana PE=2 SV=1	10187	2	1	3	1	0.5	0.5
Q94A68	Uncharacterized oxidoreductase At1g06690, chloroplastic OS=Arabidopsis thaliana GN=At1g06690 PE=1 SV=1	41472	6	3	4	3	0.5	2
Q8LC80	Putative calcium-binding protein, calreticulin OS=Arabidopsis thaliana PE=2 SV=1	48157	4	3	4	2	0.5	2
F4JT64	Pectinacetylesterase family protein OS=Arabidopsis thaliana GN=At4g19410 PE=3 SV=1	55797	3	3	3	0.5	1	2
Q9ZUY6	UDP-D-apiose/UDP-D-xylose synthase 1 OS=Arabidopsis thaliana GN=AXS1 PE=1 SV=1	43610	6	0.5	7	0.5	0.5	0.5
Q56WN1	Glutamine synthetase cytosolic isozyme 1-1 OS=Arabidopsis thaliana GN=GLN1-1 PE=1 SV=2	39090	8	10	13	0.5	7	5
F4HS63	D-glycerate 3-kinase OS=Arabidopsis thaliana GN=At1g80380 PE=4 SV=1	50228	0.5	6	9	0.5	0.5	0.5
F4JD57	UV excision repair protein RAD23C OS=Arabidopsis thaliana GN=RAD23C PE=4 SV=1	44132	2	4	1	1	0.5	0.5
C0Z2C0	AT1G56340 protein OS=Arabidopsis thaliana GN=At1g56340 PE=2 SV=1	47010	7	5	7	5	0.5	2
Q9FZ76	60S ribosomal protein L6-1 OS=Arabidopsis thaliana GN=RPL6A PE=2 SV=1	26136	15	0.5	12	0.5	0.5	0.5
Q9M339	40S ribosomal protein S3-2 OS=Arabidopsis thaliana GN=RPS3B PE=1 SV=1	27332	18	0.5	17	0.5	0.5	0.5
F4IT48	60S ribosomal protein L7-3 OS=Arabidopsis thaliana GN=At2g44120 PE=3 SV=1	28502	28	0.5	26	0.5	0.5	0.5
Q9S757	Bifunctional L-3-cyanoalanine synthase/cysteine synthase C1, mitochondrial OS=Arabidopsis thaliana GN=CYSC1 PE=1 SV=1	39902	6	8	17	3	2	4
Q39161	Ferredoxin--nitrite reductase, chloroplastic OS=Arabidopsis thaliana GN=NIR1 PE=1 SV=1	65464	14	19	21	10	0.5	5
Q9FMA4	Putative uncharacterized protein OS=Arabidopsis thaliana PE=4 SV=1	21157	2	4	3	1	0.5	1
B0LYL3	Beta-glucosidase 1 (Fragment) OS=Arabidopsis thaliana GN=BGL1 PE=3 SV=1	11894	3	5	5	1	1	2
Q96254	Guanosine nucleotide diphosphate dissociation inhibitor 1 OS=Arabidopsis thaliana GN=GDI1 PE=1 SV=1	49787	6	10	11	5	0.5	0.5
Q9LHA8	Probable mediator of RNA polymerase II transcription subunit 37c OS=Arabidopsis thaliana GN=MED37C PE=1 SV=1	71057	86	83	67	0.5	0.5	61
P29402	Calnexin homolog 1 OS=Arabidopsis thaliana GN=CNX1 PE=1 SV=1	60448	6	4	6	2	1	2
Q7XA91	At3g27960 OS=Arabidopsis thaliana GN=At3g27960 PE=2 SV=1	72397	3	4	6	1	1	2
B1GUV0	4-cumarate-COA-ligase (Fragment) OS=Arabidopsis thaliana GN=4CL1 PE=4 SV=1	60604	2	3	2	1	0.5	0.5
Q9FMF7	Dicarboxylate transporter 2.1, chloroplastic OS=Arabidopsis thaliana GN=DIT2-1 PE=1 SV=1	59953	2	3	1	0.5	0.5	0.5
Q9SPK5	Formate--tetrahydrofolate ligase OS=Arabidopsis thaliana GN=THFS PE=2 SV=1	67759	7	5	2	2	0.5	1
P59223	40S ribosomal protein S13-1 OS=Arabidopsis thaliana GN=RPS13A PE=2 SV=1	17085	4	2	4	0.5	1	1
Q9SGH6	Alpha-dioxygenase 1 OS=Arabidopsis thaliana GN=DOX1 PE=1 SV=1	73111	2	4	2	1	0.5	0.5
Q9SCY0	Phosphoglucomutase, chloroplastic OS=Arabidopsis thaliana GN=PGMP PE=1 SV=2	67946	3	5	3	1	1	1
Q0WRE5	Ribosomal protein L17-like protein OS=Arabidopsis thaliana GN=At1g67430 PE=2 SV=1	19842	13	4	14	1	3	0.5
Q0WN31	Putative phosphoglucomutase OS=Arabidopsis thaliana GN=At1g70730 PE=2 SV=1	63442	10	7	7	7	0.5	0.5
Q8LB56	Nuclear RNA binding protein A-like protein OS=Arabidopsis thaliana PE=2 SV=1	38907	3	3	2	0.5	0.5	1
Q8GYH3	Putative 60S ribosomal protein OS=Arabidopsis thaliana GN=At5g02870/F9G14_180 PE=2 SV=1	44697	37	33	47	28	0.5	0.5
Q9SE60	Methylenetetrahydrofolate reductase 1 OS=Arabidopsis thaliana GN=MTHFR1 PE=1 SV=1	66246	14	16	16	10	0.5	0.5
Q94AM1	Organellar oligopeptidase A, chloroplastic/mitochondrial OS=Arabidopsis thaliana GN=OOP PE=1 SV=1	88701	8	6	3	4	0.5	0.5
Q0WUP7	Chorismate synthase OS=Arabidopsis thaliana GN=At1g48850 PE=2 SV=1	47288	2	2	4	0.5	0.5	1
O49299	Probable phosphoglucomutase, cytoplasmic 1 OS=Arabidopsis thaliana GN=At1g23190 PE=2 SV=2	63131	9	5	6	5	0.5	0.5
Q84WM2	At3g15730/MSJ11_13 OS=Arabidopsis thaliana PE=2 SV=1	59526	9	1	3	0.5	0.5	0.5
Q8LB97	3-isopropylmalate dehydrogenase OS=Arabidopsis thaliana PE=2 SV=1	43860	4	3	5	0.5	0.5	2
B3H725	4-hydroxy-3-methylbut-2-enyl diphosphate synthase OS=Arabidopsis thaliana GN=HDS PE=3 SV=1	80371	14	9	5	7	0.5	0.5
Q0WLM0	Putative uncharacterized protein At3g13460 (Fragment) OS=Arabidopsis thaliana GN=At3g13460 PE=2 SV=1	26092	3	3	2	0.5	0.5	0.5
Q9M5K2	Dihydrolipoyl dehydrogenase 2, mitochondrial OS=Arabidopsis thaliana GN=LPD2 PE=1 SV=1	53952	10	16	21	0.5	3	7
Q9C9C5	60S ribosomal protein L6-3 OS=Arabidopsis thaliana GN=RPL6C PE=2 SV=1	26091	18	1	17	0.5	0.5	0.5
Q8LBD2	Putative myrosinase-binding protein OS=Arabidopsis thaliana PE=2 SV=1	50344	2	4	3	0.5	0.5	0.5
P93014	30S ribosomal protein S5, chloroplastic OS=Arabidopsis thaliana GN=rps5 PE=2 SV=1	32625	7	4	3	0.5	1	0.5
O82662	Succinyl-CoA ligase [ADP-forming] subunit beta, mitochondrial OS=Arabidopsis thaliana GN=At2g20420 PE=1 SV=1	45317	10	7	12	0.5	0.5	0.5

## Sheet: 3B
prot_acc	prot_desc	prot_mass	lgG-1	lgG-2	lgG-3	ECT2-IP-1	ECT2-IP-2	ECT2-IP-3
O03042	Ribulose bisphosphate carboxylase large chain OS=Arabidopsis thaliana GN=rbcL PE=1 SV=1	52922	0.5	0.5	87	265	254	297
Q9LRR9	Peroxisomal (S)-2-hydroxy-acid oxidase GLO1 OS=Arabidopsis thaliana GN=GLO1 PE=1 SV=1	40316	0.5	0.5	0.5	86	80	99
Q9LRS0	Peroxisomal (S)-2-hydroxy-acid oxidase GLO2 OS=Arabidopsis thaliana GN=GLO2 PE=1 SV=1	40281	0.5	0.5	0.5	82	79	102
Q9FX54	Glyceraldehyde-3-phosphate dehydrogenase GAPC2, cytosolic OS=Arabidopsis thaliana GN=GAPC2 PE=1 SV=1	36890	0.5	0.5	0.5	73	67	74
Q9LPW0	Glyceraldehyde-3-phosphate dehydrogenase GAPA2, chloroplastic OS=Arabidopsis thaliana GN=GAPA2 PE=2 SV=1	42820	18	0.5	0.5	117	90	116
P25858	Glyceraldehyde-3-phosphate dehydrogenase GAPC1, cytosolic OS=Arabidopsis thaliana GN=GAPC1 PE=1 SV=2	36891	0.5	0.5	0.5	70	66	73
Q9SRV5	5-methyltetrahydropteroyltriglutamate--homocysteine methyltransferase 2 OS=Arabidopsis thaliana GN=MS2 PE=1 SV=1	84531	0.5	0.5	0.5	101	51	54
Q9LD57	Phosphoglycerate kinase 1, chloroplastic OS=Arabidopsis thaliana GN=PGK1 PE=1 SV=1	50081	14	0.5	0.5	115	84	92
P42737	Beta carbonic anhydrase 2, chloroplastic OS=Arabidopsis thaliana GN=BCA2 PE=1 SV=3	36592	0.5	0.5	12	85	56	73
P21240	Chaperonin 60 subunit beta 1, chloroplastic OS=Arabidopsis thaliana GN=CPN60B1 PE=1 SV=3	63770	0.5	0.5	0.5	62	34	41
P22953	Probable mediator of RNA polymerase II transcription subunit 37e OS=Arabidopsis thaliana GN=MED37E PE=1 SV=3	71313	0.5	0.5	0.5	54	35	41
P25696	Bifunctional enolase 2/transcriptional activator OS=Arabidopsis thaliana GN=ENO2 PE=1 SV=1	47689	0.5	0.5	0.5	49	33	47
Q944G9	Probable fructose-bisphosphate aldolase 2, chloroplastic OS=Arabidopsis thaliana GN=FBA2 PE=1 SV=2	42961	8	0.5	0.5	65	55	66
P25697	Phosphoribulokinase, chloroplastic OS=Arabidopsis thaliana GN=At1g32060 PE=2 SV=1	44436	2	0.5	1	73	60	64
O65396	Aminomethyltransferase, mitochondrial OS=Arabidopsis thaliana GN=GDCST PE=2 SV=1	44417	2	1	1	88	77	93
Q9LF98	Fructose-bisphosphate aldolase OS=Arabidopsis thaliana GN=F8J2_100 PE=1 SV=1	38516	0.5	0.5	0.5	43	31	33
P25856	Glyceraldehyde-3-phosphate dehydrogenase GAPA1, chloroplastic OS=Arabidopsis thaliana GN=GAPA1 PE=1 SV=3	42463	20	0.5	27	127	100	126
O65719	Heat shock 70 kDa protein 3 OS=Arabidopsis thaliana GN=HSP70-3 PE=1 SV=1	71103	0.5	0.5	0.5	41	29	34
P24636	Tubulin beta-4 chain OS=Arabidopsis thaliana GN=TUBB4 PE=2 SV=2	49791	0.5	0.5	0.5	40	27	34
P17745	Elongation factor Tu, chloroplastic OS=Arabidopsis thaliana GN=TUFA PE=1 SV=1	51598	11	0.5	0.5	62	43	46
P29513	Tubulin beta-5 chain OS=Arabidopsis thaliana GN=TUBB5 PE=2 SV=1	50310	0.5	0.5	0.5	32	26	27
P42731	Polyadenylate-binding protein 2 OS=Arabidopsis thaliana GN=PAB2 PE=1 SV=1	68629	0.5	0.5	0.5	36	22	26
B9DFU6	AT3G08590 protein OS=Arabidopsis thaliana GN=At3g08590 PE=2 SV=1	60726	0.5	0.5	0.5	36	19	27
Q9ZP06	Malate dehydrogenase 1, mitochondrial OS=Arabidopsis thaliana GN=At1g53240 PE=1 SV=1	35782	3	0.5	0.5	47	34	37
F4KDZ4	Malate dehydrogenase OS=Arabidopsis thaliana GN=PMDH2 PE=3 SV=1	34953	10	0.5	0.5	53	31	45
Q9SA52	Chloroplast stem-loop binding protein of 41 kDa b, chloroplastic OS=Arabidopsis thaliana GN=CSP41B PE=1 SV=1	42593	8	0.5	0.5	54	39	36
Q9SJQ9	Fructose-bisphosphate aldolase OS=Arabidopsis thaliana GN=At2g36460 PE=2 SV=1	38363	0.5	0.5	0.5	28	24	24
Q9SYT0	Annexin D1 OS=Arabidopsis thaliana GN=ANN1 PE=1 SV=1	36182	0.5	0.5	0.5	29	21	26
P29515	Tubulin beta-7 chain OS=Arabidopsis thaliana GN=TUBB7 PE=2 SV=1	50714	0.5	0.5	0.5	34	17	24
B9DGD1	Glutamine synthetase OS=Arabidopsis thaliana GN=At5g35630 PE=2 SV=1	47381	3	0.5	0.5	47	30	37
Q9SRZ6	Cytosolic isocitrate dehydrogenase [NADP] OS=Arabidopsis thaliana GN=CICDH PE=2 SV=1	45717	0.5	0.5	0.5	27	21	26
P53492	Actin-7 OS=Arabidopsis thaliana GN=ACT7 PE=1 SV=1	41709	0.5	0.5	0.5	34	18	21
F4I3L1	Phosphoglycerate kinase OS=Arabidopsis thaliana GN=At1g56190 PE=3 SV=1	42589	0.5	9	10	67	51	56
Q3MK93	Putative uncharacterized protein OS=Arabidopsis thaliana PE=2 SV=1	70553	0.5	2	0.5	42	23	23
F4I576	Monodehydroascorbate reductase OS=Arabidopsis thaliana GN=MDAR6 PE=4 SV=1	52083	0.5	0.5	0.5	30	17	21
C0Z2J4	AT1G57720 protein OS=Arabidopsis thaliana GN=At1g57720 PE=2 SV=1	43925	0.5	0.5	0.5	25	18	24
Q0WL95	AT3G18780 protein OS=Arabidopsis thaliana GN=At3g18780 PE=2 SV=1	41850	0.5	0.5	0.5	30	18	19
Q9C5C2	Myrosinase 2 OS=Arabidopsis thaliana GN=TGG2 PE=1 SV=1	62692	0.5	0.5	0.5	28	20	19
P23321	Oxygen-evolving enhancer protein 1-1, chloroplastic OS=Arabidopsis thaliana GN=PSBO1 PE=1 SV=2	35121	39	0.5	0.5	38	31	34
Q9LXC9	Soluble inorganic pyrophosphatase 6, chloroplastic OS=Arabidopsis thaliana GN=PPA6 PE=1 SV=1	33359	0.5	0.5	0.5	26	17	21
Q9ASR0	Tubulin beta-3 chain OS=Arabidopsis thaliana GN=TUBB3 PE=2 SV=2	50701	3	0.5	0.5	44	25	31
P93819	Malate dehydrogenase, cytoplasmic 1 OS=Arabidopsis thaliana GN=MDH1 PE=1 SV=2	35548	3	0.5	0.5	36	22	33
B9DHI9	AT1G09640 protein OS=Arabidopsis thaliana GN=At1g09640 PE=2 SV=1	46631	0.5	0.5	0.5	25	14	21
Q9SAJ4	Phosphoglycerate kinase OS=Arabidopsis thaliana GN=T8K14.3 PE=1 SV=1	42105	0.5	0.5	0.5	23	20	17
Q9LR30	Glutamate--glyoxylate aminotransferase 1 OS=Arabidopsis thaliana GN=GGAT1 PE=1 SV=1	53267	3	0.5	1	43	32	39
Q56YA5	Serine--glyoxylate aminotransferase OS=Arabidopsis thaliana GN=AGT1 PE=1 SV=2	44180	0.5	0.5	0.5	24	15	19
P21238	Chaperonin 60 subunit alpha 1, chloroplastic OS=Arabidopsis thaliana GN=CPN60A1 PE=1 SV=2	62034	6	0.5	3	69	42	51
P42799	Glutamate-1-semialdehyde 2,1-aminomutase 1, chloroplastic OS=Arabidopsis thaliana GN=GSA1 PE=2 SV=1	50337	0.5	0.5	0.5	22	18	16
P46283	Sedoheptulose-1,7-bisphosphatase, chloroplastic OS=Arabidopsis thaliana GN=At3g55800 PE=2 SV=1	42388	1	0.5	0.5	28	17	23
Q8LER3	Probable xyloglucan endotransglucosylase/hydrolase protein 7 OS=Arabidopsis thaliana GN=XTH7 PE=2 SV=2	33659	0.5	0.5	1	22	20	24
Q9ZUC1	Quinone oxidoreductase-like protein At1g23740, chloroplastic OS=Arabidopsis thaliana GN=At1g23740 PE=2 SV=2	40961	0.5	0.5	0.5	20	16	16
C0SVD5	Putative uncharacterized protein At3g44310 (Fragment) OS=Arabidopsis thaliana GN=At3g44310 PE=2 SV=1	38128	0.5	0.5	4	28	20	27
F4IGL5	Fructose-bisphosphate aldolase OS=Arabidopsis thaliana GN=FBA1 PE=3 SV=1	41781	8	0.5	8	45	45	54
Q9M0F4	Acid phosphatase-like protein OS=Arabidopsis thaliana GN=At4g29270 PE=2 SV=1	28728	0.5	1	4	35	24	32
Q43316	Porphobilinogen deaminase, chloroplastic OS=Arabidopsis thaliana GN=HEMC PE=1 SV=1	41017	0.5	0.5	0.5	18	17	16
Q96255	Phosphoserine aminotransferase 1, chloroplastic OS=Arabidopsis thaliana GN=PSAT1 PE=1 SV=1	47329	0.5	0.5	0.5	20	15	16
Q9FXA2	Polyadenylate-binding protein 8 OS=Arabidopsis thaliana GN=PAB8 PE=1 SV=1	72733	0.5	0.5	0.5	26	15	10
P12411	Tubulin beta-1 chain OS=Arabidopsis thaliana GN=TUBB1 PE=2 SV=1	50185	3	0.5	0.5	34	22	23
B9DHU0	AT1G20620 protein (Fragment) OS=Arabidopsis thaliana GN=At1g20620 PE=2 SV=1	52982	0.5	0.5	0.5	19	15	16
Q56X90	Carbonic anhydrase OS=Arabidopsis thaliana GN=At3g01500 PE=2 SV=1	28166	24	0.5	13	63	44	59
O80852	Glutathione S-transferase F9 OS=Arabidopsis thaliana GN=GSTF9 PE=1 SV=1	24131	2	0.5	0.5	30	16	24
Q96291	2-Cys peroxiredoxin BAS1, chloroplastic OS=Arabidopsis thaliana GN=BAS1 PE=1 SV=2	29074	11	0.5	0.5	29	21	25
Q9SIF2	Heat shock protein 90-5, chloroplastic OS=Arabidopsis thaliana GN=HSP90-5 PE=1 SV=1	88608	0.5	0.5	0.5	29	8	10
Q9ZRW8	Glutathione S-transferase U19 OS=Arabidopsis thaliana GN=GSTU19 PE=1 SV=1	25634	0.5	0.5	0.5	24	10	13
O23254	Serine hydroxymethyltransferase 4 OS=Arabidopsis thaliana GN=SHM4 PE=1 SV=1	51685	0.5	0.5	0.5	19	11	16
O65581	Fructose-bisphosphate aldolase OS=Arabidopsis thaliana GN=M3E9.40 PE=2 SV=1	38270	0.5	0.5	0.5	18	13	15
Q42522	Glutamate-1-semialdehyde 2,1-aminomutase 2, chloroplastic OS=Arabidopsis thaliana GN=GSA2 PE=2 SV=2	50109	1	0.5	0.5	22	18	16
Q9XF89	Chlorophyll a-b binding protein CP26, chloroplastic OS=Arabidopsis thaliana GN=LHCB5 PE=1 SV=1	30138	10	0.5	0.5	26	21	22
Q9SJL8	S-adenosylmethionine synthase 3 OS=Arabidopsis thaliana GN=METK3 PE=1 SV=1	42471	0.5	0.5	0.5	17	11	15
F4K007	Luminal-binding protein 2 OS=Arabidopsis thaliana GN=BIP2 PE=3 SV=1	67359	5	0.5	0.5	26	19	20
P25851	Fructose-1,6-bisphosphatase, chloroplastic OS=Arabidopsis thaliana GN=FBP PE=1 SV=2	45134	4	0.5	2	41	28	31
P48491	Triosephosphate isomerase, cytosolic OS=Arabidopsis thaliana GN=CTIMC PE=1 SV=2	27152	0.5	0.5	0.5	11	13	16
Q8W493	Ferredoxin--NADP reductase, leaf isozyme 2, chloroplastic OS=Arabidopsis thaliana GN=LFNR2 PE=1 SV=1	41142	0.5	0.5	0.5	18	7	15
P25819	Catalase-2 OS=Arabidopsis thaliana GN=CAT2 PE=2 SV=3	56895	0.5	0.5	0.5	20	9	10
Q0WWL2	Glutamine synthetase OS=Arabidopsis thaliana GN=At1g66200 PE=2 SV=1	39209	0.5	0.5	0.5	13	10	16
Q9FKW6	Ferredoxin--NADP reductase, leaf isozyme 1, chloroplastic OS=Arabidopsis thaliana GN=LFNR1 PE=1 SV=1	40301	0.5	0.5	0.5	17	10	12
Q8H161	Putative 2,3-bisphosphoglycerate-independent phosphoglycerate mutase OS=Arabidopsis thaliana GN=At1g09780 PE=2 SV=1	60494	1	0.5	0.5	23	11	16
F4JTV5	Adenosylhomocysteinase OS=Arabidopsis thaliana GN=MEE58 PE=3 SV=1	39994	0.5	0.5	1	27	0.5	21
Q94B78	Glycine dehydrogenase (decarboxylating) 1, mitochondrial OS=Arabidopsis thaliana GN=GLDP1 PE=1 SV=2	112853	0.5	0.5	0.5	37	0.5	0.5
Q9S841	Oxygen-evolving enhancer protein 1-2, chloroplastic OS=Arabidopsis thaliana GN=PSBO2 PE=1 SV=1	34998	32	0.5	2	32	29	32
P42761	Glutathione S-transferase F10 OS=Arabidopsis thaliana GN=GSTF10 PE=1 SV=3	24215	0.5	0.5	1	19	12	12
Q8GY15	Putative tubulin beta-6 chain OS=Arabidopsis thaliana GN=At5g12250/MXC9_21 PE=2 SV=1	50581	0.5	0.5	0.5	23	13	0.5
P30184	Leucine aminopeptidase 1 OS=Arabidopsis thaliana GN=PM25 PE=1 SV=1	54475	0.5	0.5	0.5	15	9	11
Q0WWW3	GDP-mannose 3~,5~-epimerase OS=Arabidopsis thaliana GN=At5g28840 PE=2 SV=1	42731	0.5	0.5	0.5	17	7	11
Q38882	Phospholipase D alpha 1 OS=Arabidopsis thaliana GN=PLDALPHA1 PE=1 SV=2	91790	0.5	0.5	0.5	28	4	3
P29516	Tubulin beta-8 chain OS=Arabidopsis thaliana GN=TUBB8 PE=2 SV=2	50574	0.5	0.5	0.5	34	0.5	0.5
P51818	Heat shock protein 90-3 OS=Arabidopsis thaliana GN=HSP90-3 PE=1 SV=2	80002	0.5	0.5	0.5	34	0.5	0.5
Q39141	At2g34420/T31E10.24 OS=Arabidopsis thaliana GN=Lhb1B2 PE=2 SV=1	28036	0.5	0.5	0.5	14	0.5	20
Q541W9	Putative uncharacterized protein At3g12110/T21B14_108 OS=Arabidopsis thaliana GN=At3g12110 PE=2 SV=1	41648	0.5	0.5	8	23	11	0.5
B9DHQ0	Tubulin alpha-5 chain OS=Arabidopsis thaliana GN=TUBA5 PE=1 SV=2	49622	0.5	0.5	0.5	16	7	11
Q42105	Elongation factor 1 alpha (Fragment) OS=Arabidopsis thaliana PE=2 SV=1	7121	2	0.5	0.5	19	17	12
Q9XFT3	Oxygen-evolving enhancer protein 3-1, chloroplastic OS=Arabidopsis thaliana GN=PSBQ1 PE=1 SV=3	23852	1	0.5	0.5	38	7	7
O49485	D-3-phosphoglycerate dehydrogenase 1, chloroplastic OS=Arabidopsis thaliana GN=PGDH1 PE=1 SV=1	63286	0.5	0.5	0.5	14	8	10
Q0WLF5	Cysteine synthase OS=Arabidopsis thaliana GN=At4g14880 PE=2 SV=1	52980	0.5	0.5	0.5	17	6	9
O65282	20 kDa chaperonin, chloroplastic OS=Arabidopsis thaliana GN=CPN21 PE=1 SV=2	26785	3	0.5	0.5	15	14	15
Q9LYA9	Chloroplast stem-loop binding protein of 41 kDa a, chloroplastic OS=Arabidopsis thaliana GN=CSP41A PE=1 SV=1	43903	0.5	0.5	0.5	13	7	11
P0CJ46	Actin-1 OS=Arabidopsis thaliana GN=ACT1 PE=1 SV=1	41771	0.5	0.5	0.5	21	0.5	9
Q93WN0	Selenium-binding protein 2 OS=Arabidopsis thaliana GN=SBP2 PE=1 SV=1	53903	0.5	0.5	0.5	13	7	10
F4KEX3	Malate dehydrogenase OS=Arabidopsis thaliana GN=At5g58330 PE=3 SV=1	36368	0.5	0.5	0.5	11	9	9
Q9LKR3	Mediator of RNA polymerase II transcription subunit 37a OS=Arabidopsis thaliana GN=MED37A PE=1 SV=1	73584	0.5	0.5	0.5	28	0.5	0.5
P37702	Myrosinase 1 OS=Arabidopsis thaliana GN=TGG1 PE=1 SV=1	61094	1	0.5	1	22	10	15
P55229	Glucose-1-phosphate adenylyltransferase large subunit 1, chloroplastic OS=Arabidopsis thaliana GN=ADG2 PE=1 SV=3	57638	0.5	0.5	0.5	13	7	8
F4K6B6	Heat shock protein 81-2 OS=Arabidopsis thaliana GN=HSP81-2 PE=1 SV=1	83074	0.5	0.5	0.5	0.5	12	15
Q0WLF6	AT1G78900 protein OS=Arabidopsis thaliana GN=At1g78900 PE=2 SV=1	68769	7	0.5	0.5	19	12	14
Q38814	Thiamine thiazole synthase, chloroplastic OS=Arabidopsis thaliana GN=THI1 PE=1 SV=1	36641	1	0.5	3	22	14	13
F4JYE0	Biotin carboxylase subunit CAC2 OS=Arabidopsis thaliana GN=CAC2 PE=4 SV=1	60732	0.5	0.5	0.5	13	7	7
Q0WW95	Cysteine synthase OS=Arabidopsis thaliana GN=At2g43750 PE=2 SV=1	41630	0.5	0.5	0.5	13	6	8
Q9MA79	Fructose-1,6-bisphosphatase, cytosolic OS=Arabidopsis thaliana GN=At1g43670 PE=2 SV=1	37264	0.5	0.5	0.5	11	6	10
Q9S7E9	Glutamate--glyoxylate aminotransferase 2 OS=Arabidopsis thaliana GN=GGAT2 PE=1 SV=1	53410	0.5	0.5	0.5	26	0.5	0.5
Q9STW6	Heat shock 70 kDa protein 6, chloroplastic OS=Arabidopsis thaliana GN=HSP70-6 PE=1 SV=1	76461	6	0.5	0.5	31	12	12
O22173	Polyadenylate-binding protein 4 OS=Arabidopsis thaliana GN=PAB4 PE=1 SV=1	71607	0.5	0.5	0.5	11	7	8
Q5XF32	3-isopropylmalate dehydrogenase OS=Arabidopsis thaliana GN=At5g14200 PE=2 SV=1	44134	0.5	0.5	0.5	10	5	11
Q9CA67	Geranylgeranyl diphosphate reductase, chloroplastic OS=Arabidopsis thaliana GN=CHLP PE=1 SV=1	51805	0.5	0.5	0.5	12	7	7
Q9SN86	Malate dehydrogenase, chloroplastic OS=Arabidopsis thaliana GN=At3g47520 PE=1 SV=1	42379	0.5	0.5	0.5	12	6	8
Q9ZU52	Probable fructose-bisphosphate aldolase 3, chloroplastic OS=Arabidopsis thaliana GN=FBA3 PE=1 SV=1	42301	0.5	0.5	0.5	10	7	9
A8MRE8	Triosephosphate isomerase OS=Arabidopsis thaliana GN=TIM PE=1 SV=1	32287	0.5	0.5	1	12	8	11
Q9C9W5	Glycerate dehydrogenase HPR, peroxisomal OS=Arabidopsis thaliana GN=HPR PE=1 SV=1	42221	2	2	3	46	26	42
P46422	Glutathione S-transferase F2 OS=Arabidopsis thaliana GN=GSTF2 PE=1 SV=3	24114	0.5	0.5	0.5	11	7	7
Q9SAB3	Polyadenylate-binding protein RBP45B OS=Arabidopsis thaliana GN=RBP45B PE=1 SV=1	44087	0.5	0.5	0.5	8	10	7
Q9SHP0	Phosphoserine aminotransferase 2, chloroplastic OS=Arabidopsis thaliana GN=PSAT2 PE=1 SV=1	46604	0.5	0.5	0.5	11	6	8
Q9LTX9	Heat shock 70 kDa protein 7, chloroplastic OS=Arabidopsis thaliana GN=HSP70-7 PE=2 SV=1	76950	6	0.5	0.5	26	10	12
Q56XI5	Cysteine proteinase RD21A OS=Arabidopsis thaliana GN=At1g47128 PE=2 SV=1	47804	1	0.5	0.5	12	6	12
Q93VG5	40S ribosomal protein S8-1 OS=Arabidopsis thaliana GN=RPS8A PE=2 SV=1	24978	0.5	0.5	1	11	7	12
Q944P7	Leucine aminopeptidase 3, chloroplastic OS=Arabidopsis thaliana GN=At4g30920 PE=2 SV=2	61268	0.5	0.5	0.5	10	6	8
Q9SDM9	Nitrile-specifier protein 1 OS=Arabidopsis thaliana GN=NSP1 PE=2 SV=2	51638	0.5	0.5	0.5	9	7	8
O50008	5-methyltetrahydropteroyltriglutamate--homocysteine methyltransferase 1 OS=Arabidopsis thaliana GN=MS1 PE=1 SV=1	84304	14	3	8	142	79	87
Q1WIQ6	NADP-dependent glyceraldehyde-3-phosphate dehydrogenase OS=Arabidopsis thaliana GN=ALDH11A3 PE=1 SV=2	53026	1	0.5	1	19	8	12
Q9LUT2	S-adenosylmethionine synthase 4 OS=Arabidopsis thaliana GN=METK4 PE=1 SV=1	42769	0.5	0.5	0.5	15	8	0.5
Q42052	ATP synthase beta chain (Fragment) OS=Arabidopsis thaliana PE=2 SV=1	11775	13	0.5	6	21	21	20
F4HU93	L-ascorbate peroxidase 1 OS=Arabidopsis thaliana GN=APX1 PE=1 SV=1	27503	0.5	0.5	0.5	9	5	9
F4JTH0	Aspartate aminotransferase OS=Arabidopsis thaliana GN=ASP5 PE=3 SV=1	49293	0.5	0.5	0.5	12	2	9
Q8LBI1	60S ribosomal protein L5-1 OS=Arabidopsis thaliana GN=ATL5 PE=2 SV=2	34337	0.5	0.5	0.5	7	7	9
Q9LK72	Lectin-like protein At3g16530 OS=Arabidopsis thaliana GN=At3g16530 PE=1 SV=1	30490	0.5	0.5	0.5	7	8	8
Q05758	Ketol-acid reductoisomerase, chloroplastic OS=Arabidopsis thaliana GN=At3g58610 PE=2 SV=2	63772	2	1	2	27	21	21
B9DHL6	Methylenetetrahydrofolate reductase (Fragment) OS=Arabidopsis thaliana GN=At3g59970 PE=2 SV=1	45398	0.5	0.5	0.5	13	9	0.5
P46010	Nitrilase 3 OS=Arabidopsis thaliana GN=NIT3 PE=1 SV=1	37998	0.5	0.5	0.5	9	6	7
P57751	UTP--glucose-1-phosphate uridylyltransferase 1 OS=Arabidopsis thaliana GN=UGP1 PE=2 SV=1	51887	0.5	0.5	0.5	10	7	5
P82281	Thylakoid lumenal 29 kDa protein, chloroplastic OS=Arabidopsis thaliana GN=TL29 PE=1 SV=2	37911	0.5	0.5	0.5	6	6	10
Q8LE52	Glutathione S-transferase DHAR3, chloroplastic OS=Arabidopsis thaliana GN=DHAR3 PE=1 SV=1	28496	0.5	0.5	0.5	8	6	8
Q8LEA5	2-cys peroxiredoxin-like protein OS=Arabidopsis thaliana PE=2 SV=1	29496	5	1	1	27	16	22
C0Z342	AT5G07090 protein OS=Arabidopsis thaliana GN=At5g07090 PE=2 SV=1	22445	1	0.5	0.5	7	9	9
F4J849	Monodehydroascorbate reductase (NADH) OS=Arabidopsis thaliana GN=MDAR1 PE=1 SV=1	50128	0.5	0.5	0.5	10	5	6
F4JRV2	Superoxide dismutase OS=Arabidopsis thaliana GN=FSD1 PE=3 SV=1	21085	0.5	0.5	0.5	10	5	6
Q94CE5	Gamma-aminobutyrate transaminase POP2, mitochondrial OS=Arabidopsis thaliana GN=POP2 PE=1 SV=1	55152	0.5	0.5	0.5	8	6	7
Q9FWR4	Glutathione S-transferase DHAR1, mitochondrial OS=Arabidopsis thaliana GN=DHAR1 PE=1 SV=1	23626	0.5	0.5	0.5	12	3	6
Q9M5K3	Dihydrolipoyl dehydrogenase 1, mitochondrial OS=Arabidopsis thaliana GN=LPD1 PE=1 SV=2	53954	0.5	0.5	0.5	8	5	8
Q9SGS4	Thioredoxin-like protein CDSP32, chloroplastic OS=Arabidopsis thaliana GN=CDSP32 PE=1 SV=1	33663	0.5	0.5	0.5	10	4	7
O80988	Glycine dehydrogenase (decarboxylating) 2, mitochondrial OS=Arabidopsis thaliana GN=GLDP2 PE=2 SV=1	113703	0.5	0.5	0.5	20	0.5	0.5
Q9SUI9	ATP synthase gamma chain, chloroplast (Fragment) OS=Arabidopsis thaliana GN=atpC1 PE=2 SV=1	33304	14	0.5	0.5	11	9	11
A8MSC5	AT2G47470 protein OS=Arabidopsis thaliana GN=UNE5 PE=2 SV=1	36542	0.5	0.5	0.5	10	5	5
F4HR88	Leucine-rich repeat (LRR) family protein OS=Arabidopsis thaliana GN=At1g33590 PE=4 SV=1	51709	0.5	0.5	0.5	7	5	8
F4IAH9	Lactoylglutathione lyase OS=Arabidopsis thaliana GN=GLX1 PE=1 SV=1	36268	0.5	0.5	0.5	6	3	11
F4K1Z0	Evolutionarily conserved C-terminal region 3 protein OS=Arabidopsis thaliana GN=ECT3 PE=4 SV=1	55191	0.5	0.5	0.5	8	7	5
Q9FZ47	ACT domain-containing protein ACR11 OS=Arabidopsis thaliana GN=ACR11 PE=1 SV=1	31275	0.5	0.5	0.5	7	4	9
Q9SCY0	Phosphoglucomutase, chloroplastic OS=Arabidopsis thaliana GN=PGMP PE=1 SV=2	67946	0.5	0.5	0.5	8	4	8
Q9SFH9	Delta-aminolevulinic acid dehydratase 1, chloroplastic OS=Arabidopsis thaliana GN=HEMB1 PE=2 SV=1	46661	0.5	0.5	0.5	11	4	5
C0Z3F3	AT4G13940 protein OS=Arabidopsis thaliana GN=At4g13940 PE=2 SV=1	32089	1	0.5	0.5	0.5	19	0.5
Q9LZ66	Assimilatory sulfite reductase (ferredoxin), chloroplastic OS=Arabidopsis thaliana GN=SIR PE=1 SV=1	71905	2	0.5	0.5	14	8	8
B9DG17	40S ribosomal protein SA OS=Arabidopsis thaliana GN=P40 PE=1 SV=1	31961	6	0.5	0.5	15	8	10
P38418	Lipoxygenase 2, chloroplastic OS=Arabidopsis thaliana GN=LOX2 PE=1 SV=1	101982	1	0.5	0.5	27	0.5	5
Q39161	Ferredoxin--nitrite reductase, chloroplastic OS=Arabidopsis thaliana GN=NIR1 PE=1 SV=1	65464	0.5	0.5	0.5	6	5	8
Q8L7C9	Glutathione S-transferase U20 OS=Arabidopsis thaliana GN=GSTU20 PE=1 SV=1	24991	0.5	0.5	0.5	9	5	5
Q94C92	Uroporphyrinogen decarboxylase OS=Arabidopsis thaliana GN=At2g40490 PE=2 SV=1	43523	0.5	0.5	0.5	11	4	4
Q94EG6	Uncharacterized protein At5g02240 OS=Arabidopsis thaliana GN=At5g02240 PE=1 SV=1	27086	0.5	0.5	0.5	11	3	5
Q9FGY1	Beta-D-xylosidase 1 OS=Arabidopsis thaliana GN=BXL1 PE=1 SV=1	83471	0.5	0.5	0.5	6	5	8
Q9LVI8	Glutamine synthetase cytosolic isozyme 1-3 OS=Arabidopsis thaliana GN=GLN1-3 PE=1 SV=1	38570	0.5	0.5	0.5	9	6	4
P29511	Tubulin alpha-6 chain OS=Arabidopsis thaliana GN=TUBA6 PE=1 SV=1	49506	0.5	0.5	0.5	18	0.5	0.5
Q8LA78	Malate dehydrogenase OS=Arabidopsis thaliana PE=2 SV=1	35639	0.5	0.5	1	18	0.5	0.5
Q9ASR1	Elongation factor 2 OS=Arabidopsis thaliana GN=LOS1 PE=1 SV=1	93830	4	0.5	0.5	37	7	7
Q9LZ06	Glutathione S-transferase L3 OS=Arabidopsis thaliana GN=GSTL3 PE=2 SV=1	27073	0.5	1	0.5	8	7	7
Q9SI75	Elongation factor G, chloroplastic OS=Arabidopsis thaliana GN=CPEFG PE=1 SV=1	86003	1	0.5	0.5	14	4	7
O23264	Selenium-binding protein 1 OS=Arabidopsis thaliana GN=SBP1 PE=1 SV=1	54023	0.5	0.5	0.5	7	6	5
O82089	Copper transport protein CCH OS=Arabidopsis thaliana GN=CCH PE=1 SV=1	12963	0.5	0.5	0.5	9	4	5
Q0WN31	Putative phosphoglucomutase OS=Arabidopsis thaliana GN=At1g70730 PE=2 SV=1	63442	0.5	0.5	0.5	7	3	8
Q8RUC6	Ubiquitin-NEDD8-like protein RUB2 OS=Arabidopsis thaliana GN=RUB2 PE=1 SV=3	17139	0.5	0.5	0.5	5	7	6
Q9S9M7	Putative uncharacterized protein At1g16080 OS=Arabidopsis thaliana GN=T24D18.18 PE=1 SV=1	34108	0.5	0.5	0.5	6	5	7
W8PUR4	Alpha-1,4 glucan phosphorylase (Fragment) OS=Arabidopsis thaliana GN=AT3G46970 PE=2 SV=1	95100	0.5	0.5	0.5	13	2	3
O80934	Uncharacterized protein At2g37660, chloroplastic OS=Arabidopsis thaliana GN=At2g37660 PE=1 SV=2	34858	0.5	0.5	0.5	17	0.5	0.5
Q9SZJ5	Serine hydroxymethyltransferase 1, mitochondrial OS=Arabidopsis thaliana GN=SHM1 PE=1 SV=1	57364	10	3	8	77	60	63
O80448	Pyridoxal 5~-phosphate synthase subunit PDX1.1 OS=Arabidopsis thaliana GN=PDX11 PE=1 SV=1	32841	0.5	0.5	0.5	12	0.5	5
Q9M9P3	UTP--glucose-1-phosphate uridylyltransferase 2 OS=Arabidopsis thaliana GN=UGP2 PE=1 SV=1	51706	0.5	0.5	0.5	11	0.5	6
Q9LYG3	NADP-dependent malic enzyme 2 OS=Arabidopsis thaliana GN=NADP-ME2 PE=1 SV=1	64372	3	0.5	0.5	12	7	8
B3H725	4-hydroxy-3-methylbut-2-enyl diphosphate synthase OS=Arabidopsis thaliana GN=HDS PE=3 SV=1	80371	0.5	0.5	0.5	8	5	4
C0Z224	Aminoacylase-1 OS=Arabidopsis thaliana GN=At4g38220 PE=2 SV=1	44339	0.5	0.5	0.5	8	4	5
Q0WLG8	Putative uncharacterized protein At1g70850 OS=Arabidopsis thaliana GN=At1g70850 PE=2 SV=1	35548	0.5	0.5	0.5	6	6	5
Q8LCC2	Ribosomal protein L9, putative OS=Arabidopsis thaliana PE=2 SV=1	22028	0.5	0.5	0.5	10	2	5
Q9LIK0	Plastidial pyruvate kinase 1, chloroplastic OS=Arabidopsis thaliana GN=PKP1 PE=1 SV=1	65090	0.5	0.5	0.5	6	5	6
Q9SCX3	Elongation factor 1-beta 2 OS=Arabidopsis thaliana GN=At5g19510 PE=1 SV=1	24186	0.5	0.5	0.5	5	6	6
F4JQ55	HSP90-like protein GRP94 OS=Arabidopsis thaliana GN=SHD PE=3 SV=1	94091	0.5	0.5	0.5	14	0.5	2
Q8H156	GTP-binding nuclear protein Ran-3 OS=Arabidopsis thaliana GN=RAN3 PE=1 SV=2	25064	1	1	0.5	8	8	8
B3LF87	At1g30230 OS=Arabidopsis thaliana GN=At1g30230 PE=2 SV=1	25117	0.5	0.5	0.5	8	4	4
Q9LJR2	Lectin-like protein LEC OS=Arabidopsis thaliana GN=LEC PE=1 SV=1	29731	0.5	0.5	0.5	5	5	6
Q9SHG8	At1g17100 OS=Arabidopsis thaliana GN=F20D23.21 PE=2 SV=1	25372	0.5	0.5	0.5	6	4	6
Q8W4E2	V-type proton ATPase subunit B3 OS=Arabidopsis thaliana GN=VHA-B3 PE=2 SV=1	54278	0.5	0.5	0.5	15	0.5	0.5
Q41932	Oxygen-evolving enhancer protein 3-2, chloroplastic OS=Arabidopsis thaliana GN=PSBQ2 PE=1 SV=2	24628	2	0.5	0.5	23	5	5
Q39099	Xyloglucan endotransglucosylase/hydrolase protein 4 OS=Arabidopsis thaliana GN=XTH4 PE=1 SV=1	34269	0.5	0.5	0.5	9	0.5	6
O80585	Methylenetetrahydrofolate reductase 2 OS=Arabidopsis thaliana GN=MTHFR2 PE=1 SV=2	66759	0.5	0.5	0.5	9	2	4
P29197	Chaperonin CPN60, mitochondrial OS=Arabidopsis thaliana GN=CPN60 PE=1 SV=2	61242	0.5	0.5	0.5	6	5	4
P46286	60S ribosomal protein L8-1 OS=Arabidopsis thaliana GN=RPL8A PE=1 SV=2	27842	0.5	0.5	0.5	6	2	7
Q0WWA1	Sulfite oxidase OS=Arabidopsis thaliana GN=At3g01910 PE=2 SV=1	43302	0.5	0.5	0.5	9	3	3
Q43279	Triosephosphate isomerase (Fragment) OS=Arabidopsis thaliana PE=2 SV=2	10569	0.5	0.5	0.5	5	5	5
Q8LF68	Vegetative storage protein Vsp2 OS=Arabidopsis thaliana PE=2 SV=1	29940	0.5	0.5	0.5	6	3	6
Q9LYR4	Aldolase-type TIM barrel family protein OS=Arabidopsis thaliana GN=T22N19_70 PE=2 SV=1	47670	0.5	0.5	0.5	7	4	4
Q9LZH9	60S ribosomal protein L7a-2 OS=Arabidopsis thaliana GN=RPL7AB PE=1 SV=1	29016	0.5	0.5	0.5	6	4	5
Q39142	Light-harvesting chlorophyll protein complex II subunit B1 OS=Arabidopsis thaliana GN=Lhb1B1 PE=1 SV=1	28152	0.5	0.5	0.5	0.5	0.5	14
F4JTQ0	V-type proton ATPase subunit B2 OS=Arabidopsis thaliana GN=At4g38510 PE=1 SV=1	55143	5	0.5	1	0.5	9	11
Q9SLA8	Enoyl-[acyl-carrier-protein] reductase [NADH], chloroplastic OS=Arabidopsis thaliana GN=MOD1 PE=1 SV=1	41188	0.5	0.5	1	4	5	11
Q9LQL0	Glycine cleavage system H protein 3, mitochondrial OS=Arabidopsis thaliana GN=GDH3 PE=1 SV=1	17886	1	0.5	0.5	9	4	6
F4JJ94	14-3-3-like protein GF14 chi OS=Arabidopsis thaliana GN=GRF1 PE=1 SV=1	35816	0.5	0.5	0.5	7	0.5	7
P25857	Glyceraldehyde-3-phosphate dehydrogenase GAPB, chloroplastic OS=Arabidopsis thaliana GN=GAPB PE=1 SV=2	47630	16	5	14	101	81	90
C0Z300	AT2G37660 protein OS=Arabidopsis thaliana GN=At2g37660 PE=2 SV=1	26280	1	0.5	0.5	0.5	5	9
P46643	Aspartate aminotransferase, mitochondrial OS=Arabidopsis thaliana GN=ASP1 PE=1 SV=1	47727	0.5	0.5	0.5	4	5	5
Q0WR25	Putative uncharacterized protein At3g13060 OS=Arabidopsis thaliana GN=ECT5 PE=1 SV=1	69438	0.5	0.5	0.5	9	2	3
Q93ZN9	LL-diaminopimelate aminotransferase, chloroplastic OS=Arabidopsis thaliana GN=DAP PE=1 SV=1	50364	0.5	0.5	0.5	8	2	4
Q9SGZ5	Probable beta-D-xylosidase 7 OS=Arabidopsis thaliana GN=BXL7 PE=2 SV=2	83839	0.5	0.5	0.5	7	2	5
Q9FI56	Chaperone protein ClpC1, chloroplastic OS=Arabidopsis thaliana GN=CLPC1 PE=1 SV=1	103388	0.5	0.5	0.5	13	0.5	0.5
Q9LK36	Adenosylhomocysteinase 2 OS=Arabidopsis thaliana GN=SAHH2 PE=1 SV=1	53125	0.5	0.5	0.5	13	0.5	0.5
Q9SE60	Methylenetetrahydrofolate reductase 1 OS=Arabidopsis thaliana GN=MTHFR1 PE=1 SV=1	66246	0.5	0.5	0.5	0.5	0.5	13
P25855	Glycine cleavage system H protein 1, mitochondrial OS=Arabidopsis thaliana GN=GDH1 PE=1 SV=1	17936	0.5	0.5	0.5	8	0.5	5
P42644	14-3-3-like protein GF14 psi OS=Arabidopsis thaliana GN=GRF3 PE=1 SV=2	28588	0.5	0.5	0.5	6	0.5	7
Q93VC7	30S ribosomal protein S1, chloroplastic OS=Arabidopsis thaliana GN=RPS1 PE=1 SV=1	45082	0.5	0.5	0.5	9	4	0.5
Q9M1X0	Ribosome-recycling factor, chloroplastic OS=Arabidopsis thaliana GN=RRF PE=2 SV=2	30403	3	0.5	2	13	9	9
Q9LT39	Leucine-rich repeat-containing protein OS=Arabidopsis thaliana GN=At3g20820 PE=2 SV=1	39837	2	0.5	0.5	9	5	6
O24653	Guanosine nucleotide diphosphate dissociation inhibitor 2 OS=Arabidopsis thaliana GN=GDI2 PE=2 SV=1	49507	0.5	0.5	0.5	5	4	4
P17597	Acetolactate synthase, chloroplastic OS=Arabidopsis thaliana GN=ALS PE=1 SV=1	72539	0.5	0.5	0.5	5	3	5
Q8W593	Probable lactoylglutathione lyase, chloroplastic OS=Arabidopsis thaliana GN=At1g67280 PE=1 SV=1	39142	0.5	0.5	0.5	7	2	4
Q9C522	ATP-citrate synthase beta chain protein 1 OS=Arabidopsis thaliana GN=ACLB-1 PE=2 SV=1	65772	0.5	0.5	0.5	5	2	6
P41377	Eukaryotic initiation factor 4A-2 OS=Arabidopsis thaliana GN=TIF4A-2 PE=1 SV=1	46733	0.5	0.5	0.5	12	0.5	0.5
F6M3L4	Pyridoxine biosynthesis protein OS=Arabidopsis thaliana GN=PDX1.3 PE=2 SV=1	33195	1	0.5	0.5	7	4	5
F4JBC9	Peroxiredoxin Q OS=Arabidopsis thaliana GN=ATPRX Q PE=4 SV=1	23791	0.5	0.5	0.5	11	0.5	1
Q94BT5	At2g47730/F17A22.12 OS=Arabidopsis thaliana PE=2 SV=1	19729	0.5	0.5	0.5	0.5	5	7
Q9LW57	Probable plastid-lipid-associated protein 6, chloroplastic OS=Arabidopsis thaliana GN=PAP6 PE=1 SV=1	30436	1	0.5	0.5	6	3	6
A0A075M3N4	Ribulose bisphosphate carboxylase small chain (Fragment) OS=Arabidopsis thaliana GN=rbcS PE=3 SV=1	18506	0.5	0.5	0.5	4	2	6
F4ICZ4	Putative hydrolase OS=Arabidopsis thaliana GN=At1g52510 PE=4 SV=1	32121	0.5	0.5	0.5	3	4	5
F4J504	Superoxide dismutase OS=Arabidopsis thaliana GN=MSD1 PE=1 SV=1	25329	0.5	0.5	0.5	5	4	3
P33207	3-oxoacyl-[acyl-carrier-protein] reductase, chloroplastic OS=Arabidopsis thaliana GN=At1g24360 PE=1 SV=2	33527	0.5	0.5	0.5	4	3	5
P42734	Probable cinnamyl alcohol dehydrogenase 9 OS=Arabidopsis thaliana GN=CAD9 PE=2 SV=2	38909	0.5	0.5	0.5	6	2	4
P55228	Glucose-1-phosphate adenylyltransferase small subunit, chloroplastic OS=Arabidopsis thaliana GN=APS1 PE=2 SV=2	56615	0.5	0.5	0.5	7	3	2
Q42267	Carrier protein (Fragment) OS=Arabidopsis thaliana PE=2 SV=1	13873	0.5	0.5	0.5	5	3	4
Q94K05	T-complex protein 1 subunit theta OS=Arabidopsis thaliana GN=CCT8 PE=1 SV=1	58902	0.5	0.5	0.5	6	3	3
Q9S7B5	Threonine synthase 1, chloroplastic OS=Arabidopsis thaliana GN=TS1 PE=1 SV=1	57740	0.5	0.5	0.5	6	3	3
Q96266	Glutathione S-transferase F8, chloroplastic OS=Arabidopsis thaliana GN=GSTF8 PE=1 SV=3	29213	0.5	0.5	0.5	11	0.5	0.5
Q42064	60S ribosomal protein L8-3 OS=Arabidopsis thaliana GN=RPL8C PE=1 SV=2	27931	0.5	0.5	0.5	5	0.5	6
F4HSX1	Adenine phosphoribosyl transferase 1 OS=Arabidopsis thaliana GN=APT1 PE=1 SV=1	30968	1	0.5	0.5	10	2	4
F4KGV2	14-3-3-like protein GF14 lambda OS=Arabidopsis thaliana GN=GRF6 PE=3 SV=1	27701	0.5	0.5	0.5	2	4	5
Q93WJ8	Monodehydroascorbate reductase 2 OS=Arabidopsis thaliana GN=MDAR2 PE=2 SV=1	47450	0.5	0.5	0.5	4	3	4
Q9LKR8	Rubisco accumulation factor 1, chloroplastic OS=Arabidopsis thaliana GN=RAF1 PE=2 SV=1	48207	0.5	0.5	0.5	5	2	4
Q9LU41	Calcium-transporting ATPase 9, plasma membrane-type OS=Arabidopsis thaliana GN=ACA9 PE=2 SV=2	118693	0.5	0.5	0.5	6	2	3
F4I0C1	Uncharacterized protein OS=Arabidopsis thaliana GN=ECT4 PE=4 SV=1	65200	0.5	0.5	0.5	10	0.5	0.5
O82660	Photosystem II stability/assembly factor HCF136, chloroplastic OS=Arabidopsis thaliana GN=HCF136 PE=1 SV=1	44076	4	0.5	0.5	6	4	6
Q9S726	Probable ribose-5-phosphate isomerase 3, chloroplastic OS=Arabidopsis thaliana GN=RPI3 PE=1 SV=1	29287	7	1	5	20	14	18
Q0WVD8	Adenylate translocator OS=Arabidopsis thaliana GN=At3g08580 PE=2 SV=1	41449	3	0.5	0.5	7	4	5
F4IVZ7	Ribulose bisphosphate carboxylase/oxygenase activase OS=Arabidopsis thaliana GN=RCA PE=1 SV=1	48469	37	20	40	229	166	231
O04314	PYK10-binding protein 1 OS=Arabidopsis thaliana GN=PBP1 PE=1 SV=1	32138	1	0.5	0.5	6	3	4
C0Z349	AT5G14780 protein OS=Arabidopsis thaliana GN=At5g14780 PE=2 SV=1	25099	0.5	1	0.5	7	5	0.5
A0A090MHY5	Glucose-6-phosphate isomerase OS=Arabidopsis thaliana GN=PGI1 (At4g24620) PE=2 SV=1	66765	0.5	0.5	0.5	8	1	1
F4JUT8	Plasma-membrane associated cation-binding protein 1 OS=Arabidopsis thaliana GN=PCAP1 PE=1 SV=1	18053	0.5	0.5	0.5	3	3	4
O04496	Aspartyl protease AED3 OS=Arabidopsis thaliana GN=AED3 PE=1 SV=1	47631	0.5	0.5	0.5	4	4	2
Q04836	31 kDa ribonucleoprotein, chloroplastic OS=Arabidopsis thaliana GN=CP31A PE=1 SV=1	35766	0.5	0.5	0.5	2	1	7
Q1JPL7	Pectinesterase/pectinesterase inhibitor 18 OS=Arabidopsis thaliana GN=PME18 PE=1 SV=3	61648	0.5	0.5	0.5	6	2	2
Q8L7N0	T-complex protein 1 subunit zeta 2 OS=Arabidopsis thaliana GN=CCT6B PE=1 SV=1	58891	0.5	0.5	0.5	7	2	1
Q8VYI4	Aspartate semialdehyde dehydrogenase OS=Arabidopsis thaliana GN=At1g14810 PE=2 SV=1	40720	0.5	0.5	0.5	5	2	3
Q9LSV0	Glyoxylate/succinic semialdehyde reductase 1 OS=Arabidopsis thaliana GN=GLYR1 PE=1 SV=1	30672	0.5	0.5	0.5	3	2	5
Q9LVJ1	Subtilisin-like protease SBT1.4 OS=Arabidopsis thaliana GN=SBT1.4 PE=2 SV=1	81766	0.5	0.5	0.5	4	2	4
Q9SSA5	Peptidyl-prolyl cis-trans isomerase CYP38, chloroplastic OS=Arabidopsis thaliana GN=CYP38 PE=1 SV=1	47952	0.5	0.5	0.5	2	4	4
Q8L785	Glycine--tRNA ligase, chloroplastic/mitochondrial 2 OS=Arabidopsis thaliana GN=EDD1 PE=1 SV=1	119698	0.5	0.5	0.5	9	0.5	0.5
A0A075M569	Ribulose bisphosphate carboxylase small chain (Fragment) OS=Arabidopsis thaliana GN=rbcS PE=3 SV=1	18517	0.5	0.5	0.5	5	0.5	4
Q9LIA8	UDP-glucose 6-dehydrogenase 2 OS=Arabidopsis thaliana GN=UGD2 PE=1 SV=1	53139	0.5	0.5	0.5	6	0.5	3
Q9SF85	Adenosine kinase 1 OS=Arabidopsis thaliana GN=ADK1 PE=1 SV=1	37812	0.5	0.5	0.5	0.5	3	6
Q9XI93	At1g13930/F16A14.27 OS=Arabidopsis thaliana GN=F7A19.2 PE=1 SV=1	16154	0.5	0.5	0.5	5	0.5	4
Q9SY97	Photosystem I chlorophyll a/b-binding protein 3-1, chloroplastic OS=Arabidopsis thaliana GN=LHCA3 PE=1 SV=1	29163	15	1	5	20	14	14
Q0WRE5	Ribosomal protein L17-like protein OS=Arabidopsis thaliana GN=At1g67430 PE=2 SV=1	19842	2	0.5	0.5	8	3	4
F4JFY4	L-ascorbate peroxidase S OS=Arabidopsis thaliana GN=SAPX PE=3 SV=1	37393	0.5	0.5	0.5	5	2	2
O49499	Caffeoyl-CoA O-methyltransferase 1 OS=Arabidopsis thaliana GN=CCOAOMT1 PE=1 SV=1	29137	0.5	0.5	0.5	2	2	5
P0DKC3	Phosphoglycolate phosphatase 1A, chloroplastic OS=Arabidopsis thaliana GN=PGLP1A PE=1 SV=1	39736	0.5	0.5	0.5	3	1	5
Q8L934	Nucleoid DNA-binding-like protein OS=Arabidopsis thaliana PE=2 SV=1	45461	0.5	0.5	0.5	6	1	2
Q8VZ23	NAD(P)-linked oxidoreductase superfamily protein OS=Arabidopsis thaliana GN=At1g04420 PE=2 SV=1	46398	0.5	0.5	0.5	5	3	1
Q8VZC3	Delta-1-pyrroline-5-carboxylate dehydrogenase 12A1, mitochondrial OS=Arabidopsis thaliana GN=ALDH12A1 PE=2 SV=1	61734	0.5	0.5	0.5	4	2	3
Q94AM1	Organellar oligopeptidase A, chloroplastic/mitochondrial OS=Arabidopsis thaliana GN=OOP PE=1 SV=1	88701	0.5	0.5	0.5	6	1	2
Q9CAV0	40S ribosomal protein S3a-1 OS=Arabidopsis thaliana GN=RPS3AA PE=1 SV=3	29832	0.5	0.5	0.5	4	2	3
Q9FLW9	Plastidial pyruvate kinase 2 OS=Arabidopsis thaliana GN=PKP2 PE=1 SV=1	63481	0.5	0.5	0.5	5	1	3
Q9LZ82	Protein BTR1 OS=Arabidopsis thaliana GN=BTR1 PE=1 SV=1	33800	0.5	0.5	0.5	5	2	2
Q9S757	Bifunctional L-3-cyanoalanine synthase/cysteine synthase C1, mitochondrial OS=Arabidopsis thaliana GN=CYSC1 PE=1 SV=1	39902	0.5	0.5	0.5	4	2	3
Q9SA73	Obg-like ATPase 1 OS=Arabidopsis thaliana GN=YchF1 PE=1 SV=1	44443	0.5	0.5	0.5	7	1	1
Q9SZ83	Uncharacterized oxidoreductase At4g09670 OS=Arabidopsis thaliana GN=At4g09670 PE=1 SV=1	39537	0.5	0.5	0.5	3	3	3
Q9ZPZ4	Putative uncharacterized protein At1g09310 OS=Arabidopsis thaliana GN=T31J12.3 PE=1 SV=1	19935	0.5	0.5	0.5	2	3	4
W8PVH6	Glycosyltransferase (Fragment) OS=Arabidopsis thaliana GN=AT3G02230 PE=2 SV=1	40602	0.5	0.5	0.5	4	2	3
F4HQD4	Heat shock 70 kDa protein 15 OS=Arabidopsis thaliana GN=HSP70-15 PE=1 SV=1	91623	0.5	0.5	0.5	8	0.5	0.5
Q56Z19	Fructose bisphosphate aldolase-like protein (Fragment) OS=Arabidopsis thaliana GN=At3g52930 PE=2 SV=1	7398	0.5	0.5	0.5	8	0.5	0.5
Q5GM68	Phosphoenolpyruvate carboxylase 2 OS=Arabidopsis thaliana GN=PPC2 PE=1 SV=2	109684	0.5	0.5	0.5	8	0.5	0.5
Q8VZH2	Aminopeptidase M1 OS=Arabidopsis thaliana GN=APM1 PE=1 SV=1	98117	0.5	0.5	0.5	8	0.5	0.5
G1C2S9	ATP synthase subunit alpha OS=Arabidopsis thaliana GN=atp1 PE=3 SV=1	54995	6	1	1	10	8	8
Q9LJE4	Chaperonin 60 subunit beta 2, chloroplastic OS=Arabidopsis thaliana GN=CPN60B2 PE=1 SV=1	63302	5	0.5	6	54	0.5	35
Q0WV25	Tubulin alpha-4 chain OS=Arabidopsis thaliana GN=TUBA4 PE=2 SV=2	49509	1	1	2	0.5	9	16
Q9S7J7	At2g05070/F1O13.20 OS=Arabidopsis thaliana GN=LHCB2.2 PE=2 SV=1	28602	20	0.5	5	11	7	13
Q42029	Oxygen-evolving enhancer protein 2-1, chloroplastic OS=Arabidopsis thaliana GN=PSBP1 PE=1 SV=2	28078	16	13	16	132	49	82
Q9ZUU4	RNA-binding protein CP29B, chloroplastic OS=Arabidopsis thaliana GN=CP29B PE=1 SV=1	30699	4	0.5	0.5	4	3	5
A8MR07	Pyruvate kinase OS=Arabidopsis thaliana GN=At3g52990 PE=2 SV=1	51857	0.5	0.5	0.5	5	0.5	3
P46309	Glutamate--cysteine ligase, chloroplastic OS=Arabidopsis thaliana GN=GSH1 PE=1 SV=2	58525	0.5	0.5	0.5	4	0.5	4
Q0WUS4	Malate dehydrogenase OS=Arabidopsis thaliana GN=At2g22780 PE=2 SV=1	37442	0.5	0.5	0.5	6	0.5	2
Q9C6U3	Putative uncharacterized protein T8G24.2 (Fragment) OS=Arabidopsis thaliana GN=T8G24.2 PE=4 SV=1	34679	0.5	0.5	0.5	5	0.5	3
Q9T0A7	UDP-glucose 4-epimerase 2 OS=Arabidopsis thaliana GN=UGE2 PE=1 SV=1	38358	0.5	0.5	0.5	5	0.5	3
P31265	Translationally-controlled tumor protein 1 OS=Arabidopsis thaliana GN=TCTP1 PE=1 SV=2	18898	0.5	0.5	0.5	2	3	3
P56798	30S ribosomal protein S3, chloroplastic OS=Arabidopsis thaliana GN=rps3 PE=3 SV=1	25173	0.5	0.5	0.5	4	2	2
Q501F7	At1g21440 OS=Arabidopsis thaliana GN=At1g21440 PE=2 SV=1	36284	0.5	0.5	0.5	4	3	1
Q8L865	Quinone oxidoreductase-like protein OS=Arabidopsis thaliana GN=At5g16970 PE=2 SV=1	38113	0.5	0.5	0.5	4	1	3
Q8LEZ6	Adenylosuccinate synthetase, chloroplastic OS=Arabidopsis thaliana GN=PURA PE=2 SV=1	52943	0.5	0.5	0.5	3	2	3
Q8W456	Putative uncharacterized protein At1g20220 OS=Arabidopsis thaliana GN=T20H2.2 PE=2 SV=1	26036	0.5	0.5	0.5	5	1	2
Q9C969	At1g80360 OS=Arabidopsis thaliana GN=F5I6.11 PE=1 SV=1	43733	0.5	0.5	0.5	4	2	2
Q9FLG1	Beta-D-xylosidase 4 OS=Arabidopsis thaliana GN=BXL4 PE=1 SV=1	84255	0.5	0.5	0.5	3	3	2
Q9FMW0	Putative uncharacterized protein OS=Arabidopsis thaliana PE=4 SV=1	58143	0.5	0.5	0.5	3	2	3
Q9M5K2	Dihydrolipoyl dehydrogenase 2, mitochondrial OS=Arabidopsis thaliana GN=LPD2 PE=1 SV=1	53952	0.5	0.5	0.5	2	2	4
Q9SUW2	Adenine phosphoribosyltransferase 3 OS=Arabidopsis thaliana GN=APT3 PE=1 SV=1	20339	0.5	0.5	0.5	5	2	1
Q9SUR0	AT4G23670 protein OS=Arabidopsis thaliana GN=F9D16.140 PE=2 SV=1	17507	0.5	0.5	0.5	7	0.5	0.5
Q9SYW8	Photosystem I chlorophyll a/b-binding protein 2, chloroplastic OS=Arabidopsis thaliana GN=LHCA2 PE=1 SV=1	27737	2	0.5	0.5	6	4	2
Q9SW18	Magnesium protoporphyrin IX methyltransferase, chloroplastic OS=Arabidopsis thaliana GN=CHLM PE=1 SV=1	33775	1	0.5	0.5	5	2	3
Q0WLE7	Putative uncharacterized protein At1g43170 OS=Arabidopsis thaliana GN=At1g43170 PE=2 SV=1	63315	0.5	1	0.5	2	3	4
F4K7D6	S-(hydroxymethyl)glutathione dehydrogenase OS=Arabidopsis thaliana GN=HOT5 PE=1 SV=1	42016	0.5	0.5	0.5	5	0.5	2
O23708	Proteasome subunit alpha type-2-A OS=Arabidopsis thaliana GN=PAB1 PE=1 SV=1	25685	0.5	0.5	0.5	4	0.5	3
P21218	Protochlorophyllide reductase B, chloroplastic OS=Arabidopsis thaliana GN=PORB PE=1 SV=3	43332	0.5	0.5	0.5	4	3	0.5
Q8LB97	3-isopropylmalate dehydrogenase OS=Arabidopsis thaliana PE=2 SV=1	43860	0.5	0.5	0.5	0.5	3	4
Q96327	ERBB-3 BINDING PROTEIN 1 OS=Arabidopsis thaliana GN=EBP1 PE=1 SV=1	42952	0.5	0.5	0.5	4	0.5	3
Q9SEI2	26S protease regulatory subunit 6A homolog A OS=Arabidopsis thaliana GN=RPT5A PE=1 SV=1	47450	0.5	0.5	0.5	6	1	0.5
B9DGD6	Acetyl-coenzyme A synthetase, chloroplastic/glyoxysomal OS=Arabidopsis thaliana GN=ACS PE=1 SV=1	81837	0.5	0.5	0.5	3	2	2
C0SUV0	Putative uncharacterized protein At1g12840 (Fragment) OS=Arabidopsis thaliana GN=At1g12840 PE=2 SV=1	42593	0.5	0.5	0.5	3	1	3
C0Z2J2	AT2G19940 protein OS=Arabidopsis thaliana GN=At2g19940 PE=2 SV=1	44108	0.5	0.5	0.5	3	1	3
C0Z2S4	AT1G18540 protein OS=Arabidopsis thaliana GN=At1g18540 PE=2 SV=1	18194	0.5	0.5	0.5	2	1	4
F4HZB5	Protein NETWORKED 1D OS=Arabidopsis thaliana GN=NET1D PE=3 SV=1	198428	0.5	0.5	0.5	2	3	2
F4IP53	14-3-3-like protein GF14 mu OS=Arabidopsis thaliana GN=GRF9 PE=3 SV=1	29445	0.5	0.5	0.5	3	1	3
F4KHF4	Beta-ketoacyl-[acyl carrier protein] synthase I OS=Arabidopsis thaliana GN=KAS I PE=3 SV=1	52061	0.5	0.5	0.5	4	1	2
O81149	Proteasome subunit alpha type-5-A OS=Arabidopsis thaliana GN=PAE1 PE=1 SV=1	25931	0.5	0.5	0.5	3	1	3
P34066	Proteasome subunit alpha type-1-A OS=Arabidopsis thaliana GN=PAF1 PE=1 SV=3	30457	0.5	0.5	0.5	4	1	2
P34790	Peptidyl-prolyl cis-trans isomerase CYP18-3 OS=Arabidopsis thaliana GN=CYP18-3 PE=1 SV=1	18361	0.5	0.5	0.5	5	1	1
P51412	50S ribosomal protein L21, chloroplastic OS=Arabidopsis thaliana GN=RPL21 PE=2 SV=1	24024	0.5	0.5	0.5	4	1	2
Q0WLB0	Xyloglucan endotransglucosylase/hydrolase OS=Arabidopsis thaliana GN=At4g30270 PE=2 SV=1	30736	0.5	0.5	0.5	2	1	4
Q0WP12	Thiocyanate methyltransferase 1 OS=Arabidopsis thaliana GN=HOL1 PE=1 SV=1	27391	0.5	0.5	0.5	5	1	1
Q56WK7	Glucose-6-phosphate 1-dehydrogenase (Fragment) OS=Arabidopsis thaliana GN=At5g35790 PE=2 SV=1	41653	0.5	0.5	0.5	3	2	2
Q7DLG4	Arginyl-tRNA synthetase OS=Arabidopsis thaliana PE=3 SV=1	66282	0.5	0.5	0.5	3	1	3
Q8H7F8	Putative uncharacterized protein (Fragment) OS=Arabidopsis thaliana PE=2 SV=2	18420	0.5	0.5	0.5	3	2	2
Q93ZB6	Uroporphyrinogen decarboxylase 1, chloroplastic OS=Arabidopsis thaliana GN=HEME1 PE=2 SV=2	46225	0.5	0.5	0.5	4	1	2
Q940P8	T-complex protein 1 subunit beta OS=Arabidopsis thaliana GN=CCT2 PE=1 SV=1	57250	0.5	0.5	0.5	5	1	1
Q945K7	Isocitrate dehydrogenase [NAD] catalytic subunit 5, mitochondrial OS=Arabidopsis thaliana GN=IDH5 PE=2 SV=1	40599	0.5	0.5	0.5	3	2	2
Q9FMH8	Probable cysteine protease RD21B OS=Arabidopsis thaliana GN=RD21B PE=1 SV=1	51171	0.5	0.5	0.5	3	1	3
Q9LJH8	Oligouridylate-binding protein 1C OS=Arabidopsis thaliana GN=UBP1C PE=1 SV=1	47059	0.5	0.5	0.5	3	2	2
Q9LR75	Coproporphyrinogen-III oxidase 1, chloroplastic OS=Arabidopsis thaliana GN=CPX1 PE=2 SV=1	43769	0.5	0.5	0.5	5	1	1
B9DGT6	AT1G53310 protein OS=Arabidopsis thaliana GN=At1g53310 PE=2 SV=1	110199	0.5	0.5	0.5	6	0.5	0.5
O49299	Probable phosphoglucomutase, cytoplasmic 1 OS=Arabidopsis thaliana GN=At1g23190 PE=2 SV=2	63131	0.5	0.5	0.5	6	0.5	0.5
O49344	Putative oxygen-evolving enhancer protein 2-2 OS=Arabidopsis thaliana GN=PSBP2 PE=5 SV=3	13435	0.5	0.5	0.5	0.5	0.5	6
P42645	14-3-3-like protein GF14 upsilon OS=Arabidopsis thaliana GN=GRF5 PE=1 SV=2	30163	0.5	0.5	0.5	6	0.5	0.5
Q0WWQ5	Cysteine synthase OS=Arabidopsis thaliana GN=At3g59760 PE=2 SV=1	45786	0.5	0.5	0.5	6	0.5	0.5
Q56WN1	Glutamine synthetase cytosolic isozyme 1-1 OS=Arabidopsis thaliana GN=GLN1-1 PE=1 SV=2	39090	0.5	0.5	0.5	6	0.5	0.5
Q8LAR5	Phospho-2-dehydro-3-deoxyheptonate aldolase OS=Arabidopsis thaliana PE=2 SV=1	56054	0.5	0.5	0.5	6	0.5	0.5
Q9S7E4	Formate dehydrogenase, chloroplastic/mitochondrial OS=Arabidopsis thaliana GN=FDH1 PE=1 SV=1	42383	0.5	0.5	0.5	0.5	0.5	6
F4JBY2	Transketolase OS=Arabidopsis thaliana GN=At3g60750 PE=1 SV=1	79789	36	12	27	128	82	96
P0DH99	Elongation factor 1-alpha 1 OS=Arabidopsis thaliana GN=A1 PE=1 SV=1	49471	10	10	15	54	49	48
Q9SAU2	D-ribulose-5-phosphate-3-epimerase OS=Arabidopsis thaliana GN=RPE PE=2 SV=1	29990	5	3	3	17	14	16
Q8H135	ATP synthase subunit beta (Fragment) OS=Arabidopsis thaliana GN=At5g08670 PE=2 SV=1	48227	22	2	5	20	15	23
B3H7J6	40S ribosomal protein S9-1 OS=Arabidopsis thaliana GN=At5g15200 PE=1 SV=1	18805	0.5	0.5	0.5	5	1	0.5
F4JIZ3	Phospho-2-dehydro-3-deoxyheptonate aldolase OS=Arabidopsis thaliana GN=DHS2 PE=3 SV=1	48077	0.5	0.5	0.5	0.5	3	3
F4JT64	Pectinacetylesterase family protein OS=Arabidopsis thaliana GN=At4g19410 PE=3 SV=1	55797	0.5	0.5	0.5	5	1	0.5
Q38946	Glutamate dehydrogenase 2 OS=Arabidopsis thaliana GN=GDH2 PE=1 SV=1	44671	0.5	0.5	0.5	4	0.5	2
Q42262	40S ribosomal protein S3a-2 OS=Arabidopsis thaliana GN=RPS3AB PE=2 SV=3	29785	0.5	0.5	0.5	3	0.5	3
Q949U7	Peroxiredoxin-2E, chloroplastic OS=Arabidopsis thaliana GN=PRXIIE PE=1 SV=2	24669	0.5	0.5	0.5	5	1	0.5
Q9LMQ2	Chlorophyll A-B binding protein OS=Arabidopsis thaliana GN=F7H2.16 PE=1 SV=1	27505	9	0.5	0.5	8	3	3
B3H4F3	MLP-like protein 28 OS=Arabidopsis thaliana GN=MLP28 PE=4 SV=1	19328	0.5	0.5	0.5	2	3	1
B3H746	Rotamase FKBP 1 OS=Arabidopsis thaliana GN=ROF1 PE=1 SV=1	62872	0.5	0.5	0.5	3	1	2
C0Z2C0	AT1G56340 protein OS=Arabidopsis thaliana GN=At1g56340 PE=2 SV=1	47010	0.5	0.5	0.5	3	1	2
C0Z3C3	AT1G75330 protein OS=Arabidopsis thaliana GN=At1g75330 PE=2 SV=1	37956	0.5	0.5	0.5	3	2	1
F4JHJ0	HSP20-like chaperone OS=Arabidopsis thaliana GN=At4g02450 PE=1 SV=1	25325	0.5	0.5	0.5	3	2	1
P34795	Glucose-6-phosphate isomerase, cytosolic OS=Arabidopsis thaliana GN=PGIC PE=1 SV=1	61679	0.5	0.5	0.5	2	2	2
P48641	Glutathione reductase, cytosolic OS=Arabidopsis thaliana GN=At3g24170 PE=2 SV=1	53837	0.5	0.5	0.5	4	1	1
P59230	60S ribosomal protein L10a-2 OS=Arabidopsis thaliana GN=RPL10AB PE=1 SV=1	24409	0.5	0.5	0.5	3	1	2
P68209	Succinyl-CoA ligase [ADP-forming] subunit alpha-1, mitochondrial OS=Arabidopsis thaliana GN=At5g08300 PE=1 SV=1	36129	0.5	0.5	0.5	3	1	2
Q0WWK6	Xylose isomerase OS=Arabidopsis thaliana GN=At5g57655 PE=2 SV=1	53614	0.5	0.5	0.5	3	2	1
Q1H5A3	Glutamate dehydrogenase OS=Arabidopsis thaliana GN=At5g18170 PE=2 SV=1	44496	0.5	0.5	0.5	3	1	2
Q3E7I4	Uncharacterized protein OS=Arabidopsis thaliana GN=At4g34090 PE=4 SV=2	36985	0.5	0.5	0.5	2	3	1
Q43348	Acid beta-fructofuranosidase 3, vacuolar OS=Arabidopsis thaliana GN=BFRUCT3 PE=2 SV=1	72183	0.5	0.5	0.5	2	1	3
Q8GXX7	Zinc finger CCCH domain-containing protein 33 OS=Arabidopsis thaliana GN=ZFN1 PE=1 SV=1	44153	0.5	0.5	0.5	2	2	2
Q9FK88	Alkaline/neutral invertase E, chloroplastic OS=Arabidopsis thaliana GN=INVE PE=1 SV=1	69196	0.5	0.5	0.5	3	1	2
Q9FPJ7	At2g27680 OS=Arabidopsis thaliana GN=At2g27680/F15K20.22 PE=2 SV=1	36940	0.5	0.5	0.5	4	1	1
Q9SMT7	Oxalate--CoA ligase OS=Arabidopsis thaliana GN=AAE3 PE=1 SV=1	55510	0.5	0.5	0.5	3	1	2
Q9SYG7	Aldehyde dehydrogenase family 7 member B4 OS=Arabidopsis thaliana GN=ALDH7B4 PE=2 SV=3	54174	0.5	0.5	0.5	3	1	2
B3H621	Peptidase M1 family protein OS=Arabidopsis thaliana GN=At1g63770 PE=4 SV=1	106039	0.5	0.5	0.5	5	0.5	0.5
C0Z2U7	AT5G30510 protein OS=Arabidopsis thaliana GN=At5g30510 PE=2 SV=1	41372	0.5	0.5	0.5	0.5	0.5	5
O04204	60S acidic ribosomal protein P0-1 OS=Arabidopsis thaliana GN=RPP0A PE=1 SV=1	33646	0.5	0.5	0.5	5	0.5	0.5
Q38799	Pyruvate dehydrogenase E1 component subunit beta-1, mitochondrial OS=Arabidopsis thaliana GN=PDH2 PE=1 SV=2	39151	0.5	0.5	0.5	5	0.5	0.5
Q8LFE1	Pyruvate kinase OS=Arabidopsis thaliana PE=2 SV=1	57473	0.5	0.5	0.5	5	0.5	0.5
Q9M0F5	Acid phosphatase-like protein OS=Arabidopsis thaliana GN=At4g29260 PE=2 SV=1	28888	0.5	0.5	0.5	5	0.5	0.5
Q9SFB1	F17A17.37 protein OS=Arabidopsis thaliana GN=F17A17.37 PE=2 SV=1	39041	0.5	0.5	0.5	0.5	5	0.5
Q9SIP7	40S ribosomal protein S3-1 OS=Arabidopsis thaliana GN=RPS3A PE=1 SV=1	27502	0.5	0.5	0.5	5	0.5	0.5
Q9XFT0	Cytosolic phosphoglucomutase (Fragment) OS=Arabidopsis thaliana GN=PGMc PE=2 SV=2	55723	0.5	0.5	0.5	0.5	0.5	5
Q9ZNZ7	Ferredoxin-dependent glutamate synthase 1, chloroplastic/mitochondrial OS=Arabidopsis thaliana GN=GLU1 PE=1 SV=3	176640	0.5	0.5	0.5	5	0.5	0.5
F4IX26	Peptidyl-prolyl cis-trans isomerase CYP20-3 OS=Arabidopsis thaliana GN=ROC4 PE=4 SV=1	34296	4	1	3	14	6	6
B9DHL5	AT4G22670 protein (Fragment) OS=Arabidopsis thaliana GN=At4g22670 PE=2 SV=1	37760	1	0.5	0.5	3	2	2
F4I600	V-ATPase-related protein OS=Arabidopsis thaliana GN=At1g16820 PE=4 SV=1	10437	0.5	0.5	0.5	3	0.5	2
F4IS32	Acyl-[acyl-carrier-protein] desaturase OS=Arabidopsis thaliana GN=SSI2 PE=1 SV=1	45622	0.5	0.5	0.5	3	0.5	2
F4IUA0	Uncharacterized protein OS=Arabidopsis thaliana GN=At2g04039 PE=4 SV=1	18324	0.5	0.5	0.5	3	0.5	2
F4K7T6	1-deoxy-D-xylulose 5-phosphate reductoisomerase OS=Arabidopsis thaliana GN=DXR PE=3 SV=1	54194	0.5	0.5	0.5	3	0.5	2
O22841	Endochitinase At2g43620 OS=Arabidopsis thaliana GN=At2g43620 PE=3 SV=1	30358	0.5	0.5	0.5	4	0.5	1
P28769	T-complex protein 1 subunit alpha OS=Arabidopsis thaliana GN=CCT1 PE=1 SV=1	59192	0.5	0.5	0.5	4	0.5	1
P48523	Cinnamyl alcohol dehydrogenase 4 OS=Arabidopsis thaliana GN=CAD4 PE=1 SV=1	39073	0.5	0.5	0.5	3	0.5	2
Q8L4A7	Proteasome subunit alpha type-2-B OS=Arabidopsis thaliana GN=PAB2 PE=1 SV=1	25717	0.5	0.5	0.5	4	1	0.5
Q8L835	At1g18070 OS=Arabidopsis thaliana GN=At1g18070 PE=1 SV=1	59205	0.5	0.5	0.5	4	1	0.5
Q949Y3	Bifunctional purple acid phosphatase 26 OS=Arabidopsis thaliana GN=PAP26 PE=1 SV=1	54975	0.5	0.5	0.5	2	0.5	3
Q9FH82	Pectin acetylesterase 11 OS=Arabidopsis thaliana GN=PAE11 PE=2 SV=1	41982	0.5	0.5	0.5	4	1	0.5
Q9M7T0	Peroxiredoxin-2F, mitochondrial OS=Arabidopsis thaliana GN=PRXIIF PE=1 SV=2	21432	0.5	0.5	0.5	2	0.5	3
Q9SEI4	26S protease regulatory subunit 6B homolog OS=Arabidopsis thaliana GN=RPT3 PE=1 SV=1	45723	0.5	0.5	0.5	4	0.5	1
Q9SSB5	26S protease regulatory subunit 7 homolog A OS=Arabidopsis thaliana GN=RPT1A PE=1 SV=1	47773	0.5	0.5	0.5	4	0.5	1
Q9SX79	Polyadenylate-binding protein RBP47C OS=Arabidopsis thaliana GN=RBP47C PE=2 SV=1	48467	0.5	0.5	0.5	1	4	0.5
Q9SKT0	Protein THYLAKOID FORMATION 1, chloroplastic OS=Arabidopsis thaliana GN=THF1 PE=1 SV=1	33775	3	0.5	0.5	2	1	4
A8MQR4	60S acidic ribosomal protein P0 OS=Arabidopsis thaliana GN=At3g09200 PE=1 SV=1	30599	1	0.5	0.5	0.5	3	2
A8MQA1	60S ribosomal protein L13 OS=Arabidopsis thaliana GN=BBC1 PE=1 SV=1	23525	0.5	0.5	0.5	1	1	3
B9DHY0	AT4G19170 protein (Fragment) OS=Arabidopsis thaliana GN=At4g19170 PE=2 SV=1	43622	0.5	0.5	0.5	3	1	1
F4HP14	20S proteasome beta subunit E1 OS=Arabidopsis thaliana GN=PBE1 PE=4 SV=1	32324	0.5	0.5	0.5	2	1	2
F4HXD2	Aldehyde dehydrogenase 10A8 OS=Arabidopsis thaliana GN=ALDH10A8 PE=3 SV=1	53944	0.5	0.5	0.5	2	1	2
F4J264	Peptide chain release factor PrfB3, chloroplastic OS=Arabidopsis thaliana GN=PRFB3 PE=2 SV=1	45940	0.5	0.5	0.5	3	1	1
F4KGU2	40S ribosomal protein S6-2 OS=Arabidopsis thaliana GN=EMB3010 PE=1 SV=1	22083	0.5	0.5	0.5	1	2	2
O80476	Methylesterase 2 OS=Arabidopsis thaliana GN=MES2 PE=1 SV=1	29647	0.5	0.5	0.5	2	1	2
P93014	30S ribosomal protein S5, chloroplastic OS=Arabidopsis thaliana GN=rps5 PE=2 SV=1	32625	0.5	0.5	0.5	3	1	1
Q3E8E5	Putative myrosinase 3 OS=Arabidopsis thaliana GN=TGG3 PE=5 SV=1	50726	0.5	0.5	0.5	2	1	2
Q8L8U4	Putative uncharacterized protein OS=Arabidopsis thaliana PE=2 SV=1	9854	0.5	0.5	0.5	2	1	2
Q8LG58	Probable xyloglucan endotransglucosylase/hydrolase protein 16 OS=Arabidopsis thaliana GN=XTH16 PE=2 SV=2	33125	0.5	0.5	0.5	2	2	1
Q8W4M1	Putative thioredoxin reductase OS=Arabidopsis thaliana GN=At2g41680 PE=2 SV=1	25988	0.5	0.5	0.5	3	1	1
Q94B60	ATP-dependent Clp protease proteolytic subunit 4, chloroplastic OS=Arabidopsis thaliana GN=CLPP4 PE=1 SV=1	31478	0.5	0.5	0.5	3	1	1
Q9FR37	Amidase 1 OS=Arabidopsis thaliana GN=AMI1 PE=1 SV=1	45028	0.5	0.5	0.5	2	1	2
Q9LMU2	At1g17860/F2H15_8 OS=Arabidopsis thaliana GN=F2H15.9 PE=2 SV=1	22067	0.5	0.5	0.5	2	1	2
Q9LV77	Asparagine synthetase [glutamine-hydrolyzing] 2 OS=Arabidopsis thaliana GN=ASN2 PE=2 SV=1	64989	0.5	0.5	0.5	3	1	1
Q9SGE0	UDP-D-apiose/UDP-D-xylose synthase 2 OS=Arabidopsis thaliana GN=AXS2 PE=2 SV=1	43762	0.5	0.5	0.5	2	2	1
Q9SR19	Rubisco accumulation factor 2, chloroplastic OS=Arabidopsis thaliana GN=RAF2 PE=1 SV=1	50168	0.5	0.5	0.5	2	1	2
Q9SS17	40S ribosomal protein S24-1 OS=Arabidopsis thaliana GN=RPS24A PE=2 SV=1	15363	0.5	0.5	0.5	2	1	2
Q9XI11	F8K7.9 OS=Arabidopsis thaliana GN=F8K7.9 PE=2 SV=1	77240	0.5	0.5	0.5	3	1	1
B3H778	Argininosuccinate synthase OS=Arabidopsis thaliana GN=At4g24830 PE=1 SV=1	48998	0.5	0.5	0.5	4	0.5	0.5
F4HWQ5	14-3-3-like protein GF14 phi OS=Arabidopsis thaliana GN=GF14 PHI PE=1 SV=1	33336	0.5	0.5	0.5	0.5	4	0.5
F4JA10	Zinc metalloprotease pitrilysin subfamily A OS=Arabidopsis thaliana GN=PREP1 PE=1 SV=1	119684	0.5	0.5	0.5	4	0.5	0.5
F4K4D5	Eukaryotic translation initiation factor 3 subunit B OS=Arabidopsis thaliana GN=TIF3B1 PE=1 SV=1	84861	0.5	0.5	0.5	4	0.5	0.5
F4KHY7	14-3-3-like protein GF14 kappa OS=Arabidopsis thaliana GN=GRF8 PE=3 SV=1	29512	0.5	0.5	0.5	0.5	0.5	4
O48549	40S ribosomal protein S6-1 OS=Arabidopsis thaliana GN=RPS6A PE=1 SV=2	28350	0.5	0.5	0.5	0.5	0.5	4
P82658	Thylakoid lumenal 19 kDa protein, chloroplastic OS=Arabidopsis thaliana GN=At3g63540 PE=1 SV=2	24964	0.5	0.5	0.5	4	0.5	0.5
Q8LAD2	Succinyl-CoA ligase [ADP-forming] subunit alpha-2, mitochondrial OS=Arabidopsis thaliana GN=At5g23250 PE=2 SV=2	35294	0.5	0.5	0.5	4	0.5	0.5
Q9ZVS4	Aspartyl protease-like protein OS=Arabidopsis thaliana GN=F15K9.17 PE=2 SV=1	45688	0.5	0.5	0.5	0.5	0.5	4
W8PUS4	Alpha-1,4 glucan phosphorylase (Fragment) OS=Arabidopsis thaliana GN=AT3G29320 PE=2 SV=1	108517	0.5	0.5	0.5	4	0.5	0.5
P27323	Heat shock protein 90-1 OS=Arabidopsis thaliana GN=HSP90-1 PE=1 SV=3	80585	0.5	0.5	1	4	0.5	0.5
Q9SR37	Beta-glucosidase 23 OS=Arabidopsis thaliana GN=BGLU23 PE=1 SV=1	59683	8	1	4	9	6	9
P83755	Photosystem II protein D1 OS=Arabidopsis thaliana GN=psbA PE=1 SV=2	38911	11	0.5	1	3	3	3
B9DI24	AT2G06850 protein (Fragment) OS=Arabidopsis thaliana GN=At2g06850 PE=2 SV=1	22881	2	0.5	0.5	0.5	4	0.5
P19366	ATP synthase subunit beta, chloroplastic OS=Arabidopsis thaliana GN=atpB PE=1 SV=2	53900	105	29	42	157	123	144
Q9M158	Rhodanese-like domain-containing protein 4, chloroplastic OS=Arabidopsis thaliana GN=STR4 PE=1 SV=2	49357	2	0.5	0.5	2	3	1
A8MRD8	Carbamoyl phosphate synthetase A OS=Arabidopsis thaliana GN=CARA PE=3 SV=1	38923	0.5	0.5	0.5	2	0.5	2
B9DH49	AT3G56650 protein OS=Arabidopsis thaliana GN=At3g56650 PE=2 SV=1	28612	0.5	0.5	0.5	3	0.5	1
F4IQ61	Aconitase/3-isopropylmalate dehydratase protein OS=Arabidopsis thaliana GN=At2g43090 PE=4 SV=1	23709	0.5	0.5	0.5	3	0.5	1
F4JXD5	Actin depolymerizing factor 3 OS=Arabidopsis thaliana GN=ADF3 PE=3 SV=1	14115	0.5	0.5	0.5	3	1	0.5
F4KHU8	UDP-glucuronic acid decarboxylase 3 OS=Arabidopsis thaliana GN=UXS3 PE=4 SV=1	40172	0.5	0.5	0.5	3	0.5	1
P55826	Protoporphyrinogen oxidase 1, chloroplastic OS=Arabidopsis thaliana GN=PPOX1 PE=1 SV=1	57659	0.5	0.5	0.5	3	0.5	1
Q0WQY6	Hydroxyacylglutathione hydrolase cytoplasmic OS=Arabidopsis thaliana GN=At3g10850 PE=2 SV=1	28773	0.5	0.5	0.5	2	0.5	2
Q8GSJ1	ATP phosphoribosyltransferase 2, chloroplastic OS=Arabidopsis thaliana GN=HISN1B PE=1 SV=1	44728	0.5	0.5	0.5	2	0.5	2
Q8LBG1	Putative uncharacterized protein OS=Arabidopsis thaliana PE=2 SV=1	36286	0.5	0.5	0.5	2	0.5	2
Q9FFR3	6-phosphogluconate dehydrogenase, decarboxylating 2, chloroplastic OS=Arabidopsis thaliana GN=At5g41670 PE=1 SV=1	53284	0.5	0.5	0.5	3	1	0.5
Q9LHH7	Bifunctional protein FolD 2 OS=Arabidopsis thaliana GN=FOLD2 PE=2 SV=1	31570	0.5	0.5	0.5	3	0.5	1
Q9LVS6	At5g47330 OS=Arabidopsis thaliana GN=At5g47330 PE=2 SV=1	34508	0.5	0.5	0.5	2	0.5	2
Q9LXJ0	Cell division protein FtsZ homolog 2-2, chloroplastic OS=Arabidopsis thaliana GN=FTSZ2-2 PE=1 SV=1	50286	0.5	0.5	0.5	3	0.5	1
Q9SD62	Putative receptor-like protein kinase At3g47110 OS=Arabidopsis thaliana GN=At3g47110 PE=3 SV=1	111467	0.5	0.5	0.5	3	0.5	1
Q9SIP1	Stress-response A/B barrel domain-containing protein UP3 OS=Arabidopsis thaliana GN=UP3 PE=2 SV=1	28847	0.5	0.5	0.5	2	0.5	2
Q9SL67	26S proteasome regulatory subunit 4 homolog B OS=Arabidopsis thaliana GN=RPT2B PE=1 SV=1	49316	0.5	0.5	0.5	3	0.5	1
Q9SPK5	Formate--tetrahydrofolate ligase OS=Arabidopsis thaliana GN=THFS PE=2 SV=1	67759	0.5	0.5	0.5	2	0.5	2
Q9SU63	Aldehyde dehydrogenase family 2 member B4, mitochondrial OS=Arabidopsis thaliana GN=ALDH2B4 PE=2 SV=1	58552	0.5	0.5	0.5	3	0.5	1
Q9ZQ80	Nodulin-related protein 1 OS=Arabidopsis thaliana GN=NRP1 PE=1 SV=1	19689	0.5	0.5	0.5	2	0.5	2
P56771	Cytochrome f OS=Arabidopsis thaliana GN=petA PE=3 SV=1	35335	13	0.5	1	5	3	2
Q9STF2	Protein plastid transcriptionally active 16, chloroplastic OS=Arabidopsis thaliana GN=PTAC16 PE=1 SV=1	54325	3	0.5	0.5	7	1	2
P56757	ATP synthase subunit alpha, chloroplastic OS=Arabidopsis thaliana GN=atpA PE=1 SV=1	55294	50	26	32	110	84	87
P94072	Germin-like protein subfamily 3 member 3 OS=Arabidopsis thaliana GN=GER3 PE=1 SV=1	21822	8	1	5	9	6	5
P46421	Glutathione S-transferase U5 OS=Arabidopsis thaliana GN=GSTU5 PE=2 SV=1	25984	1	0.5	0.5	3	0.5	2
B9DGS0	AT5G13490 protein OS=Arabidopsis thaliana GN=At5g13490 PE=2 SV=1	41720	0.5	0.5	0.5	1	1	2
C0Z2X8	AT1G80380 protein OS=Arabidopsis thaliana GN=At1g80380 PE=2 SV=1	36787	0.5	0.5	0.5	2	1	1
C4PW05	Inositol-3-phosphate synthase OS=Arabidopsis thaliana GN=At4g39800 PE=4 SV=1	56479	0.5	0.5	0.5	2	1	1
F4HZE0	ATP-dependent Clp protease proteolytic subunit OS=Arabidopsis thaliana GN=At1g09130 PE=1 SV=1	40893	0.5	0.5	0.5	2	1	1
F4ID64	Thioredoxin-dependent peroxidase 1 OS=Arabidopsis thaliana GN=TPX1 PE=4 SV=1	13038	0.5	0.5	0.5	2	1	1
F4JM15	PfkB-like carbohydrate kinase family protein OS=Arabidopsis thaliana GN=At4g28706 PE=3 SV=1	47323	0.5	0.5	0.5	2	1	1
F4K0D0	Flavodoxin-like quinone reductase 1 OS=Arabidopsis thaliana GN=FQR1 PE=4 SV=1	26949	0.5	0.5	0.5	2	1	1
O65502	AT4g35250/F23E12_190 OS=Arabidopsis thaliana GN=F23E12.190 PE=1 SV=1	43696	0.5	0.5	0.5	1	2	1
Q7DLR9	Proteasome subunit beta type-4 OS=Arabidopsis thaliana GN=PBG1 PE=1 SV=2	27634	0.5	0.5	0.5	2	1	1
Q8LAV0	Succinyl-CoA ligase subunit beta OS=Arabidopsis thaliana PE=2 SV=1	45248	0.5	0.5	0.5	2	1	1
Q8LB55	Putative aldolase OS=Arabidopsis thaliana PE=2 SV=1	38321	0.5	0.5	0.5	2	1	1
Q8LD88	Zeta-carotene desaturase OS=Arabidopsis thaliana PE=2 SV=1	61655	0.5	0.5	0.5	2	1	1
Q8S4Y1	Acetyl-CoA acetyltransferase, cytosolic 1 OS=Arabidopsis thaliana GN=AAT1 PE=2 SV=1	41385	0.5	0.5	0.5	2	1	1
Q9FJ95	Sorbitol dehydrogenase OS=Arabidopsis thaliana GN=SDH PE=1 SV=1	39230	0.5	0.5	0.5	2	1	1
Q9SSL0	At1g70820 OS=Arabidopsis thaliana GN=F15H11.7 PE=2 SV=1	67270	0.5	0.5	0.5	2	1	1
Q9SYP2	Pyrophosphate--fructose 6-phosphate 1-phosphotransferase subunit alpha 1 OS=Arabidopsis thaliana GN=PFP-ALPHA1 PE=2 SV=1	67076	0.5	0.5	0.5	1	1	2
Q9ZVA1	D-mannose binding lectin protein with Apple-like carbohydrate-binding domain OS=Arabidopsis thaliana GN=F9K20.13 PE=2 SV=1	50562	0.5	0.5	0.5	1	1	2
B3H4Q3	Oligouridylate binding protein 1B OS=Arabidopsis thaliana GN=UBP1B PE=4 SV=1	45704	0.5	0.5	0.5	3	0.5	0.5
B3H5Y0	Aconitate hydratase OS=Arabidopsis thaliana GN=ACO1 PE=3 SV=1	86491	0.5	0.5	0.5	3	0.5	0.5
B9DFC0	AT4G08870 protein OS=Arabidopsis thaliana GN=At4g08870 PE=2 SV=1	29295	0.5	0.5	0.5	3	0.5	0.5
F4HWS5	Uncharacterized protein OS=Arabidopsis thaliana GN=ECT7 PE=1 SV=1	70819	0.5	0.5	0.5	3	0.5	0.5
F4HZN9	Protein disulfide-isomerase OS=Arabidopsis thaliana GN=PDIL1-1 PE=3 SV=1	54125	0.5	0.5	0.5	3	0.5	0.5
F4JRN8	NAD(P)-binding Rossmann-fold superfamily protein OS=Arabidopsis thaliana GN=At4g18810 PE=4 SV=1	69095	0.5	0.5	0.5	3	0.5	0.5
F4K180	DEAD-box ATP-dependent RNA helicase 3 OS=Arabidopsis thaliana GN=emb1138 PE=1 SV=1	70850	0.5	0.5	0.5	3	0.5	0.5
F4K409	Putative TypA-like translation elongation factor SVR3 OS=Arabidopsis thaliana GN=At5g13650 PE=4 SV=1	74367	0.5	0.5	0.5	3	0.5	0.5
O49292	PsbP domain-containing protein 4, chloroplastic OS=Arabidopsis thaliana GN=PPD4 PE=1 SV=2	28484	0.5	0.5	0.5	3	0.5	0.5
P16127	Magnesium-chelatase subunit ChlI-1, chloroplastic OS=Arabidopsis thaliana GN=CHLI1 PE=1 SV=1	46241	0.5	0.5	0.5	3	0.5	0.5
P52577	Isoflavone reductase homolog P3 OS=Arabidopsis thaliana GN=At1g75280 PE=2 SV=1	33716	0.5	0.5	0.5	3	0.5	0.5
Q0WM36	Alcohol dehydrogenase class III (Fragment) OS=Arabidopsis thaliana GN=At5g43940 PE=2 SV=1	21096	0.5	0.5	0.5	0.5	3	0.5
Q0WVW0	Protochlorophyllide reductase like protein OS=Arabidopsis thaliana GN=At1g03630 PE=2 SV=1	43856	0.5	0.5	0.5	3	0.5	0.5
Q0WVZ3	Eukaryotic translation initiation factor 3 subunit I OS=Arabidopsis thaliana GN=At2g46280 PE=2 SV=1	36365	0.5	0.5	0.5	3	0.5	0.5
Q0WW72	60S ribosomal Protein L12-like OS=Arabidopsis thaliana GN=At3g53430 PE=2 SV=1	17959	0.5	0.5	0.5	3	0.5	0.5
Q8LEH5	Putative uncharacterized protein OS=Arabidopsis thaliana PE=2 SV=1	16179	0.5	0.5	0.5	0.5	3	0.5
Q8LEX7	Putative uncharacterized protein OS=Arabidopsis thaliana PE=2 SV=1	39986	0.5	0.5	0.5	3	0.5	0.5
Q94A28	Aconitate hydratase 3, mitochondrial OS=Arabidopsis thaliana GN=ACO3 PE=2 SV=3	108413	0.5	0.5	0.5	3	0.5	0.5
Q96254	Guanosine nucleotide diphosphate dissociation inhibitor 1 OS=Arabidopsis thaliana GN=GDI1 PE=1 SV=1	49787	0.5	0.5	0.5	3	0.5	0.5
Q9C7D9	Putative uncharacterized protein F28J15.19 OS=Arabidopsis thaliana GN=F28J15.19 PE=4 SV=1	22292	0.5	0.5	0.5	3	0.5	0.5
Q9C7N4	GDSL esterase/lipase At1g29670 OS=Arabidopsis thaliana GN=At1g29670 PE=2 SV=1	39847	0.5	0.5	0.5	3	0.5	0.5
Q9LDZ0	Heat shock 70 kDa protein 10, mitochondrial OS=Arabidopsis thaliana GN=HSP70-10 PE=2 SV=1	72946	0.5	0.5	0.5	3	0.5	0.5
Q9LZG0	Adenosine kinase 2 OS=Arabidopsis thaliana GN=ADK2 PE=1 SV=1	37822	0.5	0.5	0.5	3	0.5	0.5
Q9SF16	T-complex protein 1 subunit eta OS=Arabidopsis thaliana GN=CCT7 PE=1 SV=1	59739	0.5	0.5	0.5	3	0.5	0.5
Q9SKZ1	Transcription factor Pur-alpha 1 OS=Arabidopsis thaliana GN=PURA1 PE=1 SV=2	32181	0.5	0.5	0.5	3	0.5	0.5
Q9ZVU6	T5A14.12 protein OS=Arabidopsis thaliana GN=T5A14.12 PE=4 SV=1	35251	0.5	0.5	0.5	3	0.5	0.5
P0CJ48	Chlorophyll a-b binding protein 2, chloroplastic OS=Arabidopsis thaliana GN=LHCB1.1 PE=1 SV=1	28209	23	3	10	15	14	22
A8MQY2	Thioredoxin-like protein OS=Arabidopsis thaliana GN=At1g21350 PE=4 SV=1	24807	0.5	0.5	0.5	2	0.5	1
B3H533	AAA-type ATPase family protein OS=Arabidopsis thaliana GN=At1g45000 PE=4 SV=1	37549	0.5	0.5	0.5	2	0.5	1
C0Z2X0	AT4G24220 protein OS=Arabidopsis thaliana GN=At4g24220 PE=2 SV=1	40039	0.5	0.5	0.5	2	0.5	1
F4I403	12-oxophytodienoate reductase 1 OS=Arabidopsis thaliana GN=OPR1 PE=4 SV=1	43987	0.5	0.5	0.5	2	0.5	1
F4IEC7	CTC-interacting domain 11 protein OS=Arabidopsis thaliana GN=CID11 PE=4 SV=1	44286	0.5	0.5	0.5	2	0.5	1
F4IFC5	Threonine--tRNA ligase, chloroplastic/mitochondrial 2 OS=Arabidopsis thaliana GN=EMB2761 PE=2 SV=1	74737	0.5	0.5	0.5	2	1	0.5
F4IUQ7	Beta-galactosidase OS=Arabidopsis thaliana GN=BGAL9 PE=3 SV=1	96453	0.5	0.5	0.5	2	1	0.5
F4JP99	Cystine lyase OS=Arabidopsis thaliana GN=CORI3 PE=4 SV=1	42202	0.5	0.5	0.5	2	0.5	1
M1FZP1	Sulfotransferase OS=Arabidopsis thaliana PE=3 SV=1	39887	0.5	0.5	0.5	2	0.5	1
O22791	Putative RNA-binding protein OS=Arabidopsis thaliana GN=At2g33410 PE=2 SV=1	41303	0.5	0.5	0.5	2	1	0.5
O23016	Probable voltage-gated potassium channel subunit beta OS=Arabidopsis thaliana GN=KAB1 PE=1 SV=1	36516	0.5	0.5	0.5	2	0.5	1
O23715	Proteasome subunit alpha type-3 OS=Arabidopsis thaliana GN=PAG1 PE=1 SV=2	27360	0.5	0.5	0.5	2	1	0.5
O81439	Probable plastid-lipid-associated protein 1, chloroplastic OS=Arabidopsis thaliana GN=PAP1 PE=1 SV=1	34927	0.5	0.5	0.5	1	0.5	2
P41088	Chalcone--flavonone isomerase 1 OS=Arabidopsis thaliana GN=CHI1 PE=1 SV=2	26579	0.5	0.5	0.5	2	0.5	1
P93031	GDP-mannose 4,6 dehydratase 2 OS=Arabidopsis thaliana GN=MUR1 PE=1 SV=3	41935	0.5	0.5	0.5	1	0.5	2
Q0WW83	Branched-chain amino acid aminotransferase like protein OS=Arabidopsis thaliana GN=At5g57850 PE=2 SV=1	41038	0.5	0.5	0.5	1	0.5	2
Q0WWW1	Glycyl-tRNA synthetase (Fragment) OS=Arabidopsis thaliana GN=At1g29880 PE=2 SV=1	58145	0.5	0.5	0.5	2	1	0.5
Q2HIR7	At5g38660 OS=Arabidopsis thaliana GN=APE1 PE=1 SV=1	31417	0.5	0.5	0.5	2	1	0.5
Q41188	Cold shock protein 2 OS=Arabidopsis thaliana GN=CSP2 PE=1 SV=1	19141	0.5	0.5	0.5	2	0.5	1
Q56W36	Pectinesterase OS=Arabidopsis thaliana GN=At3g14310 PE=2 SV=1	41236	0.5	0.5	0.5	2	1	0.5
Q76FS5	Solanesyl diphosphate synthase 2, chloroplastic OS=Arabidopsis thaliana GN=SPS2 PE=1 SV=1	46016	0.5	0.5	0.5	2	0.5	1
Q8H7F6	Bifunctional monothiol glutaredoxin-S16, chloroplastic OS=Arabidopsis thaliana GN=GRXS16 PE=1 SV=2	32186	0.5	0.5	0.5	2	0.5	1
Q8L9Y0	Serine carboxypeptidase-like 25 OS=Arabidopsis thaliana GN=SCPL25 PE=2 SV=2	53367	0.5	0.5	0.5	2	1	0.5
Q8LB10	ATP-dependent Clp protease proteolytic subunit-related protein 4, chloroplastic OS=Arabidopsis thaliana GN=CLPR4 PE=1 SV=1	33419	0.5	0.5	0.5	2	1	0.5
Q8LCW6	Similar to late embryogenesis abundant proteins OS=Arabidopsis thaliana PE=2 SV=1	35885	0.5	0.5	0.5	2	0.5	1
Q8VZB9	60S ribosomal protein L10a-1 OS=Arabidopsis thaliana GN=RPL10AA PE=1 SV=1	24453	0.5	0.5	0.5	2	0.5	1
Q8VZW6	Elongation factor EF-P OS=Arabidopsis thaliana GN=At3g08740 PE=1 SV=1	26211	0.5	0.5	0.5	0.5	1	2
Q94B35	4-hydroxy-3-methylbut-2-enyl diphosphate reductase, chloroplastic OS=Arabidopsis thaliana GN=ISPH PE=2 SV=1	52748	0.5	0.5	0.5	2	0.5	1
Q94CE4	Beta carbonic anhydrase 4 OS=Arabidopsis thaliana GN=BCA4 PE=1 SV=1	30816	0.5	0.5	0.5	2	1	0.5
Q9C5U8	Histidinol dehydrogenase, chloroplastic OS=Arabidopsis thaliana GN=HISN8 PE=2 SV=1	50291	0.5	0.5	0.5	1	0.5	2
Q9LHA7	Peroxidase 31 OS=Arabidopsis thaliana GN=PER31 PE=2 SV=1	35280	0.5	0.5	0.5	2	0.5	1
Q9LIK9	ATP sulfurylase 1, chloroplastic OS=Arabidopsis thaliana GN=APS1 PE=1 SV=1	51427	0.5	0.5	0.5	2	0.5	1
Q9LP45	26S proteasome non-ATPase regulatory subunit 11 homolog OS=Arabidopsis thaliana GN=RPN6 PE=1 SV=1	46720	0.5	0.5	0.5	2	0.5	1
Q9LS02	Allene oxide cyclase 2, chloroplastic OS=Arabidopsis thaliana GN=AOC2 PE=1 SV=1	27618	0.5	0.5	0.5	1	0.5	2
Q9LXC0	Guanosine nucleotide diphosphate dissociation inhibitor At5g09550 OS=Arabidopsis thaliana GN=At5g09550 PE=3 SV=1	49518	0.5	0.5	0.5	0.5	1	2
Q9LYT7	3-isopropylmalate dehydratase small subunit 2 OS=Arabidopsis thaliana GN=IPMI1 PE=1 SV=1	27191	0.5	0.5	0.5	2	0.5	1
Q9S762	ATP phosphoribosyltransferase 1, chloroplastic OS=Arabidopsis thaliana GN=HISN1A PE=1 SV=1	44528	0.5	0.5	0.5	2	0.5	1
Q9SVZ5	Possible apospory-associated like protein OS=Arabidopsis thaliana GN=At4g25900 PE=4 SV=1	37519	0.5	0.5	0.5	2	0.5	1
Q9ZPI1	Lysine--tRNA ligase, cytoplasmic OS=Arabidopsis thaliana GN=At3g11710 PE=1 SV=1	70843	0.5	0.5	0.5	2	0.5	1
W8PUU0	Glycosyltransferase (Fragment) OS=Arabidopsis thaliana GN=AT3G16520 PE=2 SV=1	49506	0.5	0.5	0.5	2	0.5	1
W8PVE7	Glycosyltransferase (Fragment) OS=Arabidopsis thaliana GN=AT1G06000 PE=2 SV=1	48092	0.5	0.5	0.5	2	0.5	1
Q9C9I7	Putative uncharacterized protein At1g71500 OS=Arabidopsis thaliana GN=F26A9.12 PE=2 SV=1	31708	1	0.5	0.5	0.5	1	2
P56767	Photosystem I P700 chlorophyll a apoprotein A2 OS=Arabidopsis thaliana GN=psaB PE=3 SV=1	82423	3	0.5	0.5	3	2	0.5
A8MS83	60S ribosomal protein L23a-2 OS=Arabidopsis thaliana GN=RPL23AB PE=3 SV=1	16733	1	0.5	0.5	2	1	1
Q8LF70	EDGP OS=Arabidopsis thaliana PE=2 SV=1	45792	1	0.5	0.5	3	1	0.5
B0LYL3	Beta-glucosidase 1 (Fragment) OS=Arabidopsis thaliana GN=BGL1 PE=3 SV=1	11894	0.5	0.5	0.5	1	1	1
F4KH14	Phosphoglucosamine mutase family protein OS=Arabidopsis thaliana GN=At5g17530 PE=4 SV=1	66945	0.5	0.5	0.5	1	1	1
O23553	Beta-amylase 3, chloroplastic OS=Arabidopsis thaliana GN=BAM3 PE=1 SV=3	61314	0.5	0.5	0.5	1	1	1
Q96242	Allene oxide synthase, chloroplastic OS=Arabidopsis thaliana GN=CYP74A PE=1 SV=3	58160	0.5	0.5	0.5	1	1	1
Q9FUA9	PRLI-interacting factor F (Fragment) OS=Arabidopsis thaliana PE=2 SV=1	19171	0.5	0.5	0.5	1	1	1
Q9LFG2	Diaminopimelate epimerase, chloroplastic OS=Arabidopsis thaliana GN=DAPF PE=1 SV=1	38959	0.5	0.5	0.5	1	1	1
C8KI33	ATR interacting protein OS=Arabidopsis thaliana GN=AtATRIP PE=2 SV=1	72760	0.5	0.5	0.5	2	0.5	0.5
F4I116	Leucine--tRNA ligase, cytoplasmic OS=Arabidopsis thaliana GN=At1g09620 PE=1 SV=1	123372	0.5	0.5	0.5	2	0.5	0.5
F4I1C1	14-3-3-like protein GF14 epsilon OS=Arabidopsis thaliana GN=GRF10 PE=3 SV=1	28550	0.5	0.5	0.5	2	0.5	0.5
F4ISP4	Protein ovule abortion 4 OS=Arabidopsis thaliana GN=OVA4 PE=1 SV=1	45823	0.5	0.5	0.5	2	0.5	0.5
F4JU03	Glutathione S-transferase family protein OS=Arabidopsis thaliana GN=At4g19880 PE=1 SV=1	43624	0.5	0.5	0.5	2	0.5	0.5
F4K536	Auxin response factor OS=Arabidopsis thaliana GN=ARF2 PE=3 SV=1	95325	0.5	0.5	0.5	2	0.5	0.5
O22870	Peptidyl-prolyl cis-trans isomerase FKBP16-3, chloroplastic OS=Arabidopsis thaliana GN=FKBP16-3 PE=1 SV=2	23549	0.5	0.5	0.5	2	0.5	0.5
O23647	1,4-alpha-glucan-branching enzyme 2-1, chloroplastic/amyloplastic OS=Arabidopsis thaliana GN=SBE2.1 PE=2 SV=1	97598	0.5	0.5	0.5	2	0.5	0.5
O65220	Peptidyl-prolyl cis-trans isomerase CYP28, chloroplastic OS=Arabidopsis thaliana GN=CYP28 PE=1 SV=1	30486	0.5	0.5	0.5	2	0.5	0.5
O82291	Probable plastid-lipid-associated protein 3, chloroplastic OS=Arabidopsis thaliana GN=PAP3 PE=2 SV=1	40481	0.5	0.5	0.5	2	0.5	0.5
P10796	Ribulose bisphosphate carboxylase small chain 1B, chloroplastic OS=Arabidopsis thaliana GN=RBCS-1B PE=2 SV=1	20273	0.5	0.5	0.5	2	0.5	0.5
P37107	Signal recognition particle 54 kDa protein, chloroplastic OS=Arabidopsis thaliana GN=FFC PE=1 SV=1	61193	0.5	0.5	0.5	2	0.5	0.5
P42760	Glutathione S-transferase F6 OS=Arabidopsis thaliana GN=GSTF6 PE=2 SV=2	23471	0.5	0.5	0.5	2	0.5	0.5
P42763	Dehydrin ERD14 OS=Arabidopsis thaliana GN=ERD14 PE=1 SV=1	20774	0.5	0.5	0.5	2	0.5	0.5
P46637	Arginase 1, mitochondrial OS=Arabidopsis thaliana GN=ARGAH1 PE=2 SV=1	37321	0.5	0.5	0.5	2	0.5	0.5
P49077	Aspartate carbamoyltransferase, chloroplastic OS=Arabidopsis thaliana GN=PYRB PE=2 SV=2	43139	0.5	0.5	0.5	2	0.5	0.5
P51418	60S ribosomal protein L18a-2 OS=Arabidopsis thaliana GN=RPL18AB PE=2 SV=2	21293	0.5	0.5	0.5	2	0.5	0.5
P56772	Chloroplastic ATP-dependent Clp protease proteolytic subunit 1 OS=Arabidopsis thaliana GN=clpP1 PE=1 SV=2	22109	0.5	0.5	0.5	2	0.5	0.5
P56791	50S ribosomal protein L2, chloroplastic OS=Arabidopsis thaliana GN=rpl2-A PE=3 SV=1	29846	0.5	0.5	0.5	0.5	0.5	2
Q03250	Glycine-rich RNA-binding protein 7 OS=Arabidopsis thaliana GN=RBG7 PE=1 SV=1	16880	0.5	0.5	0.5	2	0.5	0.5
Q0WN17	Pyruvate kinase OS=Arabidopsis thaliana GN=At5g63680 PE=2 SV=1	54964	0.5	0.5	0.5	2	0.5	0.5
Q38900	Peptidyl-prolyl cis-trans isomerase CYP19-1 OS=Arabidopsis thaliana GN=CYP19-1 PE=1 SV=1	18480	0.5	0.5	0.5	2	0.5	0.5
Q39258	V-type proton ATPase subunit E1 OS=Arabidopsis thaliana GN=VHA-E1 PE=1 SV=2	26044	0.5	0.5	0.5	0.5	0.5	2
Q3EBW0	Serine carboxypeptidase-like 8 OS=Arabidopsis thaliana GN=SNG1 PE=3 SV=2	36777	0.5	0.5	0.5	2	0.5	0.5
Q42134	Proteasome subunit alpha type-5-B OS=Arabidopsis thaliana GN=PAE2 PE=1 SV=2	25961	0.5	0.5	0.5	2	0.5	0.5
Q42472	Glutamate decarboxylase 2 OS=Arabidopsis thaliana GN=GAD2 PE=1 SV=1	56105	0.5	0.5	0.5	2	0.5	0.5
Q56W28	Glutamate decarboxylase OS=Arabidopsis thaliana GN=GAD2 PE=2 SV=1	41726	0.5	0.5	0.5	0.5	2	0.5
Q5FV38	At3g54660 OS=Arabidopsis thaliana GN=At3g54660 PE=2 SV=1	60814	0.5	0.5	0.5	2	0.5	0.5
Q8H0U5	Protein TIC 62, chloroplastic OS=Arabidopsis thaliana GN=TIC62 PE=1 SV=1	68299	0.5	0.5	0.5	2	0.5	0.5
Q8L7R2	Homoserine kinase OS=Arabidopsis thaliana GN=HSK PE=1 SV=1	38504	0.5	0.5	0.5	2	0.5	0.5
Q8RUF8	Omega-amidase, chloroplastic OS=Arabidopsis thaliana GN=NLP3 PE=1 SV=1	40305	0.5	0.5	0.5	2	0.5	0.5
Q8VY03	Putative uncharacterized protein At5g14260 OS=Arabidopsis thaliana GN=At5g14260 PE=2 SV=1	57490	0.5	0.5	0.5	2	0.5	0.5
Q8VYA2	Putative carboxyphosphonoenolpyruvate mutase OS=Arabidopsis thaliana GN=At1g77060 PE=2 SV=1	36324	0.5	0.5	0.5	2	0.5	0.5
Q8VYP7	Putative Sar1 GTP binding protein OS=Arabidopsis thaliana GN=At3g62560 PE=2 SV=1	21925	0.5	0.5	0.5	2	0.5	0.5
Q8W4Q4	AT4g24800/F6I7_10 OS=Arabidopsis thaliana GN=At4g24800 PE=1 SV=1	77387	0.5	0.5	0.5	2	0.5	0.5
Q94AR8	3-isopropylmalate dehydratase large subunit OS=Arabidopsis thaliana GN=IIL1 PE=1 SV=1	54979	0.5	0.5	0.5	2	0.5	0.5
Q9FEA2	Glutamate--tRNA ligase, chloroplastic/mitochondrial OS=Arabidopsis thaliana GN=OVA3 PE=2 SV=1	63426	0.5	0.5	0.5	2	0.5	0.5
Q9LF37	Chaperone protein ClpB3, chloroplastic OS=Arabidopsis thaliana GN=CLPB3 PE=2 SV=1	108876	0.5	0.5	0.5	2	0.5	0.5
Q9LF46	2-hydroxyacyl-CoA lyase OS=Arabidopsis thaliana GN=HACL PE=1 SV=1	61432	0.5	0.5	0.5	2	0.5	0.5
Q9LTR9	Glycylpeptide N-tetradecanoyltransferase 1 OS=Arabidopsis thaliana GN=NMT1 PE=1 SV=2	49767	0.5	0.5	0.5	2	0.5	0.5
Q9LX13	(3R)-hydroxymyristoyl-[acyl carrier protein] dehydratase-like protein OS=Arabidopsis thaliana GN=T31P16_150 PE=2 SV=1	24108	0.5	0.5	0.5	2	0.5	0.5
Q9SA18	Bifunctional aspartokinase/homoserine dehydrogenase 1, chloroplastic OS=Arabidopsis thaliana GN=AKHSDH1 PE=1 SV=1	99341	0.5	0.5	0.5	2	0.5	0.5
Q9SE50	Beta-D-glucopyranosyl abscisate beta-glucosidase OS=Arabidopsis thaliana GN=BGLU18 PE=1 SV=2	60421	0.5	0.5	0.5	2	0.5	0.5
Q9SIB9	Aconitate hydratase 2, mitochondrial OS=Arabidopsis thaliana GN=ACO2 PE=1 SV=2	108133	0.5	0.5	0.5	2	0.5	0.5
Q9SJV2	Putative NADPH dependent mannose 6-phosphate reductase OS=Arabidopsis thaliana GN=At2g21250 PE=2 SV=1	34988	0.5	0.5	0.5	2	0.5	0.5
Q9SRY5	Glutathione S-transferase F7 OS=Arabidopsis thaliana GN=GSTF7 PE=2 SV=3	23583	0.5	0.5	0.5	2	0.5	0.5
Q9SW96	Asparagine--tRNA ligase, cytoplasmic 1 OS=Arabidopsis thaliana GN=SYNC1 PE=1 SV=1	63743	0.5	0.5	0.5	2	0.5	0.5
Q9T0I8	5~-methylthioadenosine/S-adenosylhomocysteine nucleosidase 1 OS=Arabidopsis thaliana GN=MTN1 PE=1 SV=1	28433	0.5	0.5	0.5	0.5	0.5	2
Q9XJ36	ATP-dependent Clp protease proteolytic subunit-related protein 2, chloroplastic OS=Arabidopsis thaliana GN=CLPR2 PE=1 SV=1	31189	0.5	0.5	0.5	2	0.5	0.5
Q9ZW13	Tropinone reductase homolog At2g29290 OS=Arabidopsis thaliana GN=At2g29290 PE=2 SV=1	28387	0.5	0.5	0.5	2	0.5	0.5
Q9ZW26	Glutathione S-transferase U6 OS=Arabidopsis thaliana GN=GSTU6 PE=2 SV=1	25602	0.5	0.5	0.5	0.5	2	0.5
W8QN76	Starch synthase, chloroplastic/amyloplastic (Fragment) OS=Arabidopsis thaliana GN=AT5G24300 PE=2 SV=1	72053	0.5	0.5	0.5	2	0.5	0.5
Q9FPI3	AT3g47470 OS=Arabidopsis thaliana GN=At3g47470/F1P2_20 PE=2 SV=1	16719	2	0.5	0.5	7	0.5	0.5
C0Z226	AT5G42270 protein OS=Arabidopsis thaliana GN=At5g42270 PE=2 SV=1	60971	3	0.5	0.5	1	0.5	2
F4JF64	Clp ATPase OS=Arabidopsis thaliana GN=HSP93-III PE=3 SV=1	102179	2	0.5	0.5	0.5	0.5	2
Q8HS55	Photosystem II CP47 reaction center protein (Fragment) OS=Arabidopsis thaliana GN=psbB PE=3 SV=1	51951	21	0.5	1	4	1	3
A8MR12	26S proteasome non-ATPase regulatory subunit 14 OS=Arabidopsis thaliana GN=At5g23540 PE=4 SV=1	29189	0.5	0.5	0.5	0.5	1	1
B9W2G9	Isopropyl malate isomerase large subunit 1 (Fragment) OS=Arabidopsis thaliana GN=IIL1 PE=4 SV=1	7298	0.5	0.5	0.5	0.5	1	1
C0Z2D0	AT5G63400 protein OS=Arabidopsis thaliana GN=At5g63400 PE=2 SV=1	25763	0.5	0.5	0.5	1	0.5	1
C0Z346	AT1G03630 protein OS=Arabidopsis thaliana GN=At1g03630 PE=2 SV=1	31321	0.5	0.5	0.5	0.5	1	1
F4HXP0	Putative ADP-ribosylation factor GTPase-activating protein AGD14 OS=Arabidopsis thaliana GN=ZIGA4 PE=1 SV=1	71515	0.5	0.5	0.5	1	0.5	1
F4I3J0	Obg-like ATPase 1 OS=Arabidopsis thaliana GN=At1g56050 PE=3 SV=1	45600	0.5	0.5	0.5	1	0.5	1
F4I7I0	Alanine aminotransferase 1, mitochondrial OS=Arabidopsis thaliana GN=ALAAT1 PE=1 SV=1	59783	0.5	0.5	0.5	1	0.5	1
F4I907	Glyoxylate/succinic semialdehyde reductase 2, chloroplastic OS=Arabidopsis thaliana GN=GLYR2 PE=1 SV=1	37756	0.5	0.5	0.5	1	0.5	1
F4J244	Cystathionine beta-lyase OS=Arabidopsis thaliana GN=CBL PE=3 SV=1	41265	0.5	0.5	0.5	1	0.5	1
F4JD01	Proteasome subunit beta type OS=Arabidopsis thaliana GN=PBF1 PE=3 SV=1	24669	0.5	0.5	0.5	1	0.5	1
F4JMK8	Acyl-coenzyme A oxidase OS=Arabidopsis thaliana GN=ACX1 PE=3 SV=1	72875	0.5	0.5	0.5	1	0.5	1
F4JQH3	Aminopeptidase P1 OS=Arabidopsis thaliana GN=APP1 PE=1 SV=1	71948	0.5	0.5	0.5	1	0.5	1
F4JWM1	40S ribosomal protein S16-3 OS=Arabidopsis thaliana GN=At5g18380 PE=3 SV=1	16044	0.5	0.5	0.5	1	1	0.5
I1VCA3	ACC oxidase 2 (Fragment) OS=Arabidopsis thaliana GN=ACO2 PE=2 SV=1	36133	0.5	0.5	0.5	1	1	0.5
O22609	Protease Do-like 1, chloroplastic OS=Arabidopsis thaliana GN=DEGP1 PE=1 SV=2	46645	0.5	0.5	0.5	1	1	0.5
O23365	Cytochrome P450 97B3, chloroplastic OS=Arabidopsis thaliana GN=CYP97B3 PE=2 SV=2	65134	0.5	0.5	0.5	1	0.5	1
O80456	At2g23390/F26B6.4 OS=Arabidopsis thaliana GN=At2g23390 PE=2 SV=1	54275	0.5	0.5	0.5	1	0.5	1
O81146	Proteasome subunit alpha type-6-A OS=Arabidopsis thaliana GN=PAA1 PE=1 SV=2	27277	0.5	0.5	0.5	0.5	1	1
P54150	Peptide methionine sulfoxide reductase A4, chloroplastic OS=Arabidopsis thaliana GN=MSR4 PE=1 SV=2	28626	0.5	0.5	0.5	1	0.5	1
P82715	PsbP domain-containing protein 5, chloroplastic OS=Arabidopsis thaliana GN=PPD5 PE=1 SV=3	33344	0.5	0.5	0.5	1	0.5	1
Q0WLH2	Nitrate reductase OS=Arabidopsis thaliana GN=At1g37130 PE=2 SV=1	102778	0.5	0.5	0.5	1	0.5	1
Q0WM13	At2g44120/F6E13.25 OS=Arabidopsis thaliana GN=At2g44120 PE=2 SV=1	6237	0.5	0.5	0.5	1	0.5	1
Q0WT03	Putative chitinase OS=Arabidopsis thaliana GN=At4g19810 PE=2 SV=1	36407	0.5	0.5	0.5	1	0.5	1
Q0WUF2	Putative uncharacterized protein At2g23820 (Fragment) OS=Arabidopsis thaliana GN=At2g23820 PE=2 SV=1	27990	0.5	0.5	0.5	1	0.5	1
Q0WW84	Polyadenylate-binding protein RBP47B OS=Arabidopsis thaliana GN=RBP47B PE=2 SV=1	48089	0.5	0.5	0.5	0.5	1	1
Q29Q36	NADH-cytochrome b5 reductase OS=Arabidopsis thaliana GN=At5g20080 PE=2 SV=1	35964	0.5	0.5	0.5	1	0.5	1
Q56WD9	3-ketoacyl-CoA thiolase 2, peroxisomal OS=Arabidopsis thaliana GN=PED1 PE=1 SV=2	48548	0.5	0.5	0.5	1	0.5	1
Q680A5	Ribose-phosphate pyrophosphokinase 4 OS=Arabidopsis thaliana GN=PRS4 PE=1 SV=2	37536	0.5	0.5	0.5	1	0.5	1
Q680K2	Haloacid dehalogenase-like hydrolase domain-containing protein At4g39970 OS=Arabidopsis thaliana GN=At4g39970 PE=2 SV=1	34633	0.5	0.5	0.5	1	0.5	1
Q75W54	Mannosylglycoprotein endo-beta-mannosidase OS=Arabidopsis thaliana GN=EBM PE=1 SV=3	107592	0.5	0.5	0.5	1	0.5	1
Q8H788	Putative uncharacterized protein OS=Arabidopsis thaliana PE=2 SV=1	49913	0.5	0.5	0.5	0.5	1	1
Q8LAS8	S-formylglutathione hydrolase OS=Arabidopsis thaliana GN=SFGH PE=1 SV=2	31635	0.5	0.5	0.5	1	0.5	1
Q8LBB8	Putative arginase OS=Arabidopsis thaliana PE=2 SV=1	37875	0.5	0.5	0.5	0.5	1	1
Q8LDU4	Red chlorophyll catabolite reductase, chloroplastic OS=Arabidopsis thaliana GN=RCCR PE=1 SV=2	36426	0.5	0.5	0.5	1	0.5	1
Q8S9L5	Trigger factor-like protein TIG, Chloroplastic OS=Arabidopsis thaliana GN=TIG PE=1 SV=1	61695	0.5	0.5	0.5	1	0.5	1
Q8VZW3	Probable chalcone--flavonone isomerase 3 OS=Arabidopsis thaliana GN=CHI3 PE=1 SV=1	23317	0.5	0.5	0.5	1	0.5	1
Q93ZC5	Allene oxide cyclase 4, chloroplastic OS=Arabidopsis thaliana GN=AOC4 PE=2 SV=1	27792	0.5	0.5	0.5	1	0.5	1
Q9C6Z3	Pyruvate dehydrogenase E1 component subunit beta-2, chloroplastic OS=Arabidopsis thaliana GN=PDH-E1 BETA PE=2 SV=1	44216	0.5	0.5	0.5	1	0.5	1
Q9CAF5	ABC transporter I family member 6, chloroplastic OS=Arabidopsis thaliana GN=ABCI6 PE=1 SV=1	36908	0.5	0.5	0.5	1	0.5	1
Q9FFN4	Beta-galactosidase 6 OS=Arabidopsis thaliana GN=BGAL6 PE=2 SV=1	79708	0.5	0.5	0.5	1	1	0.5
Q9FGF4	DNA polymerase phi subunit OS=Arabidopsis thaliana GN=At5g64420 PE=4 SV=1	146024	0.5	0.5	0.5	0.5	1	1
Q9FK25	Flavone 3~-O-methyltransferase 1 OS=Arabidopsis thaliana GN=OMT1 PE=1 SV=1	39592	0.5	0.5	0.5	1	0.5	1
Q9FLV3	Similarity to ribosomal protein 30S subunit OS=Arabidopsis thaliana GN=At5g24490 PE=4 SV=1	41490	0.5	0.5	0.5	1	0.5	1
Q9FMF1	AT5g64380/MSJ1_22 OS=Arabidopsis thaliana GN=At5g64380 PE=2 SV=1	43949	0.5	0.5	0.5	1	0.5	1
Q9FPF0	Protein DJ-1 homolog A OS=Arabidopsis thaliana GN=DJ1A PE=1 SV=1	41831	0.5	0.5	0.5	1	0.5	1
Q9FPJ2	AT3g62110 OS=Arabidopsis thaliana GN=At3g62110 PE=2 SV=1	51964	0.5	0.5	0.5	1	0.5	1
Q9FUS6	Glutathione S-transferase U13 OS=Arabidopsis thaliana GN=GSTU13 PE=2 SV=1	25115	0.5	0.5	0.5	1	0.5	1
Q9FYR6	Proline--tRNA ligase, chloroplastic/mitochondrial OS=Arabidopsis thaliana GN=OVA6 PE=2 SV=1	60709	0.5	0.5	0.5	1	1	0.5
Q9LV21	T-complex protein 1 subunit delta OS=Arabidopsis thaliana GN=CCT4 PE=1 SV=1	57739	0.5	0.5	0.5	1	1	0.5
Q9LZX1	Protein LURP-one-related 15 OS=Arabidopsis thaliana GN=At5g01750 PE=1 SV=1	24279	0.5	0.5	0.5	1	0.5	1
Q9M1R2	Proline--tRNA ligase, cytoplasmic OS=Arabidopsis thaliana GN=At3g62120 PE=2 SV=1	60717	0.5	0.5	0.5	1	0.5	1
Q9S834	ATP-dependent Clp protease proteolytic subunit 5, chloroplastic OS=Arabidopsis thaliana GN=CLPP5 PE=1 SV=1	32335	0.5	0.5	0.5	1	1	0.5
Q9SQT8	Bifunctional 3-dehydroquinate dehydratase/shikimate dehydrogenase, chloroplastic OS=Arabidopsis thaliana GN=EMB3004 PE=1 SV=1	65755	0.5	0.5	0.5	1	0.5	1
Q9XI55	F9L1.8 protein OS=Arabidopsis thaliana GN=F9L1.8 PE=2 SV=1	31903	0.5	0.5	0.5	1	0.5	1
C0Z2Q9	AT3G13920 protein OS=Arabidopsis thaliana GN=At3g13920 PE=2 SV=1	44951	2	3	6	0.5	9	7
P22954	Probable mediator of RNA polymerase II transcription subunit 37c OS=Arabidopsis thaliana GN=MED37D PE=1 SV=2	71342	0.5	9	13	0.5	28	0.5
Q8LBJ7	50S ribosomal protein L12-C OS=Arabidopsis thaliana PE=2 SV=1	19670	1	0.5	0.5	2	0.5	0.5
Q9C5M0	Mitochondrial dicarboxylate/tricarboxylate transporter DTC OS=Arabidopsis thaliana GN=DTC PE=1 SV=1	31891	1	0.5	0.5	1	0.5	1
A0A097PL68	Nitrilase/cyanide hydratase and apolipoprotein N-acyltransferase family protein (Fragment) OS=Arabidopsis thaliana PE=2 SV=1	33028	0.5	0.5	0.5	0.5	1	0.5
A8MRW5	Oxidoreductase, zinc-binding dehydrogenase family protein OS=Arabidopsis thaliana GN=At4g21580 PE=4 SV=1	33814	0.5	0.5	0.5	1	0.5	0.5
A8MS75	Light-harvesting complex I chlorophyll a/b binding protein 1 OS=Arabidopsis thaliana GN=LHCA1 PE=4 SV=1	23247	0.5	0.5	0.5	1	0.5	0.5
B0F9L4	Golgin candidate 6 OS=Arabidopsis thaliana GN=GC6 PE=1 SV=2	101770	0.5	0.5	0.5	0.5	1	0.5
B3H4M0	Post-illumination chlorophyll fluorescence increase protein OS=Arabidopsis thaliana GN=PIFI PE=4 SV=1	23974	0.5	0.5	0.5	1	0.5	0.5
B3H658	Branched-chain-amino-acid aminotransferase OS=Arabidopsis thaliana GN=BCAT3 PE=3 SV=1	44703	0.5	0.5	0.5	0.5	0.5	1
B9DFM8	AT4G20830 protein OS=Arabidopsis thaliana GN=At4g20830 PE=2 SV=1	63519	0.5	0.5	0.5	1	0.5	0.5
B9DGR5	AT1G08550 protein OS=Arabidopsis thaliana GN=At1g08550 PE=2 SV=1	51984	0.5	0.5	0.5	0.5	0.5	1
B9DHJ1	AT1G11910 protein (Fragment) OS=Arabidopsis thaliana GN=At1g11910 PE=2 SV=1	41524	0.5	0.5	0.5	0.5	0.5	1
B9DI55	AT3G09840 protein OS=Arabidopsis thaliana GN=At3g09840 PE=2 SV=1	89337	0.5	0.5	0.5	1	0.5	0.5
C0Z2R0	AT1G06400 protein OS=Arabidopsis thaliana GN=At1g06400 PE=2 SV=1	11019	0.5	0.5	0.5	0.5	1	0.5
C0Z328	AT5G25460 protein OS=Arabidopsis thaliana GN=At5g25460 PE=2 SV=1	20249	0.5	0.5	0.5	0.5	0.5	1
C0Z358	AT4G35770 protein OS=Arabidopsis thaliana GN=At4g35770 PE=2 SV=1	12520	0.5	0.5	0.5	0.5	0.5	1
F4HS98	Tetratricopeptide repeat-containing protein OS=Arabidopsis thaliana GN=At1g01320 PE=1 SV=1	197377	0.5	0.5	0.5	1	0.5	0.5
F4HTT6	Peptidyl-prolyl cis-trans isomerase CYP26-2, chloroplastic OS=Arabidopsis thaliana GN=CYP26-2 PE=2 SV=1	34353	0.5	0.5	0.5	1	0.5	0.5
F4HWB0	Hydroxyproline-rich glycoprotein-like protein OS=Arabidopsis thaliana GN=At1g14710 PE=1 SV=1	66162	0.5	0.5	0.5	1	0.5	0.5
F4HX50	5~-adenylylsulfate reductase 2 OS=Arabidopsis thaliana GN=APR2 PE=4 SV=1	49896	0.5	0.5	0.5	1	0.5	0.5
F4HYF3	Bifunctional D-cysteine desulfhydrase/1-aminocyclopropane-1-carboxylate deaminase, mitochondrial OS=Arabidopsis thaliana GN=DCD PE=1 SV=1	43873	0.5	0.5	0.5	1	0.5	0.5
F4HYH1	Glutamyl-tRNA(Gln) amidotransferase subunit B, chloroplastic/mitochondrial OS=Arabidopsis thaliana GN=GATB PE=3 SV=1	53963	0.5	0.5	0.5	1	0.5	0.5
F4I1L9	Adenylosuccinate lyase OS=Arabidopsis thaliana GN=At1g36280 PE=3 SV=1	57813	0.5	0.5	0.5	1	0.5	0.5
F4I4Y5	P-loop containing nucleoside triphosphate hydrolases superfamily protein OS=Arabidopsis thaliana GN=At1g50140 PE=4 SV=1	110973	0.5	0.5	0.5	1	0.5	0.5
F4I5H7	Putative anthranilate phosphoribosyltransferase OS=Arabidopsis thaliana GN=At1g70570 PE=4 SV=1	69759	0.5	0.5	0.5	1	0.5	0.5
F4IB75	Regulator of Vps4 activity in the MVB pathway protein OS=Arabidopsis thaliana GN=At1g51900 PE=4 SV=1	92140	0.5	0.5	0.5	1	0.5	0.5
F4ICG2	Putative tRNA-glutamine ligase OS=Arabidopsis thaliana GN=OVA9 PE=3 SV=1	92064	0.5	0.5	0.5	1	0.5	0.5
F4IIQ3	Beta-galactosidase OS=Arabidopsis thaliana GN=BGAL8 PE=3 SV=1	92507	0.5	0.5	0.5	0.5	0.5	1
F4IKL8	Tropinone reductase-like protein OS=Arabidopsis thaliana GN=At2g29310 PE=4 SV=1	28319	0.5	0.5	0.5	1	0.5	0.5
F4J296	Ribosomal protein OS=Arabidopsis thaliana GN=At3g63490 PE=1 SV=1	31627	0.5	0.5	0.5	1	0.5	0.5
F4J447	Alpha/beta-Hydrolases superfamily protein OS=Arabidopsis thaliana GN=At3g23600 PE=4 SV=1	25547	0.5	0.5	0.5	1	0.5	0.5
F4J4K6	Tubulin binding cofactor C domain-containing protein OS=Arabidopsis thaliana GN=At3g57890 PE=4 SV=1	66987	0.5	0.5	0.5	1	0.5	0.5
F4JEN1	Hydroxyproline-rich glycoprotein family protein OS=Arabidopsis thaliana GN=CID4 PE=4 SV=1	60157	0.5	0.5	0.5	1	0.5	0.5
F4JMS5	Glutamate-cysteine ligase OS=Arabidopsis thaliana GN=GSH1 PE=4 SV=1	53446	0.5	0.5	0.5	0.5	1	0.5
F4JSP1	NAD(P)-binding Rossmann-fold superfamily protein OS=Arabidopsis thaliana GN=At4g31530 PE=1 SV=1	36721	0.5	0.5	0.5	0.5	0.5	1
F4JYX9	Thiol protease aleurain OS=Arabidopsis thaliana GN=ALP PE=3 SV=1	38877	0.5	0.5	0.5	1	0.5	0.5
F4K1G7	P-loop containing nucleoside triphosphate hydrolases superfamily protein OS=Arabidopsis thaliana GN=At5g35970 PE=4 SV=1	104981	0.5	0.5	0.5	1	0.5	0.5
F4K2Y3	Putative S9 Tyrosyl aminopeptidase OS=Arabidopsis thaliana GN=At5g36210 PE=1 SV=1	81255	0.5	0.5	0.5	1	0.5	0.5
F4K5E7	Alpha-mannosidase OS=Arabidopsis thaliana GN=At5g13980 PE=3 SV=1	103983	0.5	0.5	0.5	1	0.5	0.5
F4K670	Xylulose kinase-2 OS=Arabidopsis thaliana GN=XK-2 PE=4 SV=1	46934	0.5	0.5	0.5	1	0.5	0.5
F4K7E0	Nuclear transport factor 2 and RNA recognition motif domain-containing protein OS=Arabidopsis thaliana GN=At5g43960 PE=4 SV=1	43458	0.5	0.5	0.5	1	0.5	0.5
F4K8N1	Pyridoxal kinase OS=Arabidopsis thaliana GN=SOS4 PE=1 SV=1	35036	0.5	0.5	0.5	0.5	0.5	1
F4KBJ3	Alpha/beta-hydrolase-like protein OS=Arabidopsis thaliana GN=At5g38520 PE=4 SV=1	40967	0.5	0.5	0.5	1	0.5	0.5
F4KDU5	60S ribosomal protein L4-2 OS=Arabidopsis thaliana GN=At5g02870 PE=4 SV=1	44565	0.5	0.5	0.5	0.5	0.5	1
F4KE63	Valine--tRNA ligase, chloroplastic/mitochondrial 2 OS=Arabidopsis thaliana GN=EMB2247 PE=3 SV=1	110560	0.5	0.5	0.5	1	0.5	0.5
F4KGH1	Annexin OS=Arabidopsis thaliana GN=ANNAT2 PE=1 SV=1	34852	0.5	0.5	0.5	1	0.5	0.5
F4KIV8	Uncharacterized protein OS=Arabidopsis thaliana GN=At5g46850 PE=4 SV=1	36821	0.5	0.5	0.5	1	0.5	0.5
M1EU36	Sulfotransferase OS=Arabidopsis thaliana GN=SOT16 PE=3 SV=1	39194	0.5	0.5	0.5	1	0.5	0.5
O04310	Jacalin-related lectin 34 OS=Arabidopsis thaliana GN=JAL34 PE=1 SV=1	72430	0.5	0.5	0.5	1	0.5	0.5
O04603	50S ribosomal protein L5, chloroplastic OS=Arabidopsis thaliana GN=RPL5 PE=2 SV=1	28326	0.5	0.5	0.5	0.5	0.5	1
O04630	Threonine--tRNA ligase, mitochondrial 1 OS=Arabidopsis thaliana GN=THRRS PE=2 SV=3	80885	0.5	0.5	0.5	1	0.5	0.5
O22265	Signal recognition particle 43 kDa protein, chloroplastic OS=Arabidopsis thaliana GN=CAO PE=1 SV=2	41253	0.5	0.5	0.5	0.5	0.5	1
O23237	Peroxidase 49 OS=Arabidopsis thaliana GN=PER49 PE=2 SV=2	36141	0.5	0.5	0.5	1	0.5	0.5
O24457	Pyruvate dehydrogenase E1 component subunit alpha-3, chloroplastic OS=Arabidopsis thaliana GN=PDH-E1 ALPHA PE=2 SV=1	47144	0.5	0.5	0.5	1	0.5	0.5
O48593	Asparagine--tRNA ligase, chloroplastic/mitochondrial OS=Arabidopsis thaliana GN=SYNO PE=2 SV=3	63658	0.5	0.5	0.5	1	0.5	0.5
O49513	Ras-related protein RABA1e OS=Arabidopsis thaliana GN=RABA1E PE=2 SV=1	24315	0.5	0.5	0.5	0.5	1	0.5
O65351	Subtilisin-like protease SBT1.7 OS=Arabidopsis thaliana GN=SBT1.7 PE=1 SV=1	79365	0.5	0.5	0.5	1	0.5	0.5
O80735	Jacalin-related lectin 16 OS=Arabidopsis thaliana GN=JAL16 PE=3 SV=1	59095	0.5	0.5	0.5	1	0.5	0.5
O81148	Proteasome subunit alpha type-4-A OS=Arabidopsis thaliana GN=PAC1 PE=1 SV=1	27458	0.5	0.5	0.5	0.5	1	0.5
O81884	L-galactose dehydrogenase OS=Arabidopsis thaliana GN=LGALDH PE=1 SV=1	34510	0.5	0.5	0.5	0.5	0.5	1
P38666	60S ribosomal protein L24-2 OS=Arabidopsis thaliana GN=RPL24B PE=1 SV=2	18620	0.5	0.5	0.5	1	0.5	0.5
P49572	Indole-3-glycerol phosphate synthase, chloroplastic OS=Arabidopsis thaliana GN=IGPS PE=1 SV=2	44549	0.5	0.5	0.5	1	0.5	0.5
P51414	60S ribosomal protein L26-1 OS=Arabidopsis thaliana GN=RPL26A PE=2 SV=2	16934	0.5	0.5	0.5	0.5	0.5	1
Q06588	1-aminocyclopropane-1-carboxylate oxidase 4 OS=Arabidopsis thaliana GN=ACO4 PE=1 SV=2	36654	0.5	0.5	0.5	1	0.5	0.5
Q0WKW5	Putative galactosidase OS=Arabidopsis thaliana GN=At3g13750 PE=2 SV=1	65103	0.5	0.5	0.5	1	0.5	0.5
Q0WLW2	Putative uncharacterized protein At1g76160 (Fragment) OS=Arabidopsis thaliana GN=At1g76160 PE=2 SV=1	28900	0.5	0.5	0.5	0.5	0.5	1
Q0WLY6	Pyruvate,orthophosphate dikinase (Fragment) OS=Arabidopsis thaliana GN=At4g15530 PE=2 SV=1	46477	0.5	0.5	0.5	1	0.5	0.5
Q0WMB4	Glutamyl-tRNA synthetase (Fragment) OS=Arabidopsis thaliana GN=At5g26710 PE=2 SV=1	34714	0.5	0.5	0.5	1	0.5	0.5
Q0WMF2	Putative uncharacterized protein At1g48110 (Fragment) OS=Arabidopsis thaliana GN=At1g48110 PE=2 SV=1	19502	0.5	0.5	0.5	0.5	1	0.5
Q0WMN4	Putative uncharacterized protein At3g12790 OS=Arabidopsis thaliana GN=At3g12790 PE=2 SV=1	31777	0.5	0.5	0.5	1	0.5	0.5
Q0WPE4	Isovaleryl-CoA-dehydrogenase OS=Arabidopsis thaliana GN=At3g45300 PE=2 SV=1	44745	0.5	0.5	0.5	1	0.5	0.5
Q0WRA6	Histone H2A OS=Arabidopsis thaliana GN=At4g27230 PE=2 SV=1	13825	0.5	0.5	0.5	0.5	0.5	1
Q0WRP9	Aspartate kinase-homoserine dehydrogenase-like protein OS=Arabidopsis thaliana GN=At4g19710 PE=2 SV=1	100187	0.5	0.5	0.5	1	0.5	0.5
Q0WS13	Tryptophan synthase beta-subunit OS=Arabidopsis thaliana GN=At4g27070 PE=2 SV=1	51568	0.5	0.5	0.5	1	0.5	0.5
Q0WSS0	Putative uncharacterized protein At1g57860 OS=Arabidopsis thaliana GN=At1g57660 PE=2 SV=1	18697	0.5	0.5	0.5	1	0.5	0.5
Q0WTD3	Putative uncharacterized protein At1g48300 (Fragment) OS=Arabidopsis thaliana GN=At1g48300 PE=2 SV=1	26519	0.5	0.5	0.5	1	0.5	0.5
Q0WUU2	Xyloglucan endotransglucosylase/hydrolase OS=Arabidopsis thaliana GN=At5g65730 PE=2 SV=1	33670	0.5	0.5	0.5	0.5	0.5	1
Q0WUV8	Elongation factor Tu OS=Arabidopsis thaliana GN=At4g02930 PE=2 SV=1	49379	0.5	0.5	0.5	1	0.5	0.5
Q0WVF5	DNA replication licensing factor MCM4 OS=Arabidopsis thaliana GN=MCM4 PE=1 SV=1	93598	0.5	0.5	0.5	1	0.5	0.5
Q0WW26	Coatomer subunit gamma OS=Arabidopsis thaliana GN=At4g34450 PE=1 SV=2	98429	0.5	0.5	0.5	1	0.5	0.5
Q0WW94	Kanadaptin-like protein OS=Arabidopsis thaliana GN=At5g38840 PE=2 SV=1	82069	0.5	0.5	0.5	1	0.5	0.5
Q0WWC2	Ferritin OS=Arabidopsis thaliana GN=At5g01600 PE=2 SV=1	28160	0.5	0.5	0.5	1	0.5	0.5
Q0WWL8	Phosphoenolpyruvate carboxykinase (ATP)-like protein OS=Arabidopsis thaliana GN=At4g37870 PE=2 SV=1	73359	0.5	0.5	0.5	1	0.5	0.5
Q0WWN5	Putative alpha NAC OS=Arabidopsis thaliana GN=At4g10480 PE=2 SV=1	23157	0.5	0.5	0.5	1	0.5	0.5
Q1H537	Divinyl chlorophyllide a 8-vinyl-reductase, chloroplastic OS=Arabidopsis thaliana GN=DVR PE=1 SV=1	45864	0.5	0.5	0.5	1	0.5	0.5
Q2V3X4	60S ribosomal protein L4-1 OS=Arabidopsis thaliana GN=At3g09630 PE=4 SV=1	44545	0.5	0.5	0.5	1	0.5	0.5
Q39061	RNA-binding protein CP33, chloroplastic OS=Arabidopsis thaliana GN=CP33 PE=2 SV=1	35722	0.5	0.5	0.5	0.5	0.5	1
Q42238	Proteasome subunit (Fragment) OS=Arabidopsis thaliana PE=2 SV=1	5825	0.5	0.5	0.5	1	0.5	0.5
Q42325	Calcium-transporting ATPase (Fragment) OS=Arabidopsis thaliana PE=2 SV=1	4526	0.5	0.5	0.5	0.5	0.5	1
Q42406	Peptidyl-prolyl cis-trans isomerase CYP18-4 OS=Arabidopsis thaliana GN=CYP18-4 PE=1 SV=1	18366	0.5	0.5	0.5	1	0.5	0.5
Q42529	Tryptophan synthase alpha chain, chloroplastic OS=Arabidopsis thaliana GN=TSA1 PE=1 SV=1	33179	0.5	0.5	0.5	1	0.5	0.5
Q42545	Cell division protein FtsZ homolog 1, chloroplastic OS=Arabidopsis thaliana GN=FTSZ1 PE=1 SV=2	45536	0.5	0.5	0.5	1	0.5	0.5
Q42586	Uridine 5~-monophosphate synthase OS=Arabidopsis thaliana GN=PYRE-F PE=2 SV=2	51817	0.5	0.5	0.5	1	0.5	0.5
Q43285	Proteasome chain IOTA (Fragment) OS=Arabidopsis thaliana PE=2 SV=1	12431	0.5	0.5	0.5	0.5	0.5	1
Q501G5	F-box protein At5g03100 OS=Arabidopsis thaliana GN=At5g03100 PE=2 SV=1	34814	0.5	0.5	0.5	0.5	0.5	1
Q56YU0	Aldehyde dehydrogenase family 2 member C4 OS=Arabidopsis thaliana GN=ALDH2C4 PE=1 SV=2	54325	0.5	0.5	0.5	1	0.5	0.5
Q570J8	Protochlorophyllide reductase like protein (Fragment) OS=Arabidopsis thaliana GN=At4g27440 PE=2 SV=1	6236	0.5	0.5	0.5	0.5	0.5	1
Q6ICZ8	Nascent polypeptide-associated complex subunit alpha-like protein 3 OS=Arabidopsis thaliana GN=At5g13850 PE=1 SV=1	22044	0.5	0.5	0.5	1	0.5	0.5
Q6NLE1	At5g58250 OS=Arabidopsis thaliana PE=2 SV=1	24119	0.5	0.5	0.5	1	0.5	0.5
Q6NMA9	At5g45170 OS=Arabidopsis thaliana GN=At5g45170 PE=2 SV=1	40715	0.5	0.5	0.5	1	0.5	0.5
Q6XJG8	26S proteasome non-ATPase regulatory subunit 2 homolog B OS=Arabidopsis thaliana GN=RPN1B PE=1 SV=1	97892	0.5	0.5	0.5	1	0.5	0.5
Q84R16	Probable xyloglucan galactosyltransferase GT14 OS=Arabidopsis thaliana GN=GT14 PE=2 SV=1	60952	0.5	0.5	0.5	1	0.5	0.5
Q84WV1	T-complex protein 1 subunit gamma OS=Arabidopsis thaliana GN=CCT3 PE=1 SV=1	60301	0.5	0.5	0.5	1	0.5	0.5
Q8GW78	ATP-dependent Clp protease ATP-binding subunit CLPT2, chloroplastic OS=Arabidopsis thaliana GN=CLPT2 PE=1 SV=1	26544	0.5	0.5	0.5	1	0.5	0.5
Q8H0W0	Protein LOW PSII ACCUMULATION 3, chloroplastic OS=Arabidopsis thaliana GN=LPA3 PE=1 SV=1	40004	0.5	0.5	0.5	1	0.5	0.5
Q8H124	Uncharacterized protein At2g34460, chloroplastic OS=Arabidopsis thaliana GN=At2g34460 PE=2 SV=1	30452	0.5	0.5	0.5	1	0.5	0.5
Q8H181	Trihelix transcription factor GTL2 OS=Arabidopsis thaliana GN=At5g28300 PE=2 SV=1	71236	0.5	0.5	0.5	1	0.5	0.5
Q8L475	Alpha/beta-Hydrolases superfamily protein OS=Arabidopsis thaliana GN=At1g74640 PE=2 SV=1	41032	0.5	0.5	0.5	0.5	1	0.5
Q8L743	Glucose-6-phosphate 1-dehydrogenase 3, chloroplastic OS=Arabidopsis thaliana GN=At1g24280 PE=1 SV=2	67316	0.5	0.5	0.5	1	0.5	0.5
Q8L7K9	NAD-dependent malic enzyme 2, mitochondrial OS=Arabidopsis thaliana GN=NAD-ME2 PE=1 SV=1	66598	0.5	0.5	0.5	1	0.5	0.5
Q8L831	Nudix hydrolase 3 OS=Arabidopsis thaliana GN=NUDT3 PE=1 SV=1	86802	0.5	0.5	0.5	1	0.5	0.5
Q8LAH2	Polygalacturonase-like protein OS=Arabidopsis thaliana PE=2 SV=1	40840	0.5	0.5	0.5	1	0.5	0.5
Q8LAN4	Possible apospory-associated like protein OS=Arabidopsis thaliana PE=2 SV=1	36079	0.5	0.5	0.5	0.5	1	0.5
Q8LAP5	Putative translation initiation factor eIF-2, gamma subunit OS=Arabidopsis thaliana PE=2 SV=1	50893	0.5	0.5	0.5	1	0.5	0.5
Q8LAP6	Probable plastid-lipid-associated protein 12, chloroplastic OS=Arabidopsis thaliana GN=PAP12 PE=2 SV=1	45737	0.5	0.5	0.5	1	0.5	0.5
Q8LB01	4-hydroxy-tetrahydrodipicolinate reductase 2, chloroplastic OS=Arabidopsis thaliana GN=DAPB2 PE=2 SV=1	37845	0.5	0.5	0.5	1	0.5	0.5
Q8LBD2	Putative myrosinase-binding protein OS=Arabidopsis thaliana PE=2 SV=1	50344	0.5	0.5	0.5	0.5	0.5	1
Q8LCH5	Mediator of RNA polymerase II transcription subunit 22b OS=Arabidopsis thaliana GN=MED22B PE=1 SV=1	16553	0.5	0.5	0.5	1	0.5	0.5
Q8LDC7	Putative carboxymethylenebutenolidase OS=Arabidopsis thaliana PE=2 SV=1	25877	0.5	0.5	0.5	0.5	0.5	1
Q8LDI4	Quinone oxidoreductase-like protein OS=Arabidopsis thaliana PE=2 SV=1	38058	0.5	0.5	0.5	1	0.5	0.5
Q8LEG8	Dehydration stress-induced protein OS=Arabidopsis thaliana PE=2 SV=1	20002	0.5	0.5	0.5	1	0.5	0.5
Q8LF98	Uncharacterized protein OS=Arabidopsis thaliana GN=At1g03610 PE=2 SV=1	35751	0.5	0.5	0.5	0.5	1	0.5
Q8LPJ7	40S ribosomal protein S26-2 OS=Arabidopsis thaliana GN=RPS26B PE=2 SV=2	14832	0.5	0.5	0.5	0.5	0.5	1
Q8LPR9	Protein TIC110, chloroplastic OS=Arabidopsis thaliana GN=TIC110 PE=1 SV=1	112051	0.5	0.5	0.5	1	0.5	0.5
Q8VY70	Putative uncharacterized protein At1g62780 OS=Arabidopsis thaliana GN=At1g62780 PE=2 SV=1	27202	0.5	0.5	0.5	1	0.5	0.5
Q8VY91	30S ribosomal protein S6 alpha, chloroplastic OS=Arabidopsis thaliana GN=RPS6 PE=2 SV=1	22746	0.5	0.5	0.5	1	0.5	0.5
Q8VZF1	Acetate/butyrate--CoA ligase AAE7, peroxisomal OS=Arabidopsis thaliana GN=AAE7 PE=1 SV=1	62916	0.5	0.5	0.5	1	0.5	0.5
Q8VZF3	Probable glutamyl endopeptidase, chloroplastic OS=Arabidopsis thaliana GN=GEP PE=2 SV=2	106037	0.5	0.5	0.5	1	0.5	0.5
Q8VZJ2	Probable glucan endo-1,3-beta-glucosidase At4g16260 OS=Arabidopsis thaliana GN=At4g16260 PE=1 SV=1	37688	0.5	0.5	0.5	0.5	0.5	1
Q8VZJ9	Calmodulin-binding receptor-like cytoplasmic kinase 2 OS=Arabidopsis thaliana GN=CRCK2 PE=2 SV=1	46146	0.5	0.5	0.5	1	0.5	0.5
Q8W4F1	Probable plastid-lipid-associated protein 10, chloroplastic OS=Arabidopsis thaliana GN=PAP10 PE=2 SV=1	31561	0.5	0.5	0.5	0.5	0.5	1
Q93V74	AT4g34180/F28A23_60 OS=Arabidopsis thaliana GN=At4g34180 PE=2 SV=1	28367	0.5	0.5	0.5	0.5	1	0.5
Q93W34	Polyadenylate-binding protein RBP45C OS=Arabidopsis thaliana GN=RBP45C PE=2 SV=1	44944	0.5	0.5	0.5	1	0.5	0.5
Q93WL3	ATP-dependent Clp protease ATP-binding subunit CLPT1, chloroplastic OS=Arabidopsis thaliana GN=CLPT1 PE=1 SV=1	26034	0.5	0.5	0.5	1	0.5	0.5
Q93YZ7	Acetolactate synthase small subunit 2, chloroplastic OS=Arabidopsis thaliana GN=At2g31810 PE=1 SV=1	53839	0.5	0.5	0.5	1	0.5	0.5
Q940Q2	Pentatricopeptide repeat-containing protein At1g07590, mitochondrial OS=Arabidopsis thaliana GN=At1g07590 PE=2 SV=1	60810	0.5	0.5	0.5	1	0.5	0.5
Q94A68	Uncharacterized oxidoreductase At1g06690, chloroplastic OS=Arabidopsis thaliana GN=At1g06690 PE=1 SV=1	41472	0.5	0.5	0.5	0.5	0.5	1
Q94B28	Putative uncharacterized protein F14G6.20 OS=Arabidopsis thaliana GN=F14G6.20 PE=2 SV=1	23765	0.5	0.5	0.5	1	0.5	0.5
Q94B52	Translation initiation factor IF-3 OS=Arabidopsis thaliana GN=T10C21.40 PE=2 SV=1	31804	0.5	0.5	0.5	1	0.5	0.5
Q94JQ3	Serine hydroxymethyltransferase 3, chloroplastic OS=Arabidopsis thaliana GN=SHM3 PE=1 SV=2	57946	0.5	0.5	0.5	1	0.5	0.5
Q94K71	Haloacid dehalogenase-like hydrolase domain-containing protein At3g48420 OS=Arabidopsis thaliana GN=At3g48420 PE=1 SV=1	34224	0.5	0.5	0.5	1	0.5	0.5
Q94K73	Phenylalanine--tRNA ligase, chloroplastic/mitochondrial OS=Arabidopsis thaliana GN=At3g58140 PE=1 SV=1	49221	0.5	0.5	0.5	1	0.5	0.5
Q96509	Peroxidase 55 OS=Arabidopsis thaliana GN=PER55 PE=1 SV=1	35836	0.5	0.5	0.5	1	0.5	0.5
Q9ASS6	Photosynthetic NDH subunit of lumenal location 5, chloroplastic OS=Arabidopsis thaliana GN=PNSL5 PE=1 SV=1	28288	0.5	0.5	0.5	1	0.5	0.5
Q9AST9	At1g73110/F3N23_39 OS=Arabidopsis thaliana GN=At1g73110 PE=2 SV=1	48295	0.5	0.5	0.5	1	0.5	0.5
Q9C4Z6	Receptor for activated C kinase 1B OS=Arabidopsis thaliana GN=RACK1B PE=1 SV=1	35778	0.5	0.5	0.5	0.5	0.5	1
Q9C524	Probable fructokinase-6, chloroplastic OS=Arabidopsis thaliana GN=At1g66430 PE=2 SV=1	41445	0.5	0.5	0.5	1	0.5	0.5
Q9C550	2-isopropylmalate synthase 2, chloroplastic OS=Arabidopsis thaliana GN=IPMS2 PE=1 SV=1	68094	0.5	0.5	0.5	0.5	0.5	1
Q9C5S2	Serine/threonine-protein kinase/endoribonuclease IRE1a OS=Arabidopsis thaliana GN=IRE1A PE=1 SV=1	95078	0.5	0.5	0.5	1	0.5	0.5
Q9C5U3	26S protease regulatory subunit 8 homolog A OS=Arabidopsis thaliana GN=RPT6A PE=1 SV=1	47218	0.5	0.5	0.5	1	0.5	0.5
Q9C9V9	Golgi transport complex-related protein OS=Arabidopsis thaliana GN=T23K23.22 PE=4 SV=1	91593	0.5	0.5	0.5	1	0.5	0.5
Q9FFW8	Tryptophan synthase beta chain OS=Arabidopsis thaliana GN=TSBtype2 PE=2 SV=1	55707	0.5	0.5	0.5	1	0.5	0.5
Q9FH05	Serine carboxypeptidase-like 42 OS=Arabidopsis thaliana GN=SCPL42 PE=2 SV=1	52840	0.5	0.5	0.5	1	0.5	0.5
Q9FIX1	AIG2-like protein OS=Arabidopsis thaliana GN=At5g39730 PE=2 SV=1	20005	0.5	0.5	0.5	1	0.5	0.5
Q9FKA5	Uncharacterized protein At5g39570 OS=Arabidopsis thaliana GN=At5g39570 PE=1 SV=1	43500	0.5	0.5	0.5	1	0.5	0.5
Q9FM01	UDP-glucose 6-dehydrogenase 4 OS=Arabidopsis thaliana GN=UGD4 PE=1 SV=1	53063	0.5	0.5	0.5	0.5	1	0.5
Q9FM47	RNA-binding (RRM/RBD/RNP motifs) family protein OS=Arabidopsis thaliana GN=At5g40490 PE=2 SV=1	42382	0.5	0.5	0.5	1	0.5	0.5
Q9FM97	Pyruvate kinase OS=Arabidopsis thaliana GN=At5g56350 PE=2 SV=1	54376	0.5	0.5	0.5	1	0.5	0.5
Q9FMA4	Putative uncharacterized protein OS=Arabidopsis thaliana PE=4 SV=1	21157	0.5	0.5	0.5	0.5	1	0.5
Q9FN05	Probable glucan 1,3-alpha-glucosidase OS=Arabidopsis thaliana GN=PSL5 PE=1 SV=1	104209	0.5	0.5	0.5	1	0.5	0.5
Q9FND9	Probable galactinol--sucrose galactosyltransferase 5 OS=Arabidopsis thaliana GN=RFS5 PE=1 SV=1	86182	0.5	0.5	0.5	1	0.5	0.5
Q9FV81	Glutamyl-tRNA(Gln) amidotransferase subunit B, chloroplastic/mitochondrial OS=Arabidopsis thaliana GN=GATB PE=2 SV=1	60902	0.5	0.5	0.5	0.5	0.5	1
Q9FXA4	U-box domain-containing protein 26 OS=Arabidopsis thaliana GN=PUB26 PE=2 SV=1	45934	0.5	0.5	0.5	0.5	0.5	1
Q9FXA8	Alkaline/neutral invertase A, mitochondrial OS=Arabidopsis thaliana GN=INVA PE=1 SV=1	70392	0.5	0.5	0.5	1	0.5	0.5
Q9FXF5	F1N18.16 protein OS=Arabidopsis thaliana GN=F1N18.16 PE=4 SV=1	28302	0.5	0.5	0.5	0.5	0.5	1
Q9FXG2	Putative glycine--tRNA ligase, cytoplasmic OS=Arabidopsis thaliana GN=At1g29870 PE=3 SV=2	52135	0.5	0.5	0.5	1	0.5	0.5
Q9LEV3	CBS domain-containing protein CBSX3, mitochondrial OS=Arabidopsis thaliana GN=CBSX3 PE=1 SV=1	22715	0.5	0.5	0.5	1	0.5	0.5
Q9LH19	Putative uncharacterized protein OS=Arabidopsis thaliana GN=At3g29570 PE=4 SV=1	36760	0.5	0.5	0.5	1	0.5	0.5
Q9LH76	Trifunctional UDP-glucose 4,6-dehydratase/UDP-4-keto-6-deoxy-D-glucose 3,5-epimerase/UDP-4-keto-L-rhamnose-reductase RHM3 OS=Arabidopsis thaliana GN=RHM3 PE=1 SV=1	74867	0.5	0.5	0.5	1	0.5	0.5
Q9LHQ4	AT3g20680/F3H11_7 OS=Arabidopsis thaliana GN=At3g20680 PE=2 SV=1	37413	0.5	0.5	0.5	0.5	1	0.5
Q9LI77	Glutamyl-tRNA(Gln) amidotransferase subunit A, chloroplastic/mitochondrial OS=Arabidopsis thaliana GN=GATA PE=2 SV=1	57145	0.5	0.5	0.5	1	0.5	0.5
Q9LN56	F18O14.14 OS=Arabidopsis thaliana PE=4 SV=1	21263	0.5	0.5	0.5	0.5	1	0.5
Q9LPC3	F22M8.11 protein OS=Arabidopsis thaliana GN=F22M8.11 PE=4 SV=1	60064	0.5	0.5	0.5	1	0.5	0.5
Q9LW20	Probable inactive shikimate kinase like 1, chloroplastic OS=Arabidopsis thaliana GN=SKL1 PE=2 SV=1	30455	0.5	0.5	0.5	1	0.5	0.5
Q9LXG9	Plant cysteine oxidase 1 OS=Arabidopsis thaliana GN=PCO1 PE=1 SV=1	32992	0.5	0.5	0.5	1	0.5	0.5
Q9LXU4	Putative uncharacterized protein At5g12950/T24H18_120 OS=Arabidopsis thaliana GN=T24H18_120 PE=2 SV=1	96175	0.5	0.5	0.5	1	0.5	0.5
Q9LY34	Putative uncharacterized protein At3g60310 OS=Arabidopsis thaliana GN=F27H5_100 PE=2 SV=1	76441	0.5	0.5	0.5	1	0.5	0.5
Q9LZP9	Calvin cycle protein CP12-2, chloroplastic OS=Arabidopsis thaliana GN=CP12-2 PE=1 SV=1	14158	0.5	0.5	0.5	0.5	0.5	1
Q9M0X9	4-coumarate--CoA ligase-like 7 OS=Arabidopsis thaliana GN=4CLL7 PE=1 SV=1	59812	0.5	0.5	0.5	1	0.5	0.5
Q9M128	Transcription factor bHLH57 OS=Arabidopsis thaliana GN=BHLH57 PE=2 SV=1	35285	0.5	0.5	0.5	1	0.5	0.5
Q9M1X2	Fatty-acid-binding protein 1 OS=Arabidopsis thaliana GN=FAP1 PE=1 SV=1	30376	0.5	0.5	0.5	1	0.5	0.5
Q9M292	Nicalin OS=Arabidopsis thaliana GN=T22K7_10 PE=2 SV=1	62164	0.5	0.5	0.5	1	0.5	0.5
Q9M2W2	Glutathione S-transferase L2, chloroplastic OS=Arabidopsis thaliana GN=GSTL2 PE=2 SV=1	33037	0.5	0.5	0.5	1	0.5	0.5
Q9M6K3	Isopentenyl pyrophosphate:dimethyllallyl pyrophosphate isomerase OS=Arabidopsis thaliana GN=ipiAt1 PE=2 SV=1	32599	0.5	0.5	0.5	1	0.5	0.5
Q9M8M7	Acetylornithine aminotransferase, chloroplastic/mitochondrial OS=Arabidopsis thaliana GN=WIN1 PE=1 SV=1	48797	0.5	0.5	0.5	1	0.5	0.5
Q9SCL7	Acetylglutamate kinase, chloroplastic OS=Arabidopsis thaliana GN=NAGK PE=1 SV=1	36572	0.5	0.5	0.5	1	0.5	0.5
Q9SD35	Crooked neck-like protein OS=Arabidopsis thaliana GN=F24M12.150 PE=4 SV=1	71924	0.5	0.5	0.5	0.5	0.5	1
Q9SFU0	Protein transport protein Sec24-like At3g07100 OS=Arabidopsis thaliana GN=At3g07100 PE=2 SV=2	113887	0.5	0.5	0.5	1	0.5	0.5
Q9SGW3	26S proteasome non-ATPase regulatory subunit 8 homolog A OS=Arabidopsis thaliana GN=RPN12A PE=1 SV=1	30687	0.5	0.5	0.5	1	0.5	0.5
Q9SIU8	Probable protein phosphatase 2C 20 OS=Arabidopsis thaliana GN=PPC3-1.2 PE=1 SV=3	31827	0.5	0.5	0.5	1	0.5	0.5
Q9SKK4	Probable 2-oxoacid dependent dioxygenase OS=Arabidopsis thaliana GN=GSL-OH PE=2 SV=1	40325	0.5	0.5	0.5	1	0.5	0.5
Q9SQI8	Dihydrolipoyllysine-residue acetyltransferase component 4 of pyruvate dehydrogenase complex, chloroplastic OS=Arabidopsis thaliana GN=LTA2 PE=2 SV=1	50049	0.5	0.5	0.5	0.5	0.5	1
Q9SQR4	NAD(P)-binding Rossmann-fold superfamily protein OS=Arabidopsis thaliana GN=T11I18.9 PE=4 SV=1	28129	0.5	0.5	0.5	0.5	0.5	1
Q9SR00	Pentatricopeptide repeat-containing protein At3g04760, chloroplastic OS=Arabidopsis thaliana GN=At3g04760 PE=2 SV=1	67651	0.5	0.5	0.5	0.5	0.5	1
Q9SR21	F3L24.32 protein OS=Arabidopsis thaliana GN=F3L24.32 PE=4 SV=1	26932	0.5	0.5	0.5	1	0.5	0.5
Q9SSK5	MLP-like protein 43 OS=Arabidopsis thaliana GN=MLP43 PE=1 SV=1	17878	0.5	0.5	0.5	1	0.5	0.5
Q9SV68	Putative quinone-oxidoreductase homolog, chloroplastic OS=Arabidopsis thaliana GN=At4g13010 PE=2 SV=1	34414	0.5	0.5	0.5	1	0.5	0.5
Q9SXP7	Octanoyltransferase OS=Arabidopsis thaliana GN=LIP2 PE=2 SV=1	26405	0.5	0.5	0.5	0.5	1	0.5
Q9SYI1	Putative uncharacterized protein AT4g01810 OS=Arabidopsis thaliana GN=T7B11.7 PE=4 SV=1	93171	0.5	0.5	0.5	0.5	0.5	1
Q9SYL9	50S ribosomal protein L13, chloroplastic OS=Arabidopsis thaliana GN=RPL13 PE=2 SV=1	26772	0.5	0.5	0.5	0.5	0.5	1
Q9T0A0	Long chain acyl-CoA synthetase 4 OS=Arabidopsis thaliana GN=LACS4 PE=2 SV=1	74460	0.5	0.5	0.5	1	0.5	0.5
Q9T0K7	3-hydroxyisobutyryl-CoA hydrolase-like protein 3, mitochondrial OS=Arabidopsis thaliana GN=At4g13360 PE=1 SV=2	46222	0.5	0.5	0.5	1	0.5	0.5
Q9XQC7	GrpE protein homolog OS=Arabidopsis thaliana GN=grpE PE=2 SV=1	35699	0.5	0.5	0.5	1	0.5	0.5
Q9ZNT1	NADH--cytochrome b5 reductase 1 OS=Arabidopsis thaliana GN=CBR1 PE=1 SV=1	31470	0.5	0.5	0.5	1	0.5	0.5
Q9ZW12	Tropinone reductase homolog At2g29260, chloroplastic OS=Arabidopsis thaliana GN=At2g29260 PE=2 SV=1	35216	0.5	0.5	0.5	1	0.5	0.5
U3PIK0	Glycine-rich RNA-binding protein 8 splice variant 5 OS=Arabidopsis thaliana GN=GRP8 PE=2 SV=1	12306	0.5	0.5	0.5	1	0.5	0.5
W8PVA4	Glycosyltransferase (Fragment) OS=Arabidopsis thaliana GN=AT1G30530 PE=2 SV=1	50063	0.5	0.5	0.5	1	0.5	0.5
W8QPC2	Glycosyltransferase (Fragment) OS=Arabidopsis thaliana GN=AT1G05560 PE=2 SV=1	52780	0.5	0.5	0.5	1	0.5	0.5
Q8HT12	Photosystem II D2 protein (Fragment) OS=Arabidopsis thaliana GN=psbD PE=3 SV=1	35220	17	1	4	1	3	3
Q9S9N1	Heat shock 70 kDa protein 5 OS=Arabidopsis thaliana GN=HSP70-5 PE=2 SV=1	70870	0.5	11	11	0.5	15	13
P56759	ATP synthase subunit b, chloroplastic OS=Arabidopsis thaliana GN=atpF PE=3 SV=1	21044	2	0.5	0.5	1	0.5	1
Q8VYM4	Putative uncharacterized protein At3g52150 OS=Arabidopsis thaliana GN=At3g52150 PE=2 SV=1	27731	2	0.5	0.5	1	0.5	1
Q9S7M0	Chlorophyll a-b binding protein 3, chloroplastic OS=Arabidopsis thaliana GN=LHCB3 PE=1 SV=1	28688	2	0.5	0.5	1	0.5	1
B9DI00	AT3G54360 protein (Fragment) OS=Arabidopsis thaliana GN=At3g54360 PE=2 SV=1	32719	1	0.5	0.5	0.5	0.5	1
Q9FGS0	RNA-binding protein CP31B, chloroplastic OS=Arabidopsis thaliana GN=CP31B PE=1 SV=1	31850	1	0.5	0.5	0.5	0.5	1
Q9S7H1	Photosystem I reaction center subunit II-1, chloroplastic OS=Arabidopsis thaliana GN=psaD1 PE=1 SV=1	22584	21	0.5	3	3	1	4
Q9FGZ3	SIN-like protein OS=Arabidopsis thaliana GN=At5g49530 PE=4 SV=1	77671	3	1	0.5	0.5	2	0.5
Q9FN48	Calcium sensing receptor, chloroplastic OS=Arabidopsis thaliana GN=CAS PE=1 SV=1	41260	3	0.5	0.5	0.5	0.5	1
P56778	Photosystem II CP43 reaction center protein OS=Arabidopsis thaliana GN=psbC PE=1 SV=3	51835	9	0.5	1	1	1	1
C0Z2Z5	AT4G28750 protein OS=Arabidopsis thaliana GN=At4g28750 PE=2 SV=1	12403	1	0.5	0.5	1	0.5	0.5
F4IGZ2	Protein SMAX1-LIKE 8 OS=Arabidopsis thaliana GN=SMXL8 PE=1 SV=1	101547	0.5	1	0.5	0.5	1	0.5
F4JLI5	Xanthine dehydrogenase 2 OS=Arabidopsis thaliana GN=XDH2 PE=2 SV=1	148667	0.5	1	0.5	0.5	1	0.5
Q0WQZ1	60S ribosomal protein L11B OS=Arabidopsis thaliana GN=At2g42740 PE=2 SV=1	20818	1	0.5	0.5	1	0.5	0.5
Q9T0A4	NAD(P)H-quinone oxidoreductase subunit S, chloroplastic OS=Arabidopsis thaliana GN=ndhS PE=1 SV=1	27709	1	0.5	0.5	1	0.5	0.5
Q9ZUF6	Subtilisin-like protease SBT1.8 OS=Arabidopsis thaliana GN=SBT1.8 PE=2 SV=1	79965	1	0.5	0.5	1	0.5	0.5
Q41965	Ubiquitin (Fragment) OS=Arabidopsis thaliana PE=2 SV=1	7651	3	4	4	0.5	7	4
Q0WW97	Lhcb4-protein OS=Arabidopsis thaliana GN=At5g01530 PE=2 SV=1	31120	20	0.5	3	8	1	1
A8MRL0	Histone H3.3 OS=Arabidopsis thaliana GN=At4g40030 PE=3 SV=1	18690	0.5	6	6	0.5	5	4
B9DHH1	Nucleoside diphosphate kinase OS=Arabidopsis thaliana GN=At4g11010 PE=2 SV=1	25649	0.5	2	1	0.5	1	1
F4IIU4	187-kDa microtubule-associated protein AIR9 OS=Arabidopsis thaliana GN=AIR9 PE=1 SV=1	186745	0.5	2	1	0.5	2	0.5
E0Y422	Cytochrome b6-f complex iron-sulfur subunit OS=Arabidopsis thaliana GN=At4g03280 PE=3 SV=1	24334	2	0.5	0.5	1	0.5	0.5
F4J464	Kinesin-like protein OS=Arabidopsis thaliana GN=KINESIN-12B PE=3 SV=1	108225	0.5	1	1	0.5	1	0.5
Q9SSS9	ATP synthase subunit delta, chloroplastic OS=Arabidopsis thaliana GN=ATPD PE=1 SV=1	25653	2	0.5	0.5	1	0.5	0.5
A0A0K2S4Q7	Alpha-xylosidase OS=Arabidopsis thaliana GN=TRG1 PE=3 SV=1	102329	1	0.5	0.5	0.5	0.5	0.5
A1L4U4	At5g64300 OS=Arabidopsis thaliana PE=2 SV=1	42197	1	0.5	0.5	0.5	0.5	0.5
A8MQH1	Pyrophosphate-energized vacuolar membrane proton pump 1 OS=Arabidopsis thaliana GN=AVP1 PE=1 SV=1	67663	1	0.5	0.5	0.5	0.5	0.5
A8MQK3	Malate dehydrogenase OS=Arabidopsis thaliana GN=mMDH2 PE=3 SV=1	33113	0.5	0.5	1	0.5	0.5	0.5
B9DGP8	AT5G13450 protein OS=Arabidopsis thaliana GN=ATP5 PE=1 SV=1	21070	1	0.5	0.5	0.5	0.5	0.5
B9DHB0	AT5G35530 protein OS=Arabidopsis thaliana GN=At5g35530 PE=2 SV=1	27342	0.5	0.5	1	0.5	0.5	0.5
C0Z223	AT3G18780 protein OS=Arabidopsis thaliana GN=At3g18780 PE=2 SV=1	20188	1	0.5	0.5	0.5	0.5	0.5
C0Z2R2	Plasma membrane ATPase OS=Arabidopsis thaliana GN=At4g30190 PE=2 SV=1	89645	1	0.5	0.5	0.5	0.5	0.5
C0Z2V4	AT4G34670 protein OS=Arabidopsis thaliana GN=At4g34670 PE=2 SV=1	14744	1	0.5	0.5	0.5	0.5	0.5
F4I7X1	SKU5 similar 6 OS=Arabidopsis thaliana GN=SKS6 PE=4 SV=1	60540	1	0.5	0.5	0.5	0.5	0.5
F4IAG1	Starch synthase 3 OS=Arabidopsis thaliana GN=SS3 PE=3 SV=1	124152	0.5	1	0.5	0.5	0.5	0.5
F4IV56	TRAF-like family protein OS=Arabidopsis thaliana GN=At2g04170 PE=4 SV=1	33855	1	0.5	0.5	0.5	0.5	0.5
F4J912	60S ribosomal protein L5-1 OS=Arabidopsis thaliana GN=ATL5 PE=4 SV=1	21532	1	0.5	0.5	0.5	0.5	0.5
F4JCI4	Alpha-galactosidase OS=Arabidopsis thaliana GN=At3g26380 PE=3 SV=1	72297	0.5	1	0.5	0.5	0.5	0.5
F4K5X6	Protein REVEILLE 2 OS=Arabidopsis thaliana GN=RVE2 PE=2 SV=1	32416	1	0.5	0.5	0.5	0.5	0.5
F4KGJ9	ENTH/VHS family protein OS=Arabidopsis thaliana GN=At5g65180 PE=4 SV=1	34084	1	0.5	0.5	0.5	0.5	0.5
P29402	Calnexin homolog 1 OS=Arabidopsis thaliana GN=CNX1 PE=1 SV=1	60448	1	0.5	0.5	0.5	0.5	0.5
P56766	Photosystem I P700 chlorophyll a apoprotein A1 OS=Arabidopsis thaliana GN=psaA PE=2 SV=1	83178	1	0.5	0.5	0.5	0.5	0.5
P56807	30S ribosomal protein S18, chloroplastic OS=Arabidopsis thaliana GN=rps18 PE=3 SV=1	12053	1	0.5	0.5	0.5	0.5	0.5
Q0WV85	Glycosyltransferase OS=Arabidopsis thaliana GN=At3g04240 PE=2 SV=1	110043	1	0.5	0.5	0.5	0.5	0.5
Q0WW58	Cysteine proteinase RD21A (Fragment) OS=Arabidopsis thaliana GN=At1g47128 PE=2 SV=1	21861	0.5	0.5	1	0.5	0.5	0.5
Q0WWD3	Vacuolar-type H+-ATPase (V-ATPase) subunit D OS=Arabidopsis thaliana GN=At3g58730 PE=2 SV=1	29041	1	0.5	0.5	0.5	0.5	0.5
Q0WWY5	50S ribosomal protein L3 OS=Arabidopsis thaliana GN=At2g43030 PE=2 SV=1	29345	1	0.5	0.5	0.5	0.5	0.5
Q53YQ5	Peroxidase OS=Arabidopsis thaliana GN=At5g17820 PE=3 SV=1	34076	1	0.5	0.5	0.5	0.5	0.5
Q84WM2	At3g15730/MSJ11_13 OS=Arabidopsis thaliana PE=2 SV=1	59526	1	0.5	0.5	0.5	0.5	0.5
Q8H153	Putative glycoprotein (EP1) OS=Arabidopsis thaliana GN=At1g78850 PE=2 SV=1	49050	1	0.5	0.5	0.5	0.5	0.5
Q8LEQ8	Putative uncharacterized protein OS=Arabidopsis thaliana PE=2 SV=1	6344	1	0.5	0.5	0.5	0.5	0.5
Q8S8N1	CLAVATA3/ESR (CLE)-related protein 7 OS=Arabidopsis thaliana GN=CLE7 PE=2 SV=1	9732	0.5	1	0.5	0.5	0.5	0.5
Q9C6B3	Gamma carbonic anhydrase 2, mitochondrial OS=Arabidopsis thaliana GN=GAMMACA2 PE=1 SV=1	30047	1	0.5	0.5	0.5	0.5	0.5
Q9C8P0	Dihydrolipoyllysine-residue acetyltransferase component 5 of pyruvate dehydrogenase complex, chloroplastic OS=Arabidopsis thaliana GN=EMB3003 PE=2 SV=1	48277	1	0.5	0.5	0.5	0.5	0.5
Q9C9P5	Putative ribosomal protein S9; 45292-45606 OS=Arabidopsis thaliana GN=F9E10.18 PE=3 SV=1	11584	1	0.5	0.5	0.5	0.5	0.5
Q9FE06	Protein EXORDIUM-like 2 OS=Arabidopsis thaliana GN=EXL2 PE=2 SV=1	32654	1	0.5	0.5	0.5	0.5	0.5
Q9FKS5	Cytochrome c1 2, heme protein, mitochondrial OS=Arabidopsis thaliana GN=CYC12 PE=1 SV=1	33669	1	0.5	0.5	0.5	0.5	0.5
Q9FZA2	Non-classical arabinogalactan protein 31 OS=Arabidopsis thaliana GN=AGP31 PE=1 SV=1	38464	1	0.5	0.5	0.5	0.5	0.5
Q9LJG3	GDSL esterase/lipase ESM1 OS=Arabidopsis thaliana GN=ESM1 PE=1 SV=1	44032	1	0.5	0.5	0.5	0.5	0.5
Q9LV33	Beta-glucosidase 44 OS=Arabidopsis thaliana GN=BGLU44 PE=2 SV=1	58946	1	0.5	0.5	0.5	0.5	0.5
Q9M885	40S ribosomal protein S7-2 OS=Arabidopsis thaliana GN=RPS7B PE=2 SV=1	22182	1	0.5	0.5	0.5	0.5	0.5
Q9SHH6	Glutathione S-transferase U24 OS=Arabidopsis thaliana GN=GSTU24 PE=2 SV=1	25290	1	0.5	0.5	0.5	0.5	0.5
Q9XF88	Chlorophyll a-b binding protein CP29.2, chloroplastic OS=Arabidopsis thaliana GN=LHCB4.2 PE=1 SV=1	31174	21	0.5	3	5	1	0.5
Q9FKQ3	Histone H3-like 5 OS=Arabidopsis thaliana GN=At5g65350 PE=2 SV=3	15582	0.5	5	5	0.5	4	3
Q9SHE8	Photosystem I reaction center subunit III, chloroplastic OS=Arabidopsis thaliana GN=PSAF PE=1 SV=1	24158	3	0.5	0.5	1	0.5	0.5
C0SVC9	Putative uncharacterized protein At3g26520 (Fragment) OS=Arabidopsis thaliana GN=At3g26520 PE=2 SV=1	25832	2	0.5	0.5	0.5	0.5	0.5
C0Z2E9	AT5G35630 protein OS=Arabidopsis thaliana GN=At5g35630 PE=2 SV=1	30655	0.5	0.5	2	0.5	0.5	0.5
C0Z2H6	AT1G07890 protein OS=Arabidopsis thaliana GN=At1g07890 PE=2 SV=1	20905	2	0.5	0.5	0.5	0.5	0.5
F4HTQ1	Probable thimet oligopeptidase OS=Arabidopsis thaliana GN=At1g67690 PE=3 SV=1	80240	2	0.5	0.5	0.5	0.5	0.5
F4K5B9	Aspartyl protease family protein OS=Arabidopsis thaliana GN=At5g07030 PE=3 SV=1	48663	2	0.5	0.5	0.5	0.5	0.5
O23830	mRNA (Fragment) OS=Arabidopsis thaliana PE=2 SV=1	20252	2	0.5	0.5	0.5	0.5	0.5
Q8LA84	Putative porin OS=Arabidopsis thaliana PE=2 SV=1	29421	2	0.5	0.5	0.5	0.5	0.5
Q8LC58	Photosystem I reaction center subunit IV B, chloroplast (PSI-E B) OS=Arabidopsis thaliana PE=2 SV=1	14978	2	0.5	0.5	0.5	0.5	0.5
Q8W585	ATP-dependent zinc metalloprotease FTSH 8, chloroplastic OS=Arabidopsis thaliana GN=FTSH8 PE=1 SV=1	73153	2	0.5	0.5	0.5	0.5	0.5
Q9FMS1	Gb|AAF00675.1 OS=Arabidopsis thaliana PE=4 SV=1	51369	2	0.5	0.5	0.5	0.5	0.5
Q9LJX4	Pumilio homolog 5 OS=Arabidopsis thaliana GN=APUM5 PE=1 SV=2	106928	0.5	0.5	2	0.5	0.5	0.5
Q9SJ12	Probable ATP synthase 24 kDa subunit, mitochondrial OS=Arabidopsis thaliana GN=At2g21870 PE=1 SV=1	27579	2	0.5	0.5	0.5	0.5	0.5
Q9SMX3	Mitochondrial outer membrane protein porin 3 OS=Arabidopsis thaliana GN=VDAC3 PE=1 SV=3	29193	2	0.5	0.5	0.5	0.5	0.5
A8MRW1	Aquaporin PIP1-2 OS=Arabidopsis thaliana GN=PIP1B PE=3 SV=1	32434	3	0.5	0.5	0.5	0.5	0.5
C0Z2A8	AT1G20020 protein OS=Arabidopsis thaliana GN=At1g20020 PE=2 SV=1	28675	3	0.5	0.5	0.5	0.5	0.5
C0Z325	AT3G02090 protein OS=Arabidopsis thaliana GN=At3g02090 PE=2 SV=1	53692	3	0.5	0.5	0.5	0.5	0.5
Q56WE0	Heat shock protein 90 (Fragment) OS=Arabidopsis thaliana GN=At5g56010 PE=2 SV=1	42550	3	0.5	0.5	0.5	0.5	0.5
Q9LY66	50S ribosomal protein L1, chloroplastic OS=Arabidopsis thaliana GN=RPL1 PE=1 SV=1	37609	3	0.5	0.5	0.5	0.5	0.5
Q9ZVL6	UPF0603 protein At1g54780, chloroplastic OS=Arabidopsis thaliana GN=At1g54780 PE=1 SV=1	31120	3	0.5	0.5	0.5	0.5	0.5
F4JUJ5	Fructose-bisphosphate aldolase OS=Arabidopsis thaliana GN=FBA2 PE=1 SV=1	41318	0.5	0.5	4	0.5	0.5	0.5
F4KG18	Triose phosphate/phosphate translocator TPT OS=Arabidopsis thaliana GN=APE2 PE=1 SV=1	45208	4	0.5	0.5	0.5	0.5	0.5
Q8W112	Beta-D-glucan exohydrolase-like protein OS=Arabidopsis thaliana GN=At5g20950 PE=2 SV=1	67883	4	0.5	0.5	0.5	0.5	0.5
Q9XF91	Photosystem II 22 kDa protein, chloroplastic OS=Arabidopsis thaliana GN=PSBS PE=2 SV=1	27990	5	0.5	0.5	0.5	0.5	0.5
P92549	ATP synthase subunit alpha, mitochondrial OS=Arabidopsis thaliana GN=ATPA PE=1 SV=2	55011	6	0.5	0.5	0.5	0.5	0.5
F4KCE5	Heat shock cognate protein 70-1 OS=Arabidopsis thaliana GN=HSC70-1 PE=1 SV=1	57201	8	0.5	0.5	0.5	0.5	0.5
F4HNZ6	Glyceraldehyde-3-phosphate dehydrogenase (NADP+) (Phosphorylating) OS=Arabidopsis thaliana GN=GAPA-2 PE=3 SV=1	34311	0.5	12	0.5	0.5	0.5	0.5
F4JFV6	Peroxisomal (S)-2-hydroxy-acid oxidase GLO2 OS=Arabidopsis thaliana GN=At3g14415 PE=4 SV=1	40908	0.5	0.5	16	0.5	0.5	0.5
Q9FFT0	Putative F-box protein At5g41500 OS=Arabidopsis thaliana GN=At5g41500 PE=3 SV=1	47098	1	1	1	1	0.5	0.5
F4KGQ0	Fructose-bisphosphate aldolase OS=Arabidopsis thaliana GN=At5g03690 PE=3 SV=1	42879	0.5	1	1	0.5	0.5	0.5
P59223	40S ribosomal protein S13-1 OS=Arabidopsis thaliana GN=RPS13A PE=2 SV=1	17085	0.5	1	1	0.5	0.5	0.5
Q42132	Glutathione-S-transferase (Fragment) OS=Arabidopsis thaliana PE=2 SV=1	8611	0.5	1	1	0.5	0.5	0.5
Q84W24	Putative actin 4 OS=Arabidopsis thaliana GN=At5g59370 PE=2 SV=1	41740	0.5	12	9	0.5	11	0.5
Q6NR90	Histone H4 OS=Arabidopsis thaliana GN=At1g07660 PE=2 SV=1	11402	0.5	31	31	0.5	20	10
Q0WS50	Histone H2B OS=Arabidopsis thaliana GN=At2g37470 PE=2 SV=1	15072	0.5	5	4	0.5	3	1
Q1H555	At3g11510 OS=Arabidopsis thaliana GN=At3g11510 PE=2 SV=1	16263	0.5	2	2	0.5	0.5	1
F4IF80	Putative serine/threonine protein kinase OS=Arabidopsis thaliana GN=At1g79640 PE=4 SV=1	75546	2	0.5	1	0.5	0.5	0.5
O82209	Copia-like retroelement pol polyprotein OS=Arabidopsis thaliana GN=At2g19680 PE=2 SV=1	13838	2	0.5	1	0.5	0.5	0.5
Q6LAB6	Tubulin beta 4 chain (Fragment) OS=Arabidopsis thaliana PE=2 SV=1	14210	0.5	2	1	0.5	0.5	0.5
Q93Z12	AT4g33010/F26P21_130 OS=Arabidopsis thaliana PE=2 SV=1	75005	1	0.5	2	0.5	0.5	0.5
B9DI66	AT4G04640 protein (Fragment) OS=Arabidopsis thaliana GN=At4g04640 PE=2 SV=1	16624	0.5	1	3	0.5	0.5	0.5
F4JZ46	Ferredoxin--NADP reductase OS=Arabidopsis thaliana GN=FNR1 PE=1 SV=1	29665	3	0.5	1	0.5	0.5	0.5
Q0WRN0	Histone H2A OS=Arabidopsis thaliana GN=At2g38810 PE=2 SV=1	14361	0.5	12	9	0.5	4	1
Q8GUH3	Histone H2A OS=Arabidopsis thaliana PE=2 SV=1	15008	0.5	12	9	0.5	4	0.5
Q8LDD7	Putative uncharacterized protein OS=Arabidopsis thaliana PE=2 SV=1	17210	2	4	0.5	0.5	0.5	0.5
B9DHZ8	AT4G20360 protein (Fragment) OS=Arabidopsis thaliana GN=At4g20360 PE=2 SV=1	31685	0.5	2	5	0.5	0.5	0.5
F4K083	Aldolase-type TIM barrel family protein OS=Arabidopsis thaliana GN=At5g48220 PE=3 SV=1	40390	5	1	4	1	1	0.5
B3H560	Malate dehydrogenase OS=Arabidopsis thaliana GN=PMDH2 PE=3 SV=1	38714	0.5	2	9	0.5	0.5	0.5
Q2V3V9	Peroxisomal (S)-2-hydroxy-acid oxidase GLO1 OS=Arabidopsis thaliana GN=At3g14420 PE=4 SV=2	40275	5	3	0.5	0.5	0.5	0.5
Q9FHX1	Regulator of chromosome condensation (RCC1) family with FYVE zinc finger domain OS=Arabidopsis thaliana GN=At5g42140 PE=4 SV=1	116425	2	2	2	0.5	1	1
F4K873	Carbonic anhydrase OS=Arabidopsis thaliana GN=CA2 PE=1 SV=1	36505	22	4	0.5	0.5	0.5	0.5
Q9LHA8	Probable mediator of RNA polymerase II transcription subunit 37c OS=Arabidopsis thaliana GN=MED37C PE=1 SV=1	71057	0.5	7	10	0.5	0.5	0.5
A0A075M556	Ribulose 1,5-bisphosphate carboxylase/oxygenase large subunit (Fragment) OS=Arabidopsis thaliana GN=rbcL PE=3 SV=1	51349	70	41	0.5	0.5	0.5	0.5
Q56WK5	Enolase OS=Arabidopsis thaliana GN=At2g36530 PE=2 SV=1	28202	2	1	4	0.5	0.5	0.5
F4HQT1	Glyceraldehyde 3-phosphate dehydrogenase OS=Arabidopsis thaliana GN=GAPC2 PE=1 SV=1	33885	12	6	14	0.5	0.5	0.5
