# Supplementary material for: m6A readers ECT2/ECT3/ECT4 enhance mRNA stability through direct recruitment of the poly(A) binding proteins in Arabidopsis
Source: Genome Biol. 2023 Apr 30;24:103. doi: 10.1186/s13059-023-02947-4 (PMC10150487; doi:10.1186/s13059-023-02947-4)
Supplement: Supplementary file 5 — Additional file 5: Table S4. Differentially expressed genes between WT and ect2/3/4. [file 13059_2023_2947_MOESM5_ESM.xlsx]

## Sheet: NOTE
Table S4. Differentially expressed genes between WT and ect2/3/4
List of differentially expressed genes between WT and ect2/3/4 as shown in Sheet 4

## Sheet: 4
Gene	WT-rep1	WT-rep2	ect2/3/4-rep1	ect2/3/4-rep2	Fold change	P-value
AT1G01120	29.6528	29.5951	16.1847	15.0533	0.474825	0.0317948
AT1G02660	9.49368	9.27352	1.55215	1.58677	0.256603	0.0175806
AT1G03457	3.66516	4.08238	3.81139	2.64445	0.47883	0.0367522
AT1G03502	0.505826	0.522864	5.08131	4.46281	3.0667	0.0164807
AT1G04223	3.61132	4.18862	2.90537	1.66061	0.293495	0.0300896
AT1G04433	0.082354	0.348202	4.37495	1.01144	0.356271	0.0143146
AT1G05523	3.68529	3.38266	8.53334	11.7914	4.47905	0.00199239
AT1G06267	0.225782	0.085862	0.353903	1.39847	5.08311	0.010649
AT1G06277	1.62247	1.46656	2.03664	3.40177	3.0678	0.0305835
AT1G06573	17.3179	18.6106	18.1296	13.4331	0.488304	0.00378505
AT1G07135	87.9426	93.0047	17.1922	11.9472	0.083842	0.0131046
AT1G07243	0.320202	0.438096	0.378438	0	0.435859	0.016247
AT1G07520	3.57294	3.69043	0	0.0541327	0.243032	0.0353428
AT1G07547	0.487867	0.471698	1.76486	1.85833	2.03832	0.00581013
AT1G07760	0.139959	0.348383	1.76202	0.452542	0.422724	0.026201
AT1G08090	0.445296	0.402601	4.98131	4.72633	3.82569	0.0396884
AT1G08213	0.786405	0.996104	1.0246	0.338408	0.367117	0.0182712
AT1G08430	9.09972	9.28554	29.3224	27.1879	2.46421	0.00160611
AT1G08563	0.696755	0.961597	2.33961	0.980189	0.471878	0.0393604
AT1G08763	0.523731	0.666782	1.17994	0.451993	0.481863	0.0103114
AT1G08930	82.2184	82.3197	30.4743	25.14	0.238986	0.0392136
AT1G09995	2.17029	2.00538	2.86216	3.84235	2.23992	0.000516869
AT1G10240	3.512	3.21692	3.41845	4.85242	2.08985	0.00295811
AT1G11850	13.2908	10.0633	6.70592	19.9955	8.16535	0.0130377
AT1G11970	0.180627	0.342049	0.910252	0.223656	0.477009	0.0421693
AT1G12200	16.8494	16.7285	44.126	40.5607	2.07735	0.047283
AT1G13260	48.0435	45.6809	9.39219	9.0849	0.206349	0.0473135
AT1G13609	5.92807	6.92576	1.41794	0	0.0347699	0.0287033
AT1G13700	4.53255	4.61559	2.20351	1.74312	0.389351	0.0302409
AT1G14540	1.53813	1.72141	1.87617	0.957953	0.410573	0.0306152
AT1G14755	0.287323	0.398483	0.829325	0.233803	0.49691	0.0182892
AT1G14880	11.7783	12.0524	2.91422	1.95645	0.150247	0.0312198
AT1G14960	4.743	4.7477	11.7675	11.4102	2.07126	0.0106453
AT1G15650	0.168106	0.027809	0.94627	1.75277	4.42997	0.0414119
AT1G15885	8.77333	9.61429	6.91302	4.80039	0.347736	0.0120753
AT1G17020	3.67704	3.69162	10.4571	10.4958	2.46275	0.00574644
AT1G17180	20.888	20.3959	67.4152	68.2102	3.2871	0.0223042
AT1G17610	1.57524	1.60686	0.830488	0.532647	0.453408	0.0493397
AT1G17960	0.225637	0.198747	4.65218	4.1853	3.80889	0.0420027
AT1G18010	18.1907	18.3523	8.90552	8.3095	0.439372	0.00996828
AT1G18020	8.03509	8.05368	3.64129	3.42556	0.455914	0.0153928
AT1G19380	11.7466	12.135	6.44068	5.09179	0.346337	0.021192
AT1G20280	0.107164	0.275258	1.18702	0.116816	0.328821	0.0196023
AT1G21130	74.0973	77.2504	39.3492	36.503	0.431225	0.0377159
AT1G22190	74.3625	76.938	39.6505	37.2117	0.448359	0.0315066
AT1G23100	11.0353	10.8195	21.8841	22.3999	2.04409	0.023831
AT1G23110	2.1879	2.58809	3.26315	1.90697	0.464328	0.0489132
AT1G23390	157.431	161.954	14.6026	14.455	0.0936323	0.014507
AT1G23570	0.446062	0.600096	1.28904	0.395644	0.424012	0.0230947
AT1G23730	3.94943	3.7868	11.7421	11.9891	2.78737	0.0373421
AT1G23870	23.327	23.6135	8.85226	8.49413	0.365518	0.00396845
AT1G24140	4.4437	4.6561	2.15293	1.33612	0.266539	0.032188
AT1G24147	12.3435	12.2299	1.79861	1.74744	0.20206	0.0106848
AT1G24260	2.02629	2.03379	5.39606	6.50408	3.12643	0.046429
AT1G24660	0.354089	0.628477	2.5431	0.840443	0.435813	0.0489577
AT1G25083	0.694184	0.828547	0.439066	0.106611	0.413002	0.0219451
AT1G25400	21.2432	21.7747	7.62838	5.58933	0.195061	0.0321672
AT1G25560	114.565	120.391	21.1758	20.0394	0.160762	0.0267001
AT1G26210	1.78002	2.09752	1.41501	0.715344	0.336817	0.0338686
AT1G26440	6.28552	7.09857	8.5724	5.39056	0.438229	0.0175558
AT1G27580	0.012819	0.03442	5.89598	4.74669	4.25622	0.0198613
AT1G27730	59.9215	61.714	22.247	16.5117	0.184552	0.0294181
AT1G29195	2.30532	2.37676	8.26418	8.01567	2.56772	0.0210791
AT1G31690	16.6773	17.2389	5.19817	4.90578	0.302024	0.0220597
AT1G32700	21.9755	22.6913	14.5901	12.8609	0.493044	0.00576801
AT1G32870	5.52991	5.2783	26.2518	26.6791	4.50358	0.0313773
AT1G32920	108.15	107.338	40.8027	35.0272	0.26735	0.0425273
AT1G33055	8.53595	8.93267	5.15731	4.23429	0.416	0.0039722
AT1G33960	4.06135	4.09402	0.835018	0.560133	0.241496	0.0295299
AT1G34270	2.85872	3.28505	3.98499	2.52598	0.497349	0.0445244
AT1G35140	33.8445	34.2466	3.60881	3.36598	0.114473	0.000754057
AT1G43860	4.32375	3.78327	5.28172	9.04489	4.16133	0.00294218
AT1G47920	0.018285	0	0.43063	0.711306	2.22359	0.0396723
AT1G49500	107.482	110.186	29.177	26.0476	0.207396	0.000917278
AT1G49780	19.222	19.5212	13.2151	11.3097	0.486054	0.0350708
AT1G50040	2.3707	2.5784	1.46737	1.00308	0.413346	0.0162759
AT1G50400	0.66197	0.610389	1.6819	2.02303	2.2346	0.00563128
AT1G51270	2.04779	2.17971	1.28398	0.945842	0.484664	0.00869999
AT1G51930	0.187513	0.326097	0.770921	0.146991	0.459565	0.0143133
AT1G53380	12.7115	10.7803	5.30657	12.9723	3.7838	0.0348111
AT1G53683	0.22171	0.381854	1.55432	0.459986	0.467622	0.0142311
AT1G53790	1.2312	1.27795	5.14374	4.56354	2.11353	0.00452006
AT1G53850	33.2908	30.5353	30.5946	41.8533	2.11739	0.021567
AT1G54575	15.8001	16.3905	42.7195	41.9844	2.41425	0.0458979
AT1G55500	11.2914	11.1022	1.69652	1.36229	0.160686	0.0337451
AT1G56010	5.40951	4.74715	3.99998	6.25952	2.17261	0.0367482
AT1G56150	3.35829	3.69273	2.55088	1.85021	0.441344	0.0361535
AT1G56650	0.883632	0.901182	5.40919	5.75967	3.84544	0.0214272
AT1G57980	3.59894	3.71283	2.61263	1.94065	0.461924	0.0409003
AT1G57990	40.2519	39.5141	7.768	6.28262	0.136845	0.0410272
AT1G59590	7.55722	7.97196	6.11968	4.62241	0.44416	0.0132425
AT1G59860	0.776912	0.774093	2.052	2.40944	2.26034	0.039644
AT1G60970	0.273965	0.210198	0.545392	0.985033	2.36273	0.01146
AT1G61800	0.600057	0.558677	9.8596	8.92361	5.57319	0.0365153
AT1G62510	14.1196	14.824	5.19595	3.75323	0.204036	0.01393
AT1G63530	0.924567	0.808086	1.43473	1.88647	2.04381	0.0416224
AT1G64370	153.606	153.234	422.162	407.566	2.51592	0.0153062
AT1G64740	13.6194	13.7174	8.08968	6.76598	0.419079	0.0460786
AT1G64750	45.8777	49.6665	50.9237	37.2135	0.482662	0.0104435
AT1G65150	4.10456	4.30867	16.8948	15.164	2.62706	0.021026
AT1G65510	4.4672	5.01605	6.47545	3.69932	0.397047	0.0191246
AT1G66090	10.2813	10.4779	1.20591	0.728046	0.105335	0.0235824
AT1G67760	0.991545	0.990907	4.76912	6.01448	4.69195	0.0390387
AT1G68630	0.777997	1.0269	2.11666	0.936867	0.478263	0.0347118
AT1G69490	5.74987	5.73328	0.905929	0.76108	0.232916	0.0191215
AT1G69880	6.08559	5.93021	32.4596	34.0356	5.4037	0.00893154
AT1G70440	0.521165	0.555283	3.02111	3.07571	2.67516	0.0341225
AT1G70700	29.2601	29.1822	11.778	11.7399	0.420213	0.0050159
AT1G71480	15.322	14.3985	15.692	23.3675	2.74897	0.040049
AT1G72520	5.11238	5.3653	1.8668	1.51782	0.327537	0.0119577
AT1G72660	0.0783666	0.0360694	0.878755	0.99662	2.10363	0.0457904
AT1G72930	148.254	151.683	81.1583	75.6805	0.45431	0.010955
AT1G73000	0.054186	0	0.488651	0.72015	2.12173	0.0331629
AT1G73165	1.07761	1.20416	1.07872	0.524635	0.440139	0.0220609
AT1G73500	59.0788	64.2353	24.6813	20.0597	0.242136	0.0334006
AT1G73630	8.18261	8.08196	18.4134	18.0025	2.0269	0.0300867
AT1G74930	20.5455	20.4662	3.50243	2.45561	0.109212	0.0393587
AT1G75945	0.177142	0.271103	25.3516	24.7227	19.5904	0.031672
AT1G76590	9.72432	9.83841	6.79947	5.72706	0.499899	0.0460972
AT1G76600	48.982	48.4152	15.4696	13.1374	0.228625	0.0423978
AT1G76690	19.6317	19.7701	45.6726	46.0784	2.29617	0.0139031
AT1G78850	88.3086	87.9745	50.1313	46.7931	0.486476	0.0360263
AT1G79529	2.17204	2.30512	1.5888	1.14547	0.493697	0.00564106
AT1G80440	114.898	110.954	12.5402	12.2163	0.113785	0.024577
AT1G80520	5.0329	4.69906	7.2466	8.59199	2.09581	0.0383776
AT1G80840	33.6117	32.9279	2.81156	1.84122	0.0544002	0.0404491
AT2G01422	0.137279	0.0874	1.15456	1.45087	2.71769	0.0193497
AT2G01530	50.5901	52.5615	15.1835	15.2443	0.305395	0.0428386
AT2G04038	0.427706	0.328515	0.688633	1.13692	2.26511	0.0271062
AT2G04170	5.46836	5.53656	14.0109	14.7406	2.5826	0.0302069
AT2G04280	34.4424	35.9122	29.9174	23.1572	0.456561	0.0292339
AT2G04805	3.5251	3.29614	7.99057	8.98081	2.70227	0.0364921
AT2G04955	13.5314	13.248	24.8806	26.0834	2.03019	0.0168947
AT2G05160	4.52355	4.92202	2.42807	1.65027	0.30774	0.0103916
AT2G05540	83.5659	90.8402	25.6826	21.7955	0.197686	0.0372151
AT2G05705	0.092011	0.031618	0.26109	0.770614	2.81618	0.0291575
AT2G05812	2.63922	3.07655	4.35596	2.56052	0.482192	0.031991
AT2G05895	2.49874	2.70803	3.21096	1.90262	0.454758	0.0491418
AT2G06345	0	0	0.574474	0.772338	2.10813	0.0493146
AT2G07335	0.170708	0.170535	1.50734	2.06302	3.50899	0.0493873
AT2G07385	0.075627	0	0.088916	0.399893	2.01735	0.0262854
AT2G07475	0.527969	1.26453	5.43381	0.316873	0.0577307	0.00975073
AT2G07806	0.240691	0.183621	0.782803	1.31165	2.85283	0.0175806
AT2G07830	0.435916	0.542	0.599999	0.156489	0.467327	0.00860979
AT2G07950	0.358743	0.182807	0.22353	0.892561	3.01625	0.0434729
AT2G09640	0.138319	0.313948	0.633324	0	0.372844	0.037974
AT2G11005	0.109242	0.252343	0.960859	0.171182	0.441449	0.000541342
AT2G14247	8.51751	8.56845	2.71652	2.1722	0.262909	0.0315795
AT2G14520	2.91828	2.88912	6.32148	6.63849	2.08935	0.00446607
AT2G15960	73.9756	75.5678	30.4293	29.8829	0.393421	0.0240016
AT2G16586	2.28592	2.14822	4.04124	4.71632	2.17937	0.0226313
AT2G17845	0.771447	0.874978	0.702698	0.187799	0.374519	0.0374232
AT2G18193	2.04417	2.01314	41.9037	42.0536	14.3562	0.00469166
AT2G18600	2.09294	2.16677	7.36299	6.77787	2.21039	0.0109644
AT2G19582	0.238987	0.374211	1.30351	0.355599	0.455329	0.0351873
AT2G20670	118.432	120.364	10.8877	10.9727	0.099748	0.0101936
AT2G22990	87.2458	88.8963	48.5718	46.2786	0.491002	0.0138097
AT2G23347	0.084218	0	0.567869	1.23814	3.7592	0.00271408
AT2G24550	40.7869	40.4897	19.8469	17.6606	0.382244	0.0456279
AT2G24980	1.09738	1.16673	6.69839	6.20177	3.01808	0.0202422
AT2G25200	8.17914	8.39966	2.05822	1.73196	0.246576	0.00260117
AT2G25510	376.23	367.952	156.854	150.16	0.384162	0.0447789
AT2G25735	8.14779	8.43255	2.20804	1.80825	0.245245	0.000562975
AT2G26720	0.738643	0.910661	1.64363	0.746415	0.499623	0.00572897
AT2G27385	104.719	103.363	46.556	47.0098	0.466243	0.01855
AT2G27420	4.70633	4.7393	11.0291	11.4998	2.30448	0.023453
AT2G27550	9.95249	9.37057	37.4797	38.2239	3.88178	0.0488779
AT2G27830	70.8997	72.2349	27.4734	28.0855	0.410022	0.034757
AT2G28305	18.6964	19.8602	13.6334	10.5577	0.392931	0.00284877
AT2G28630	12.369	13.0033	5.53956	4.28989	0.277331	0.00354847
AT2G30180	0.356166	0.161216	0.053314	0.749562	3.15075	0.0415947
AT2G30500	2.10693	2.07906	15.2839	14.4317	4.6305	0.0187079
AT2G31585	14.874	15.9125	11.8694	9.41304	0.452494	0.0227995
AT2G31880	41.2698	40.8526	13.2994	12.7001	0.307314	0.0224346
AT2G32020	1.28016	1.37963	6.74136	6.1834	2.70968	0.0334033
AT2G32100	11.3654	11.426	5.14404	4.1519	0.320341	0.0424023
AT2G32150	24.9397	25.0532	11.5258	10.408	0.381879	0.024204
AT2G32870	19.4428	18.854	39.0573	40.36	2.1808	0.0368752
AT2G33830	291.653	307.981	76.9255	74.2516	0.231881	0.0417563
AT2G33900	0.190134	0.087562	0.050471	0.864858	3.96296	0.0429105
AT2G34430	341.955	364.058	22.1166	20.5056	0.0531191	0.0205452
AT2G34510	25.076	24.5494	5.75086	5.62953	0.252474	0.023742
AT2G36050	6.73725	7.31524	4.07153	3.15808	0.374813	0.0343072
AT2G36792	10.6519	12.2564	10.677	5.77423	0.231207	0.00105261
AT2G37870	8.21818	8.21885	17.0526	17.5891	2.10487	0.0123795
AT2G37950	5.57101	5.7106	2.78238	2.21419	0.377613	0.0234038
AT2G38170	105.915	108.805	36.4602	37.677	0.36951	0.0454318
AT2G39415	0.257189	0.422465	0.767538	0.175101	0.456294	0.0466619
AT2G39510	2.86875	2.96624	12.8225	11.397	2.66732	0.000899943
AT2G39650	13.8988	14.0663	5.30327	4.44157	0.291296	0.0250732
AT2G40000	231.106	224.574	37.978	29.3317	0.0930008	0.0487156
AT2G40140	69.0223	67.7382	23.7996	20.7279	0.260221	0.0487128
AT2G41100	66.1849	63.7306	11.1587	10.1235	0.150615	0.0406446
AT2G41105	3.65838	3.92273	0.718995	0.382178	0.204393	0.00333375
AT2G42600	128.061	133.932	58.0757	53.2791	0.355926	0.0315523
AT2G43137	0.387158	0.530865	0.686048	0.105239	0.39025	0.00082227
AT2G43510	12.8324	13.1463	29.1788	28.9021	2.08723	0.0364965
AT2G43520	11.9725	12.0486	5.23133	5.16654	0.465502	0.00588815
AT2G44460	1.37147	1.27915	8.8976	8.6225	4.04492	0.043884
AT2G45310	0.293723	0.512989	1.18534	0.20802	0.33692	0.0211743
AT2G47520	5.22281	5.01971	11.0852	12.7377	2.7502	0.00405085
AT3G01311	0.242727	0.349204	0.687962	0.111631	0.448108	0.0261912
AT3G01975	0.44469	0.626085	1.70274	0.600326	0.45863	0.00810469
AT3G01995	0.615788	0.799676	1.41296	0.526661	0.435476	0.000481631
AT3G02505	0	0	2.48789	2.70232	4.04066	0.0132993
AT3G04120	272.713	266.908	552.418	560.524	2.13933	0.0313936
AT3G04210	21.2014	21.807	10.6382	9.94962	0.4395	0.0203025
AT3G05175	0.166066	0.3011	1.14726	0.272925	0.45656	0.0223022
AT3G05727	259.636	257.831	58.3981	59.7878	0.242887	0.00142346
AT3G06070	32.9054	31.9422	6.61811	5.33406	0.146539	0.0497191
AT3G07435	0.127345	0.252052	0.733239	0.083426	0.436363	0.00863736
AT3G07650	44.7868	44.0872	20.3239	19.8979	0.449724	0.0333805
AT3G07730	2.14295	2.50611	3.29116	1.29284	0.262072	0.037398
AT3G08730	16.4717	15.2911	17.0561	25.7234	2.90621	0.0274329
AT3G08760	12.8284	12.5271	4.56585	4.39407	0.380529	0.0402775
AT3G08785	0.40533	0.589007	0.563788	0	0.328342	0.021253
AT3G09135	0.086553	0	0.105179	0.586429	2.68612	0.00249927
AT3G09220	8.32524	7.89564	13.3674	15.4094	2.23726	0.0262679
AT3G10930	9.91908	10.073	6.46906	5.21818	0.429498	0.0454766
AT3G12580	25.5119	26.1268	72.3099	67.2455	2.26722	0.0099126
AT3G13130	0.321411	0.277132	1.24285	1.67085	2.69782	0.00924919
AT3G13460	126.786	120.59	4.31436	3.32371	0.0262308	0.0357027
AT3G14440	4.40737	4.47565	2.20233	1.96144	0.4825	0.0105777
AT3G15450	322.811	312.321	22.0181	20.9921	0.0655699	0.0212278
AT3G15630	99.4802	97.2057	25.7622	23.0689	0.209615	0.0405081
AT3G15650	4.61064	4.61802	19.9006	17.3232	2.68947	0.0395999
AT3G16210	0.278944	0.202712	0.563988	0.867602	2.00922	0.0375806
AT3G16360	6.10755	6.19889	19.1361	21.1684	3.54722	0.0369726
AT3G18610	0.449244	0.53852	4.9184	4.55023	3.29097	0.0496529
AT3G19030	309.453	304.933	127.791	117.852	0.345155	0.041725
AT3G19380	11.3229	12.457	8.5311	6.35615	0.37523	0.0367792
AT3G19560	0.333379	0.514807	1.35199	0.466551	0.486863	0.0306786
AT3G19680	33.0837	32.7815	11.6858	10.2263	0.277723	0.0388705
AT3G19690	0.633082	0.791976	1.99245	0.787043	0.470116	0.0494264
AT3G20710	0.398681	0.37079	1.3607	2.01845	3.15448	0.0432902
AT3G21720	14.4951	14.3936	41.282	40.3367	2.59713	0.0165025
AT3G21770	35.0162	34.2373	67.3782	68.6958	2.0323	0.0324676
AT3G22072	6.73429	7.54787	9.10378	5.97026	0.475057	0.0228806
AT3G22235	123.356	132.008	25.8816	24.6472	0.180453	0.0434681
AT3G22370	21.6865	21.1497	96.1161	94.0007	4.14896	0.0271146
AT3G22550	15.9039	15.7796	46.9075	45.9362	2.71372	0.0161817
AT3G22860	0.017653	0.033285	1.11471	1.20763	2.27683	0.0407787
AT3G24500	10.2539	10.3798	25.2835	24.2687	2.09685	0.00336872
AT3G25600	26.3739	27.0727	14.3805	11.537	0.331293	0.0273323
AT3G25940	7.64914	7.22675	13.3423	14.9386	2.25715	0.0411324
AT3G26170	4.3416	4.08803	8.88187	9.89865	2.46803	0.0375846
AT3G26932	4.82485	5.18469	4.116	2.88757	0.421285	0.00694569
AT3G28500	0.997251	1.05278	5.51803	5.47263	3.12426	0.0299869
AT3G29590	1.10924	0.993198	3.81419	4.43472	3.24979	0.0316093
AT3G29633	0.101964	0.0273536	0.670403	1.05782	2.71198	0.0280681
AT3G44260	59.9744	63.4576	32.1093	23.7967	0.252362	0.0118687
AT3G44300	16.9155	17.505	91.7333	94.5437	5.4008	0.0309411
AT3G44790	0.186657	0.201906	1.397	1.49992	2.21323	0.0377386
AT3G45320	0.176334	0.321279	1.18825	0.21177	0.387404	0.0315327
AT3G45430	1.48832	1.57826	0.564474	0.305476	0.388897	0.00980638
AT3G45640	58.5584	57.0096	20.389	20.9314	0.391802	0.0289447
AT3G46620	29.5525	29.9869	21.8725	18.1051	0.473854	0.0498585
AT3G47620	35.536	36.5847	25.5747	21.7504	0.482557	0.0148888
AT3G48360	267.766	257.974	29.5122	27.6377	0.100624	0.030001
AT3G49120	81.6626	79.0244	181.185	183.855	2.35683	0.044806
AT3G50060	70.029	73.4873	8.56978	7.18686	0.087595	0.00593192
AT3G50800	23.4577	24.0544	5.10034	4.53838	0.192037	0.00113547
AT3G52072	5.38799	6.50808	3.02522	0.449643	0.0434878	0.033052
AT3G52530	0.366773	0.467163	0.845464	0.227544	0.461551	0.0425534
AT3G54490	0.271881	0.360778	0.739694	0.160101	0.47197	0.0486071
AT3G54530	0	0	1.10539	1.56055	3.41125	0.049554
AT3G55710	10.6679	10.9859	3.60847	3.26386	0.317768	0.00999919
AT3G55980	124.604	120.102	17.4844	14.7605	0.10288	0.043039
AT3G56070	34.0389	34.6886	83.0879	84.5202	2.45809	0.0328998
AT3G56250	2.76378	3.12506	2.27125	1.33829	0.347762	0.0160935
AT3G56360	173.847	181.472	78.0571	74.3615	0.38565	0.0436888
AT3G57260	11.9012	12.0025	1.32141	0.971877	0.119429	0.019021
AT3G58035	0.490405	0.84408	3.91542	0.871235	0.248404	0.0131611
AT3G58150	0.450899	0.361586	2.15562	2.90761	3.91613	0.012963
AT3G59250	1.5142	1.34093	5.50813	6.36978	3.76719	0.0421391
AT3G60415	26.9547	28.3708	7.10381	5.5513	0.163631	0.000379531
AT3G62460	10.4517	9.90382	29.3663	30.7103	3.09293	0.04555
AT3G62720	16.486	17.0164	9.36231	7.54227	0.357652	0.0199445
AT4G01070	3.16774	1.79623	5.61483	93.7354	1650.33	0.0403681
AT4G01330	22.935	23.1533	13.2356	11.4476	0.42347	0.0345849
AT4G01390	8.21955	8.59966	32.5502	32.6587	3.52836	0.0432172
AT4G01533	0.254523	0.183552	2.05352	2.27266	3.05392	0.0497338
AT4G01990	3.32565	3.26797	5.90776	6.70642	2.1186	0.0216551
AT4G04330	60.4651	62.153	26.3049	25.74	0.411066	0.0330541
AT4G04510	0.4523	0.581507	1.11447	0.395408	0.481395	0.0223976
AT4G05130	0.778725	0.971874	1.51409	0.688707	0.479835	0.0174234
AT4G05440	6.82089	6.83862	16.5728	16.1018	2.09675	0.00736748
AT4G06425	0.550223	0.447058	0.896426	1.53518	2.67396	0.000952779
AT4G06895	0.16539	0.369948	2.57632	0.80011	0.483424	0.000974653
AT4G07815	1.13869	0.915111	3.05776	4.29651	4.06944	0.0451411
AT4G08045	0.103709	0	0	0.409427	2.32188	0.0284688
AT4G08235	0.5738	0.46175	0.662757	1.28393	2.48098	0.000977123
AT4G08950	148.025	143.104	33.8841	30.6851	0.190719	0.0448659
AT4G09585	0.412121	0.67939	1.77752	0.506908	0.368634	0.0394918
AT4G09955	0.314548	0.157686	0.102939	0.836153	3.33143	0.00814918
AT4G10150	1.7934	1.93812	1.32519	0.765933	0.402371	0.0205113
AT4G10507	0.878567	1.14694	3.60997	1.39078	0.427569	0.0321717
AT4G10910	6.63371	6.65546	1.13142	0.672974	0.153252	0.0381404
AT4G11280	69.3728	67.3928	12.4775	11.0326	0.148831	0.0383498
AT4G12720	27.197	28.18	10.2506	10.1861	0.380632	0.0451106
AT4G13420	1.93654	2.04797	14.2326	12.8715	3.97337	0.0146697
AT4G13850	60.7451	58.0079	75.8353	98.1085	2.43485	0.0214828
AT4G14365	8.51993	8.8216	3.23148	3.14165	0.409124	0.0387593
AT4G16330	8.83314	9.60114	11.0565	7.0785	0.424981	0.0291201
AT4G17245	26.8198	27.2074	7.10774	6.23088	0.216872	0.0113059
AT4G17460	25.8043	26.8698	18.9495	16.2365	0.499946	0.00890978
AT4G17490	30.3894	32.9575	6.18931	5.34103	0.155818	0.0350261
AT4G17500	36.293	38.0498	15.6619	12.8497	0.270971	0.00267109
AT4G17670	9.94224	9.83437	23.3257	22.9528	2.16048	0.0232861
AT4G18360	7.0495	7.0195	13.8905	15.2985	2.31979	0.027526
AT4G18425	4.19673	3.82845	4.079	5.92287	2.25109	0.00128285
AT4G22485	27.9268	27.3613	6.41575	5.33281	0.177033	0.0434357
AT4G22830	16.7694	14.7761	12.3523	18.8675	2.24444	0.0420453
AT4G23180	22.6064	22.0044	5.9548	5.21423	0.22881	0.0469041
AT4G23620	13.4363	11.9093	8.48092	14.0753	2.29458	0.00464009
AT4G24030	0.141547	0	0	0.523814	2.81085	0.0428947
AT4G24230	19.4122	19.6824	6.74728	6.79962	0.381046	0.0202402
AT4G24570	67.7743	68.1292	17.6896	12.6652	0.124949	0.0435181
AT4G25010	0.230728	0.111414	3.22739	4.23484	6.41774	0.0368924
AT4G25200	0	0	0.926624	1.02622	2.18158	0.0201092
AT4G26150	4.99007	5.00876	2.87807	2.4103	0.470157	0.0474615
AT4G26530	331.052	329.879	157.693	158.368	0.484589	0.00465334
AT4G27270	4.20167	3.66265	3.18946	5.42425	2.56734	0.0126823
AT4G27280	124.9	133.134	19.5807	16.6014	0.1046	0.0156411
AT4G27790	0.15784	0.0321261	0.152436	0.655045	2.71362	0.0397298
AT4G29905	257.576	263.486	78.2982	76.848	0.28673	0.0193814
AT4G30440	163.899	163.899	88.3913	81.7465	0.44809	0.0299391
AT4G31248	0.834598	1.00664	0.902378	0.425109	0.46667	0.03791
AT4G32480	34.3113	35.242	12.7229	11.1136	0.278672	0.00339611
AT4G34150	75.7432	73.1254	19.7385	18.1168	0.22858	0.0482619
AT4G34590	30.6141	30.5656	92.2376	89.0166	2.70835	0.0130261
AT4G34710	132.575	132.566	305.799	305.031	2.28283	0.00104847
AT4G34870	374.567	373.168	652.102	701.996	2.09259	0.0243221
AT4G35720	1.72653	1.73247	4.0238	4.586	2.38838	0.0411911
AT4G36570	2.44727	2.62306	8.75517	7.8377	2.11458	0.0469182
AT4G37260	156.507	159.801	43.1347	38.0833	0.203554	0.00653187
AT4G37290	1.8181	1.94776	0.922672	0.667528	0.459946	0.0197239
AT4G37430	1.80097	1.80262	7.77649	6.95591	2.4584	0.0330742
AT4G37610	104.897	100.747	14.5316	12.2042	0.102138	0.0453052
AT4G38092	0.563059	0.782266	1.66485	0.323363	0.267514	0.0332617
AT4G38860	10.182	10.2114	27.787	27.153	2.4307	0.00388788
AT4G39260	60.696	51.206	50.2666	117.464	7.69514	0.0192499
AT4G39320	1.69304	1.56215	3.15597	3.61822	2.09975	0.0447217
AT4G39710	63.1135	63.2386	29.2365	28.3034	0.435712	0.00863533
AT5G00730	0.342898	0.490799	1.69626	0.543849	0.459209	0.0449635
AT5G01105	0.551271	0.87925	3.84504	1.15564	0.352606	0.00209382
AT5G01640	1.40511	1.64674	1.28394	0.123898	0.150748	0.0494853
AT5G02015	0.113582	0.296407	1.2185	0.245423	0.414583	0.0247669
AT5G02495	0.060673	0.333706	2.16973	0.112829	0.181515	0.0129823
AT5G03350	25.3401	25.6114	4.40218	4.02127	0.169579	0.005171
AT5G03355	2.91869	2.91201	1.02096	0.918017	0.454095	0.0234691
AT5G04830	33.4833	36.9545	33.3734	24.003	0.414696	0.0318813
AT5G05515	0.609675	0.813625	2.51558	0.844745	0.397107	0.0460248
AT5G05600	2.01175	1.79143	2.52416	4.38723	3.58431	0.0245769
AT5G06015	0.352711	0.565059	1.23298	0.293241	0.373183	0.023626
AT5G06320	147.528	152.704	60.4113	58.6432	0.372264	0.0367173
AT5G07125	0.522586	0.559962	3.83994	3.30975	2.33288	0.00467973
AT5G08125	0.675468	0.974429	3.56463	1.13311	0.35651	0.01855
AT5G08520	26.3191	26.2102	15.2901	14.0782	0.494701	0.0416567
AT5G08525	1.51865	1.50185	3.16954	3.7389	2.28444	0.0374542
AT5G08712	0.190134	0.376398	2.46661	0.598432	0.375498	0.0491242
AT5G08745	0.135256	0.287949	0.80473	0.103563	0.418715	0.0163014
AT5G08935	1.26861	1.67227	4.15341	1.81776	0.438002	0.035319
AT5G09275	0.426586	0.189527	1.10448	3.93326	14.355	0.00910684
AT5G09635	0.506091	0.785417	2.06448	0.589783	0.34253	0.0198483
AT5G10380	13.0387	13.6833	5.11133	3.85094	0.235902	0.0085678
AT5G10570	0.586839	0.737496	0.598996	0.196093	0.451401	0.0375243
AT5G11410	0.644027	0.579087	2.89864	2.98006	2.59398	0.0492113
AT5G13450	105.607	97.2652	101.152	159.919	3.17769	0.0289075
AT5G13490	17.515	17.6858	38.2342	37.6081	2.01874	0.0102007
AT5G13930	170.308	167.498	359.351	355.358	2.07932	0.0346664
AT5G14120	63.2647	62.7516	25.4599	24.8882	0.393165	0.0186633
AT5G14650	1.95823	1.95555	4.17482	4.61348	2.13979	0.0316903
AT5G17000	13.6349	13.2142	28.5096	29.8214	2.30849	0.030023
AT5G17350	8.67555	9.35963	6.50105	5.19453	0.452886	0.0390879
AT5G18065	2.4685	2.42732	5.75757	6.54349	2.58495	0.0193827
AT5G19120	183.109	181.368	42.0366	37.5126	0.179391	0.0274383
AT5G19400	11.8036	10.5127	12.7087	17.8893	2.61403	0.0427219
AT5G19470	0.400621	0.377584	25.3173	24.2177	17.1847	0.0124021
AT5G20270	31.8078	33.9687	18.8419	16.1405	0.396508	0.042112
AT5G21940	235.112	251.124	58.194	55.7555	0.212184	0.0475827
AT5G22090	57.9876	57.2507	133.06	127.611	2.0766	0.0404343
AT5G22920	65.432	64.6114	16.0026	14.8758	0.218726	0.0248743
AT5G24210	34.8255	34.4783	14.2417	13.3814	0.372128	0.031337
AT5G24490	163.382	161.46	59.5054	58.6184	0.358951	0.0197001
AT5G24580	6.33026	6.16585	7.96965	9.94218	2.04167	0.0444873
AT5G25190	11.6729	11.9052	6.43693	5.32064	0.386166	0.0278784
AT5G26200	4.96598	4.93039	1.91807	1.79096	0.440782	0.0265914
AT5G26920	7.95391	7.92329	1.48096	1.31709	0.23489	0.0178152
AT5G28770	22.7898	23.7252	12.8231	11.5574	0.441853	0.0259875
AT5G35490	3.60852	3.47237	6.23632	8.30152	3.00142	0.0349005
AT5G37440	0.808138	0.787955	4.36117	4.23756	2.82968	0.0212821
AT5G37550	2.31076	2.22262	4.57195	4.92323	2.00823	0.0240027
AT5G37770	40.3	42.2503	27.2408	22.9203	0.43437	0.0113771
AT5G38940	17.8064	18.4415	12.0324	10.4956	0.492596	0.00702932
AT5G39120	0.507634	0.416309	1.48877	2.30181	3.51954	0.00409308
AT5G39130	0.607796	0.544665	1.94393	2.23162	2.39478	0.0275635
AT5G39850	9.95699	9.89288	37.8617	35.9235	3.1441	0.020689
AT5G43780	54.3551	54.8943	26.1818	25.6305	0.46252	0.00839447
AT5G44020	164.152	164.863	85.8324	84.0383	0.497332	0.00114888
AT5G44306	0.412227	0.423811	3.62627	4.49774	4.97422	0.040189
AT5G47220	23.1108	23.26	4.01741	3.94967	0.20005	0.00245336
AT5G47230	39.4962	41.4386	10.9258	8.78798	0.172969	0.000353716
AT5G47450	7.7771	8.14987	4.6736	4.03977	0.46375	0.023766
AT5G47600	1.44272	1.282	19.3467	20.6987	10.4215	0.0299348
AT5G47880	19.0913	18.9344	47.4449	46.6296	2.32991	0.0185289
AT5G47900	2.89081	3.13587	2.77545	1.83695	0.452262	0.0100602
AT5G48710	0.115732	0.0346611	0.358307	0.916494	3.059	0.00639511
AT5G49360	48.595	49.1999	22.0517	21.0716	0.412744	0.00288158
AT5G49450	29.6953	31.2514	10.6759	9.59515	0.28547	0.028163
AT5G49600	0.166192	0.297369	1.25602	0.354713	0.496507	0.0248964
AT5G49850	1.21316	1.27625	4.05038	4.08758	2.26169	0.0483741
AT5G51440	4.44989	4.46501	54.6717	53.833	9.81376	0.000460896
AT5G51451	0.74114	1.27418	2.59741	0	0.0680367	0.0165266
AT5G52050	14.6155	15.0214	2.05803	1.54083	0.120995	0.011198
AT5G52760	6.01804	6.87019	2.31137	1.57055	0.226341	0.0491099
AT5G53230	0.021945	0.034545	4.2469	3.52429	3.52117	0.0237272
AT5G53820	2.08003	2.11553	11.3136	10.7775	3.54308	0.00105789
AT5G54910	4.46134	4.52393	9.668	9.92525	2.04899	0.031375
AT5G56240	12.0462	11.0179	10.2891	14.495	2.04442	0.0143497
AT5G56250	3.86173	3.47897	3.19195	6.0798	3.39676	0.0444371
AT5G56350	25.9754	26.2266	59.4524	57.2099	2.02347	0.000744814
AT5G56550	77.0134	76.3251	17.4176	16.2559	0.202767	0.020068
AT5G56840	3.71444	3.89009	11.6085	10.9131	2.24494	0.0380881
AT5G57080	3.69762	3.9634	3.56112	2.44623	0.461393	0.0184625
AT5G57560	103.418	105.857	9.47236	7.98652	0.0672629	0.00630317
AT5G59350	13.6095	13.5892	0.703716	0.549282	0.0923831	0.013193
AT5G59550	27.8637	27.5614	14.4462	13.1835	0.438068	0.0489846
AT5G59820	15.3154	16.485	13.4307	10.1816	0.441187	0.0151296
AT5G60680	89.3275	88.0718	29.9924	27.8901	0.292457	0.032855
AT5G61440	54.563	59.135	15.4518	11.5364	0.140398	0.0103045
AT5G61590	104.014	100.419	24.4197	21.7885	0.191189	0.0483861
AT5G61600	124.395	125.088	17.7602	14.0173	0.0859724	0.025242
AT5G62040	4.05997	4.32598	1.86125	1.33786	0.327101	0.0045115
AT5G62162	0.996782	1.01674	0.369389	0.207481	0.498085	0.0372437
AT5G63140	11.6535	11.5199	4.20054	4.45118	0.46631	0.000756438
AT5G63160	76.2082	71.9625	12.9418	12.8017	0.185978	0.0463687
AT5G63760	3.16038	2.72121	7.4675	10.7661	5.09906	0.0279107
AT5G64110	13.7136	13.5401	6.84922	6.27014	0.446677	0.0490246
AT5G65070	2.2883	2.54474	2.18515	1.33535	0.419259	0.00340321
AT5G65207	50.3172	52.7794	19.6844	18.1278	0.317711	0.0329194
AT5G66045	0.078161	0.012212	0	0.335836	2.01251	0.00922714
AT5G66070	6.4876	7.11667	4.61511	3.4823	0.398148	0.0399247
AT5G66400	26.0389	24.9312	6.70792	7.39832	0.366669	0.0286407
AT5G66630	0.942926	0.974494	3.22088	3.13437	2.03255	0.0210313
AT5G67300	84.8522	85.5462	49.649	46.0647	0.488498	0.0169902
ATMG00690	6.14864	5.91569	10.3771	11.9421	2.25766	0.00466841
ENSRNA049492424	0.042755	0	0.377284	0.625171	2.06797	0.00548906
ENSRNA049492602	0.154924	0.044712	0.083128	0.486063	2.2526	0.0424419
ENSRNA049493440	0.941161	1.19539	3.03315	1.1799	0.404898	0.0313358
ENSRNA049493444	0.607309	0.850134	2.89349	1.16125	0.495652	0.00470807
ENSRNA049493778	8.2163	7.88023	19.5983	22.4848	3.20053	0.00724112
ENSRNA049493804	0.178144	0.118951	0.651357	0.897523	2.07473	0.0343456
ENSRNA049493967	0.159909	0.345299	1.01071	0.196735	0.418184	0.0401607
ENSRNA049494032	0.551068	0.479285	1.33362	1.61668	2.08823	0.0368821
ENSRNA049494052	1.07449	1.3053	2.11378	1.01934	0.466214	0.00662123
ENSRNA049494094	0.450782	0.595875	1.12235	0.360005	0.445509	0.0150381
ENSRNA049494643	0.060266	0.237135	1.04493	0	0.284977	0.0144514
ENSRNA049494924	31.0943	26.5298	52.6265	102.124	9.71	6.92092e-05
ENSRNA049494930	31.401	27.4764	52.2872	103.016	9.68721	0.0163028
ENSRNA049495570	0.500157	0.439671	1.35321	1.59295	2.07299	0.0333925
ENSRNA049495626	0.067594	0	0.001645	0.345734	2.06934	0.00715789
ENSRNA049495688	2.86111	2.37854	1.87582	4.86618	4.91085	0.028197
ENSRNA049495703	2.87546	2.98861	0.493484	0.283454	0.25797	0.00665915
