# Supplementary material for: m6A readers ECT2/ECT3/ECT4 enhance mRNA stability through direct recruitment of the poly(A) binding proteins in Arabidopsis
Source: Genome Biol. 2023 Apr 30;24:103. doi: 10.1186/s13059-023-02947-4 (PMC10150487; doi:10.1186/s13059-023-02947-4)
Supplement: Supplementary file 6 — Additional file 6: Table S5. List of primers and oligonucleotides used in this study. [file 13059_2023_2947_MOESM6_ESM.xlsx]

## Sheet: NOTE
Table S5. List of primers and oligonucleotides used in this study

## Sheet: 5
Primer name	Sequence (5' to 3')
Primers used for genotyping
SALK _LBb1.3.	ATTTTGCCGATTTCGGAAC
GABI_LB	ATAATAACGCTGCGGACATCTACATTTT
ect2-1_LP	CATCCCCTTTTATCCGAGAAG
ect2-1_RP	GATACCAGCAGCAGAAGCAAC
ect3-2_LP	TTATGGGTACTATCCCCCAGC
ect3-2_RP	AGCGGACATACTTCCTGTGTG
ect4-1_LP	GCCTTGGATCCTTCTGTTTTC
ect4-1_RP	CTTCCCCGGCTTCTATATTTG
Primers used for qPCR (reference genes)
TUB8	CAAAGATGCGAGAGATTCTTCA	Forward
	CTTAGCTCCGATCTGGTTTCC	Reverse
18S	GGTGCATGGCCGTTCTTA	Forward
	CAGGCTGAGGTCTCGTTCAT	Reverse
AT2G07689	CATTACGGCAAACCCGTGTC	Forward
	GGCTAACGGGGGTATTCCTG	Reverse
Primers used for qPCR
ECT2	AAACCAGTCACAGGCGATGT	Forward
	CGGATCCGTCTCAGGTACT	Reverse
ECT3	CTGGGAGCTATGCTTCAGGG	Forward
	CCTTGCTCGAGCTTTACTTCC	Reverse
ECT4	TAGTGGCTGCCCTGTGTTTC	Forward
	TTTCCTTCCCAGACCTGCTTC	Reverse
COR47	CAGTGTCGGAGAGTGTGGTG	Forward
	CGTGACAGCTGGTGAATCCT	Reverse
NCED3	ACGACAAGAACAAGGTCGCA	Forward
	GGCGGATTTCAGACAGGACA	Reverse
ABI5	ATGGTTGGACCGTTAAGCCC	Forward
	CCTCTCCAACTCCGCCAATG	Reverse
RD29A	ACCACCACTCAACACACACC	Forward
	TTACCTGTTACGCCTGGTGC	Reverse
EM6	CTTGTCTCCGGTGCTAAG	Forward
	CAACAGCATCTAGCTGAAG	Reverse
DWA1	ACGGAGACGCTACAAACTGG	Forward
	TTCGTGTGCCCTAACCACTC	Reverse
DWA2	GTGTCTACGGCCTTGCTTG	Forward
	CCATCGGGACCTATCTTCTTG	Reverse
SDIRIP1	AAGGTCTGCCACCACTTTAGG	Forward
	AGAAGTTCCTCCTTCCTGATCATT	Reverse
CPN20	GCCTTCTATTGGCACGGTGA	Forward
	TTCCTCGTCTAGGGAACCCG	Reverse
VHA-A3-PA1	TCATTCCTCTCATCCTCTGCA	Forward
	TGCCTCGTACAGATCCAAGT	Reverse
VHA-A3-PA2	TTTTCAGGCCGTGGGACTA	Forward
	TGCATGTGCTGCTTAAACGA	Reverse
VHA-A3	AACTTGCCAGCCAGAAACTTG	Forward
	CCGGCAATCATACGCTGAAG	Reverse
Primers used for m6A-IP-qPCR
DWA1	TCTTGATTTGGCTCGATACCCT	Forward
	AGCAACTACGGAACCACAAA	Reverse
DWA2	AAAGAAAAAGCTGCATTCATATGCT	Forward
	AGATGAACAAAGACACGAGTAAAAG	Reverse
SDIRIP1	TGAGTCGCTTTTCTGTGCAA	Forward
	GCAAGTCCAGAGAGGACACA	Reverse
CPN20	TTGTAATCTGCAACTTGTATCCCAA	Forward
	CCAGATTATGCTCAGGCCGTT	Reverse
Oligonucleotides used for A-Seq2
revRA-3' (RNA)	amino-AGACGUGUGCUCUUCCGAUCU
revDA-5' (DNA)	amino-GTTCAGAGTTCTACAGTCCGACGATCNNNN
Biotin-dU-(dT)25	Biotin-TTTTTTTTTTTTTTTTTTTTTTTTTT-dU-TTTVN (V = G, A or C)
